# Supplementary material for: A GPX4-dependent cancer cell state underlies the clear-cell morphology and confers sensitivity to ferroptosis
Source: Nat Commun. 2019 Apr 8;10:1617. doi: 10.1038/s41467-019-09277-9 (PMC6453886; doi:10.1038/s41467-019-09277-9)
Supplement: Supplementary file 7 — Supplementary Data 4 [file 41467_2019_9277_MOESM7_ESM.xlsx]

## Sheet: Table S4.Lipidome.786-O.EPAS1KO
Supplementary Data 4	Lipidomic profiling of 786-O WT, EPAS1 knockout and EPAS1-GFP rescue cells
Compound	m/z	RT (min)	HMDB ID (*representativeID)	Metabolite	786-O-Cas9-WT-rep1	786-O-Cas9-WT-rep2	786-O-Cas9-WT-rep3	786-O-EPAS1KO-1D1-rep1	786-O-EPAS1KO-1D1-rep2	786-O-EPAS1KO-1D1-rep3	786-O-EPAS1KO-1D7-EGFP-rep1	786-O-EPAS1KO-1D7-EGFP-rep2	786-O-EPAS1KO-1D7-EGFP-rep3	786-O-EPAS1KO-1D7-EPAS1-GFP-rep1	786-O-EPAS1KO-1D7-EPAS1-GFP-rep2	786-O-EPAS1KO-1D7-EPAS1-GFP-rep3
QI01	468.308	4.32	HMDB10379	C14:0 LPC	15887	18293	18351	40596	42284	49877	38265	47505	47517	38056	36415	41143
QI02	494.324	4.46	HMDB10383*	C16:1 LPC	142752	147971	157229	217737	222131	222656	205129	234139	216836	209042	185499	193889
QI03	496.339	4.79	HMDB10382	C16:0 LPC	639447	833389	868136	1801385	2059002	2061536	1456425	1920518	2130031	2135246	2025842	2362371
QI04	520.339	4.63	HMDB10386*	C18:2 LPC	65373	77962	68578	114983	121196	132821	122280	139850	123323	114054	113977	121501
QI05	522.354	4.96	HMDB02815*	C18:1 LPC	779553	947747	889622	1456093	1546346	1668773	1329340	1634878	1555724	1423055	1323158	1450410
QI06	524.37	5.34	HMDB10384	C18:0 LPC	746536	990786	1036336	2149315	2328720	2245778	1669958	2108571	2652649	2918216	2841153	3223368
QI07	542.324	4.7	HMDB10397	C20:5 LPC	11206	9070	46371	43168	45176	17753	32030	71760	22536	23455	25321	17329
QI08	544.338	4.66	HMDB10395	C20:4 LPC	176829	225921	170343	287621	301525	324442	334142	372463	314913	333775	329600	323368
QI09	568.339	4.63	HMDB10404	C22:6 LPC	89682	114499	83005	117201	119658	133673	137689	149142	123778	153056	152646	146024
QI10	452.279	4.1	HMDB11504*	C16:1 LPE	17543	17181	17365	13350	14824	16064	16107	17839	17908	16309	16749	15188
QI11	478.295	4.37	HMDB11507*	C18:2 LPE	37999	36075	36092	33847	34208	37184	33544	33157	34891	32500	34761	33247
QI12	480.311	4.69	HMDB11506*	C18:1 LPE	102760	98060	130168	117217	95688	97247	103318	120428	106527	125790	96871	90394
QI13	482.323	5.35	HMDB11130	C18:0 LPE	27800	28517	29450	37949	30502	33352	29587	28436	39923	49491	46426	46806
QI14	502.291	4.58	HMDB11517	C20:4 LPE	6298	7598	6302	6442	5789	5849	3552	5802	7024	11311	10272	9781
QI15	510.354	5.06	HMDB11511	C20:0 LPE	37018	47772	51177	107454	120785	124186	81371	110915	128545	135768	128389	145180
QI16	538.385	5.64	HMDB11520	C22:0 LPE	13586	20678	21844	45188	50933	48544	45323	47718	56907	62560	63713	71243
QI17	704.521	7.72	HMDB07870*	C30:1 PC	7350150	7565082	7489125	4578985	4365533	4284588	4452209	4502497	4801402	6321623	5910389	5682486
QI18	706.536	8.03	HMDB07869*	C30:0 PC	32701814	32650397	30621485	26901267	26263563	25414774	24885684	24987736	31249081	45667776	43765209	42243900
QI19	730.536	7.9	HMDB07874*	C32:2 PC	15203699	15755375	14543554	10239152	9680155	9783897	9215340	9074251	8910521	11336603	10761352	10396330
TF01	732.554	8.21	HMDB07873*	C32:1 PC	1214164146	1225263392	1209538646	984344822	957864359	887368359	858940207	877308335	995600329	1482184505	1371147019	1375241529
QI20	734.566	8.51	HMDB07871*	C32:0 PC	101541721	96401360	91781626	104844374	99524319	98647338	96283290	96782893	122955950	169791255	163141763	150256770
QI21	754.536	7.88	HMDB07883*	C34:4 PC	6194133	6420934	6112310	4372418	4238584	4161386	3996293	4062260	4026102	4062661	3863508	3760821
QI22	756.551	8.05	HMDB08006*	C34:3 PC	23545152	24568290	24076402	19551949	18847305	18740348	17154373	17576282	17514978	18676366	17361951	17308184
TF02	758.569	8.35	HMDB07973*	C34:2 PC	1485143859	1530330648	1522356327	1342202567	1306336668	1295055054	1172671330	1213130774	1240021882	1430172598	1359879913	1307006203
TF03	774.563	7.25	n/a	C34:2 hydroxy-PC	1021750	1050025	1114191	1157826	1213897	1057220	1135715	1126801	1420823	498414	501669	547880
QI23	760.582	8.65	HMDB07972*	C34:1 PC	436077275	450045247	439236703	494697184	453687677	434826809	402826906	399098864	465667677	633930088	611654079	581722452
QI24	762.598	8.96	HMDB07970*	C34:0 PC	30897428	29916839	26628097	45738081	42245864	42377874	38807279	37571112	49341532	48690381	47572316	45528282
TF04	782.569	8.38	HMDB08138*	C36:4 PC-B	639785698	637562967	641144260	617822813	605034437	599638131	558483500	594114693	615861369	807631651	767473215	726478830
TF05	798.563	7.25	n/a	C36:4 hydroxy-PC-B	1628521	1821389	1754984	1972333	1937495	1974766	1736796	1803400	1834719	667785	700547	576520
QI25	784.581	8.49	HMDB08105*	C36:3 PC	125324690	128012572	127247352	136268009	132864524	132509336	116628860	120530823	120577786	114501129	110768165	104071689
QI26	786.598	8.78	HMDB08039*	C36:2 PC	408745999	416255553	415464164	439679519	409684967	423356729	391132819	393589382	388456125	373714108	369391045	351129773
QI27	788.614	9.09	HMDB08038*	C36:1 PC	163998861	167690278	157413055	194142451	193349966	178663138	146880434	146184858	179561856	201474238	191267309	182823841
QI28	790.63	9.38	HMDB08036*	C36:0 PC	1922372	1860167	1681364	2887711	2608924	2637749	2234592	2123232	2958143	2686550	2527245	2485600
QI29	806.564	8.47	HMDB07991*	C38:6 PC	20792053	21094358	21948837	22702155	22490736	22858989	20536971	21492589	20478081	17664507	17859805	16698442
QI30	810.597	8.83	HMDB08048*	C38:4 PC	67624767	67229393	67978827	70363669	66671493	63603214	60777764	62228420	67052230	91730076	90676346	87079527
QI31	812.613	8.96	HMDB08047*	C38:3 PC	38055785	38535500	40684304	50002416	52149706	49266560	43586940	47126071	51927508	45830418	44190260	42682904
QI32	814.63	9.18	HMDB08270*	C38:2 PC	28207186	29319118	28588201	35963752	35147556	34757516	34784707	35229947	36933815	27280227	25298001	24976203
QI33	826.533	7.98	HMDB08511*	C40:10 PC	960366	1033566	960226	1013170	962359	970016	911498	938373	918075	778981	732825	736541
QI34	828.548	8.3	HMDB08731*	C40:9 PC	6934687	7220268	7072841	7885286	7752837	7595400	7447559	7506466	7727037	7170701	6819355	6714566
QI35	834.596	8.76	HMDB08057*	C40:6 PC	30282368	31150927	32108825	39037037	37539084	36338299	35239231	36173825	38445917	31885901	31362470	30009125
QI36	738.541	8.89	HMDB11214*	C34:5 PC plasmalogen	2020438	2016437	2002687	1573380	1502930	1524360	1282059	1316817	1378253	2120515	2136068	1988748
QI37	740.554	8.56	HMDB11212*	C34:4 PC plasmalogen	1084394	1118749	1106813	751881	764357	758510	685772	718270	688253	933905	917753	851144
QI38	742.571	8.63	HMDB11211*	C34:3 PC plasmalogen	1979100	1949614	1962230	1861598	1706721	1772752	1550710	1509580	1473464	1545718	1444835	1331316
QI39	744.588	8.94	HMDB11210*	C34:2 PC plasmalogen	6678895	6643263	6535040	6530928	6313341	5879476	4860620	4868221	5384608	7894468	7778272	7444873
QI40	746.604	8.94	HMDB11208*	C34:1 PC plasmalogen-A	19982623	20295516	19300182	21510368	21013235	19409072	17978912	18471534	21208598	31989400	31343020	29486843
TF06	766.574	8.37	HMDB11221*	C36:5 PC plasmalogen-A	11314529	11189937	12270399	8682819	7247739	9827812	6922292	9280278	5308340	4504572	4410530	4994165
QI41	766.571	8.65	HMDB11220*	C36:5 PC plasmalogen-B	16180038	16444812	16347739	17508818	16156693	17030385	15801824	16157369	15534864	18989055	18522835	17471026
QI42	768.585	8.93	HMDB11310*	C36:4 PC plasmalogen	5272576	5242214	5298398	5288078	5431067	5016689	4618256	4878325	5387913	8104696	7929949	7639486
QI43	770.603	9.05	HMDB11244*	C36:3 PC plasmalogen	2390432	2425759	2421543	2504887	2533189	2493229	2002448	1981521	2069076	2381597	2338350	2295242
QI44	772.619	9.07	HMDB11243*	C36:2 PC plasmalogen	6573269	6614674	6542302	6429635	6407113	6399568	5320268	5419656	5413024	6422191	6127651	5958803
QI45	774.635	9.39	HMDB11241*	C36:1 PC plasmalogen	2498518	2631680	2489328	2619371	2534351	2312055	1863049	1846406	2341504	3495633	3267087	3159119
QI46	790.571	8.58	HMDB11229*	C38:7 PC plasmalogen	9333553	9503887	9382247	11208754	10441753	10796626	10249707	10444212	10390409	9861018	9557726	8945903
QI47	792.587	8.76	HMDB11319*	C38:6 PC plasmalogen	10658760	10496937	10927263	13977744	13083044	13703316	12595393	12741462	12746751	12533844	12330770	11743258
QI48	796.618	9.13	HMDB11252*	C38:4 PC plasmalogen	10615236	10363515	10767230	10506938	10519339	9816086	8521630	8689501	9649433	11812194	11183074	10858716
QI49	818.602	9.01	HMDB11294*	C40:7 PC plasmalogen	3021094	3146757	3047017	4321567	4241328	4093320	3974916	4021289	4083790	3683066	3585741	3368219
QI50	690.505	8.2	HMDB08924*	C32:1 PE	389227	432004	389692	317535	305730	294394	296345	290064	364353	615777	545944	564627
QI51	692.521	7.77	HMDB08923*	C32:0 PE	1434737	1422662	1338805	913893	875840	850622	781362	788255	1002481	1664239	1610569	1509907
QI52	716.52	8.34	HMDB08928*	C34:2 PE	1524053	1556135	1574988	1134676	1093343	1099088	1071442	1121967	1182051	1522143	1492590	1406211
QI53	720.552	8.27	HMDB08925*	C34:0 PE	13234768	12843532	11749829	10600197	10130340	9925128	8743729	8822733	11157698	18345862	17208660	16969691
QI54	740.52	8.37	HMDB08937*	C36:4 PE	1139529	1155231	1137696	995572	999318	918209	963899	1010103	1155694	1612633	1497637	1435487
QI55	742.533	8.27	HMDB09060*	C36:3 PE	3776983	3765840	3530164	2942273	2811143	2751612	2508205	2538656	3010693	4515122	4310840	4197059
QI56	744.552	8.79	HMDB08994*	C36:2 PE	13176892	13118643	13311823	10545666	9829190	9889059	9782834	9845543	10012479	11364218	11301832	10711605
QI57	746.567	9.09	HMDB08993*	C36:1 PE	17155104	16782868	15849087	17424093	17120919	16445415	15202471	15008059	18066683	20109972	19556795	18555665
QI58	748.583	8.74	HMDB08991*	C36:0 PE	9238482	8968305	8364607	10173664	9121482	9296348	8347442	8157257	10368643	12681026	12514454	11782857
QI59	764.52	8.31	HMDB09102*	C38:6 PE	2217234	2271726	2238223	2093243	2069637	1896157	1847144	1860625	2156320	3000005	2831264	2745546
QI60	766.535	8.5	HMDB09069*	C38:5 PE	5501349	5654960	5667017	4603938	4471747	4312571	4654328	4856934	4904104	5734609	5360551	5017784
QI61	768.552	8.83	HMDB09003*	C38:4 PE	16777718	16840166	16915906	17500556	16603277	15358988	15548599	15525466	18168524	23093415	22601970	21636703
QI62	772.582	8.56	HMDB08942*	C38:2 PE	42213305	44324603	44398605	42780591	40336628	42128295	36898046	37896531	37676177	35069180	33939374	31695787
QI63	792.551	8.76	HMDB09012*	C40:6 PE	17467625	17934016	17510096	22677935	21229589	20465048	20063628	19900929	22195511	20967502	20807963	19802415
QI64	700.524	8.66	HMDB11343*	C34:3 PE plasmalogen	209538	192986	193687	131604	113971	123846	101570	90398	90316	178091	175752	168421
QI65	702.541	8.95	HMDB08952*	C34:2 PE plasmalogen	1678178	1693466	1632642	1433422	1416331	1277270	1059946	1068487	1334354	3009504	2983914	2761759
QI66	724.525	8.66	HMDB11410*	C36:5 PE plasmalogen	10405148	10354831	10712465	9592826	8386628	8823269	8354999	8339716	8595991	12800620	12261882	11583580
TF07	726.543	8.81	HMDB11442*	C36:4 PE plasmalogen	3934141	4445409	4157341	3727935	2908882	3732535	3072370	3160850	3341303	3637681	4123303	3297470
QI67	728.557	9.06	HMDB11441*	C36:3 PE plasmalogen	1351360	1380506	1328867	1048218	1030723	1031277	849583	888804	870352	1382713	1357747	1301464
QI68	730.573	9.37	HMDB09082*	C36:2 PE plasmalogen	1098043	1115390	1082991	871106	841561	781849	641172	608765	796567	1689691	1580894	1508723
QI69	732.588	9.02	HMDB09016*	C36:1 PE plasmalogen	528877	497062	463599	334144	322614	317183	217221	231886	276536	526018	508540	473119
QI70	748.525	8.59	HMDB11420*	C38:7 PE plasmalogen	5835352	6069733	6249838	6593011	6102095	6002004	5807317	5679556	6190204	7584607	7160173	6853913
QI71	750.54	8.77	HMDB11387*	C38:6 PE plasmalogen	17255309	17281248	17391616	16726094	15511447	15945277	15009807	14983955	15104539	19277358	19225899	17911953
QI73	752.556	9.1	HMDB11386*	C38:5 PE plasmalogen	14925046	14513130	14870140	11975745	12025616	11045002	9670146	9824380	11071756	15688111	15289704	14792703
QI74	756.588	8.86	HMDB11384*	C38:3 PE plasmalogen	207724	214399	190787	181146	183507	194539	141957	145123	141356	152108	131064	155894
QI75	776.557	9.03	HMDB11394*	C40:7 PE plasmalogen	9524577	9970415	9888528	10154391	9962203	9099090	7700455	7698728	8720519	9651055	9228027	8784721
QI76	796.523	8.71	n/a	C42:11 PE plasmalogen	1038051	1016046	1054058	1049895	960453	1001958	854813	883385	908560	848263	810328	809585
QI77	820.523	8.36	n/a	C44:13 PE plasmalogen	73658	70911	55406	85876	75673	62466	74767	78466	74868	79559	104392	70147
QI79	887.561	8.5	HMDB09815*	C38:4 PI	2386076	2191528	2161822	2640137	2430653	2535707	2232446	2262645	2797156	3278166	3529791	3119391
TF08	764.543	8.08	HMDB12356*	C34:0 PS	1660910	1604005	1664158	1827922	1512762	1618100	1473469	1336227	1593346	1880613	1579015	2125958
QI80	788.541	8.56	HMDB12380*	C36:2 PS	524318	552767	487365	579078	530517	518089	515082	522091	588492	868995	945210	729937
QI81	790.558	8.88	HMDB10163*	C36:1 PS	6749403	6224257	5713071	6677281	6386675	6571959	5487251	5648468	7197520	9527005	10518839	9736444
QI82	808.505	7.98	HMDB12362*	C38:6 PS	776782	778303	776169	513435	492780	473815	467462	481862	501523	672154	673478	639506
QI5964	836.541	8.53	HMDB10167*	C40:6 PS	4052720	3711007	3559906	4410715	3948737	4040483	3698206	3712088	4686873	5660344	5981341	5458935
QI84	300.289	4.23	HMDB00252	sphingosine	175523	189940	183881	141472	131851	140111	147854	150769	140571	189769	174872	168090
QI85	300.289	4.95	HMDB02100	palmithoylethanolamide	52522	55786	55113	58226	190375	56234	58134	54113	50703	53860	53243	51280
QI86	326.304	5.11	HMDB02088	N-Oleoylethanolamine	9385	10849	10825	8710	9346	9708	9279	8100	7692	8464	6936	7329
QI87	538.518	8.21	HMDB04949	C16:0 Ceramide (d18:1)	471023	440868	448577	260754	247617	243867	306649	298803	369480	653334	550583	555025
QI88	622.612	9.59	HMDB04952	C22:0 Ceramide (d18:1)	326806	298511	302510	162573	152381	163260	154603	150022	192177	527989	515375	461003
QI89	650.643	10	HMDB04956	C24:0 Ceramide (d18:1)	1340899	1307473	1269721	1328985	1356249	1349249	1216773	1092415	1432713	1797904	1673171	1623891
QI90	648.628	9.64	HMDB04953*	C24:1 Ceramide (d18:1)	1139207	1112548	1108773	961954	920115	937435	958028	884465	1116444	1727740	1606071	1478157
QI91	675.542	7.56	HMDB12097	C14:0 SM	1988450	2061384	2071749	2136296	2105139	2000196	2001205	1991347	2498724	3177673	3002569	2947560
QI92	701.558	7.71	n/a	C16:1 SM	3423182	3718658	3771414	3470826	3424983	3491450	3158060	3297053	3524400	3385807	3215078	3256268
QI93	703.573	8.07	HMDB10169	C16:0 SM	42888052	43384322	40702417	43441225	42423608	40873754	39378856	39005302	49304957	66684398	63181177	62402891
QI94	729.589	8.24	HMDB12101*	C18:1 SM	637304	639762	626550	435626	450172	422052	376851	394194	468572	751220	700440	699168
QI95	731.604	8.56	HMDB01348	C18:0 SM	4364399	4113820	3937032	2329571	2075938	2125038	1823910	1876582	2353923	6629842	6515286	6065816
QI96	759.635	9.03	HMDB12102	C20:0 SM	1495637	1377779	1227566	616593	587373	608343	501772	485106	611570	2493119	2462575	2293339
QI97	785.652	9.12	HMDB12104*	C22:1 SM	3111174	2988928	2853463	2017240	2035927	1883294	1666597	1743242	2054193	5271453	5136015	4945974
QI98	787.667	9.47	HMDB12103	C22:0 SM	9980825	9282279	8466938	6363414	5924321	6151890	5073562	4946711	6692400	12787736	12149991	11887588
QI99	813.683	9.52	HMDB12107*	C24:1 SM	28698561	29132895	27350944	29141380	27749124	27294170	24422533	23370617	30857559	42391812	39252647	37843769
QI100	815.698	9.9	HMDB11697	C24:0 SM	14776502	14595070	13755066	14624906	13315448	13381944	11197636	10724110	13912361	15614156	14785925	13645064
QI101	619.541	11.55	HMDB06725	C14:0 CE	94151	108812	92985	89030	90454	102229	109178	107042	98383	52084	45752	54995
QI103	645.556	11.65	HMDB00658*	C16:1 CE	1123566	1188487	1123154	1103781	1110716	1187246	1282666	1311786	1195482	612107	590962	632803
QI105	647.572	11.96	HMDB00885	C16:0 CE	1055125	1122392	1037709	1029302	1047716	1121449	1228811	1215641	1128498	524146	539227	578582
QI107	669.556	11.48	HMDB10370*	C18:3 CE	233740	244436	224749	223727	234715	245586	261040	261619	239054	128377	119115	133932
QI109	671.572	11.75	HMDB00610*	C18:2 CE	1532994	1647817	1525214	1607302	1634789	1747395	1920055	1929664	1757976	806388	782715	833695
QI111	673.587	12.05	HMDB00918*	C18:1 CE	2980139	3125036	2966300	3042878	3089091	3280203	3586893	3698752	3351386	1638752	1620746	1672975
QI113	675.603	12.36	HMDB10368	C18:0 CE	305609	296204	281687	268167	281617	292370	328408	335139	330273	167678	166277	166555
QI115	693.556	11.33	HMDB06731	C20:5 CE	373384	388205	367050	366708	395276	412562	363279	374845	335449	348878	353983	352158
QI117	695.572	11.6	HMDB06726	C20:4 CE	3470393	3609867	3414940	3835874	3987787	4271829	4074730	4204022	3794626	3114003	3172419	3120768
QI119	697.587	11.86	HMDB06736*	C20:3 CE	476252	524305	501452	734126	754532	800071	750074	761582	720217	557713	577817	553796
QI121	719.572	11.46	HMDB06733	C22:6 CE	1229817	1285962	1278893	1535555	1649199	1690900	1418915	1500654	1381350	1214405	1214801	1167632
QI123	721.587	11.72	HMDB10375*	C22:5 CE	499154	524244	507564	818608	834757	867914	775101	829124	790468	638855	660560	602755
QI125	723.603	11.95	HMDB06729*	C22:4 CE	511998	506329	496173	743532	759929	795078	718925	797991	707983	735577	796916	710128
QI127	339.25	4.88	HMDB11565*	C16:1 MAG	54921	56813	57334	60605	52998	58424	78102	66190	55182	57274	59183	59365
QI129	381.296	5.76	HMDB11131	C18:0 MAG	2014894	1964887	1954300	1981635	2026805	2030214	2063678	2113850	1949367	2034333	2072225	1943423
QI131	435.344	7.01	HMDB11582*	C22:1 MAG	10255	8853	14034	5472	28742	20912	34839	22533	48019	7334	10487	14134
QI134	589.479	8.73	HMDB07099*	C32:1 DAG	1522	3125	4764	1213	687	2749	4436	1249	1587	6816	2142	4035
QI136	591.494	9.03	HMDB07098*	C32:0 DAG	94701	95838	91916	82256	106052	70510	126402	105477	87499	125135	133307	140348
QI138	615.494	8.89	HMDB07103*	C34:2 DAG	81454	88120	70657	29657	24433	34446	55357	44059	22830	51052	57217	51867
QI140	617.51	9.17	HMDB07102*	C34:1 DAG	704364	723328	710390	457835	447478	469251	493763	481330	395799	721372	750618	685640
QI142	619.526	9.47	HMDB07100*	C34:0 DAG	505095	499075	483616	517054	694331	530014	564402	536646	531635	578825	584280	569133
QI144	641.51	9	HMDB07219*	C36:3 DAG	173938	170337	168477	81989	78623	96254	86155	82665	51083	99562	110876	108072
QI146	643.526	9.29	HMDB07218*	C36:2 DAG	1360435	1400956	1370053	911141	893241	953169	791991	799404	654669	1014845	1009837	947063
QI148	645.542	9.6	HMDB07216*	C36:1 DAG	853789	867912	876378	725642	703338	695854	569778	573133	564010	780489	773150	717290
QI150	647.557	9.85	HMDB07158*	C36:0 DAG	923562	921852	951480	943966	992331	960138	1004495	1001021	919135	962511	1003570	936288
QI152	665.509	8.99	HMDB07199*	C38:5 DAG	176598	182260	177578	57815	59841	79950	53352	67654	41298	100243	122783	98393
QI154	667.525	9.18	HMDB07170*	C38:4 DAG	265775	253500	248873	171903	157015	175781	155960	160312	124251	198952	231281	204853
QI156	745.63	10.84	n/a	C42:0 TAG	11245	10010	9575	24089	11232	11408	24862	52019	30926	16104	19046	25817
QI160	771.646	10.97	n/a	C44:1 TAG	19578	18136	25311	40103	13728	12882	41697	100244	30552	64008	70133	68902
QI162	773.661	11.2	HMDB42063*	C44:0 TAG	48387	45871	41413	91256	46858	46909	77144	110772	69097	95908	108696	103338
QI166	787.677	11.36	HMDB42093*	C45:0 TAG	33582	31170	30120	91786	44498	40487	66347	87599	59169	55602	60843	61354
QI168	795.646	10.93	n/a	C46:3 TAG	10637	9970	9210	1986	1212	1256	3286	10219	1892	25000	24879	23650
QI169	797.661	11.07	HMDB10419*	C46:2 TAG	129043	125957	128597	93288	56837	62959	108796	205258	75121	247476	256429	239597
QI171	799.677	11.3	HMDB10412*	C46:1 TAG	211189	206139	202468	212198	143142	137181	207706	336337	200543	611675	621333	603326
QI173	801.692	11.53	HMDB10411*	C46:0 TAG	118657	108588	109470	176345	118860	117796	171888	201377	160524	278751	270831	273808
QI175	811.676	11.25	HMDB42076*	C47:2 TAG	68266	64095	66491	75455	38569	40366	87559	144112	48273	122774	132207	125989
QI177	813.692	11.46	HMDB42100*	C47:1 TAG	78681	85043	85839	128682	66515	68672	131336	206112	106260	218453	225574	215100
QI179	815.707	11.69	HMDB42094*	C47:0 TAG	43048	45026	40665	93415	48064	52456	86485	103289	89152	79740	90492	87912
QI181	819.646	10.78	n/a	C48:5 TAG	38589	40746	37280	2950	2652	4811	2586	2328	2526	48357	51098	49235
QI183	821.661	11.03	n/a	C48:4 TAG	212736	190206	204984	57191	55566	53164	48207	53009	46598	317149	327358	301154
QI185	823.676	11.27	HMDB05432*	C48:3 TAG	380078	367606	375578	173606	161773	158766	173416	241812	144505	681184	674321	633308
QI187	825.692	11.4	HMDB05376*	C48:2 TAG	846725	862844	856536	523083	460572	468969	566027	719012	503684	1736194	1724141	1607172
QI189	827.707	11.63	HMDB05359*	C48:1 TAG	771144	748564	722923	558637	494919	498986	597362	709167	628943	2057720	2030802	1933747
QI191	829.723	11.87	HMDB05356*	C48:0 TAG	193829	188618	165144	207837	178044	181888	283480	277592	262543	551308	551201	526817
QI193	837.692	11.34	HMDB42103*	C49:3 TAG	148822	147040	142494	63378	56023	48746	76352	107486	47560	240735	249166	219864
QI195	839.707	11.56	HMDB11706*	C49:2 TAG	299639	313603	292635	200109	163226	174000	229769	287902	179541	583165	559741	555355
QI197	841.723	11.79	HMDB11705*	C49:1 TAG	219562	216926	191428	192720	141159	145938	209115	240707	202356	547622	544098	524976
QI199	843.738	12.03	HMDB42095*	C49:0 TAG	31711	27227	19516	36276	20777	27425	42128	55710	42434	98660	103542	98350
QI201	845.661	10.94	HMDB10497*	C50:6 TAG	187803	177481	173184	34495	37733	39504	24486	26069	26477	233969	237618	217541
QI203	847.677	11.13	HMDB10471*	C50:5 TAG	744720	702929	706508	210425	212081	220795	176946	188509	174301	966763	955362	903705
QI205	849.692	11.37	HMDB05435*	C50:4 TAG	1552595	1503654	1541627	702907	674667	686707	564389	599809	582563	2385115	2397352	2237758
QI207	851.707	11.49	HMDB05433*	C50:3 TAG	1929120	1898361	1881318	1036389	997706	1028946	933852	1039502	909808	3218120	3120947	2992774
QI209	853.722	11.72	HMDB05377*	C50:2 TAG	2969319	2986289	2937870	1839343	1811368	1732598	1796749	1910589	1873415	6068003	6150813	5615342
QI211	855.739	11.95	HMDB05360*	C50:1 TAG	2179041	2061517	1952617	1304281	1235052	1292209	1301273	1351887	1492784	4960157	5070872	4623170
QI213	857.754	12.21	HMDB05357*	C50:0 TAG	446333	380558	324041	270960	255496	254461	289663	277233	319006	1132483	1186912	1067632
QI215	865.723	11.66	HMDB11701*	C51:3 TAG	547830	542606	521101	273391	263567	278444	249116	283363	232184	777913	787565	740528
QI217	867.739	11.89	HMDB05362*	C51:2 TAG	812313	848048	836053	523593	483187	502495	477556	518891	511273	1558266	1554692	1473678
QI219	869.754	12.12	HMDB42104*	C51:1 TAG	497031	471544	438599	284039	267853	282161	257628	279518	300284	975007	953298	910492
QI221	871.769	12.38	HMDB31106*	C51:0 TAG	81721	65100	43785	45869	39311	47291	46147	56955	48388	157069	167375	151162
QI223	871.677	11.1	HMDB10517*	C52:7 TAG	681546	653512	646850	166799	165156	172783	129640	138768	127384	775775	784176	727682
QI225	873.692	11.25	HMDB05436*	C52:6 TAG	1714081	1637316	1663300	563200	545479	595197	449941	465948	449238	2375838	2330976	2228574
QI227	875.707	11.46	HMDB05380*	C52:5 TAG	5909514	5765261	5761089	2493160	2382680	2580567	2137037	2216551	2077436	8322413	8408362	7778814
QI229	877.723	11.69	HMDB05363*	C52:4 TAG	2203584	2030612	2213600	995914	1056154	1060253	855306	959630	1030595	3738299	3621754	3550598
QI231	879.739	11.82	HMDB05384*	C52:3 TAG	5559374	5649748	5532215	3334407	3192232	3368603	2907521	2954447	2870448	8565984	8400711	8119692
QI233	881.754	12.05	HMDB05369*	C52:2 TAG	6979255	7081567	6776580	4299799	4110198	4024173	3570293	3684892	4110218	13274959	13065363	12331940
QI235	883.77	12.29	HMDB05367*	C52:1 TAG	5163255	4805691	4554738	2719145	2566813	2707173	2208671	2169322	2668087	9105083	9317293	8798612
QI237	885.786	12.55	HMDB05365*	C52:0 TAG	834931	759474	649837	444390	422049	450230	383703	400706	478917	1638469	1606779	1484794
QI239	893.754	11.97	HMDB43058*	C53:3 TAG	1534418	1538016	1498251	864781	842373	872623	708419	709716	704612	1880840	1914491	1773787
QI241	895.77	12.21	HMDB42196*	C53:2 TAG	1688737	1666808	1615718	1013529	960066	921324	766387	781954	899008	2657612	2657159	2515086
QI243	895.677	10.96	HMDB10498*	C54:9 TAG	377071	358846	365286	67889	70372	76198	44156	42747	42855	319654	340620	321663
QI245	897.692	11.21	HMDB10518*	C54:8 TAG	1706951	1620548	1638260	449005	438916	461955	336705	354333	327853	1784401	1781676	1713901
QI247	899.707	11.36	HMDB05447*	C54:7 TAG	3872471	3759250	3778237	1455406	1413361	1512677	1145346	1219370	1131522	4973969	4968087	4738033
QI249	901.722	11.55	HMDB05391*	C54:6 TAG	7351086	7069587	7169956	3395371	3309161	3565442	2831148	2961239	2865847	10495493	10380249	9788249
QI251	903.737	11.77	HMDB05385*	C54:5 TAG	13402523	13005273	12959215	7260097	7014447	7478944	6253522	6404993	6434518	18903245	19237623	17800024
QI253	905.754	11.92	HMDB05370*	C54:4 TAG	10172343	9995819	9906549	6200569	5967360	6385158	5008018	5192074	5291137	14396184	14480167	13769362
QI255	907.77	12.15	HMDB05405*	C54:3 TAG	13396486	13395230	13332895	8326803	7917274	8034156	6590063	6580312	6600649	16506947	16368008	15616392
QI257	909.786	12.39	HMDB05403*	C54:2 TAG	11754803	11629514	11151716	6950052	6852975	6825039	5080903	5132198	6193404	17359018	17130373	15776055
QI259	911.802	12.64	HMDB05395*	C54:1 TAG	5274508	5171446	4700109	2702780	2481041	2657358	1904952	1931435	2291728	7434500	7144019	6818070
QI260	921.786	12.3	HMDB42466*	C55:3 TAG	1850607	1891902	1887803	1232069	1200843	1205869	1003875	961755	1043130	2074877	2126360	1965346
TF09	923.804	12.56	HMDB42226*	C55:2 TAG	7648577	7417822	7557537	4683042	4647827	4607244	3795576	3596302	4050167	10630085	10514904	9827805
QI263	921.692	11.11	HMDB10513*	C56:10 TAG	632428	605740	596367	168028	164719	178503	128499	128621	123754	593642	599620	555261
QI265	923.707	11.27	HMDB05448*	C56:9 TAG	2246655	2120133	2173711	763580	758195	827100	581399	642506	585306	2480851	2451534	2342894
QI267	925.723	11.47	HMDB05392*	C56:8 TAG	6790562	6512599	6625481	2829718	2774381	3023104	2350708	2434551	2275375	7861140	7812332	7406319
QI269	927.738	11.67	HMDB05462*	C56:7 TAG	12376453	12010228	11982507	6432479	6315645	6772578	5247072	5424210	5333528	15009439	15067032	14376683
QI271	929.753	11.86	HMDB05456*	C56:6 TAG	19808542	19799001	19608153	11945782	11630420	12578022	10120641	10306530	10139877	23949061	24055298	22713572
QI273	931.768	12.02	HMDB05406*	C56:5 TAG	24323120	23775629	23390953	15755457	15194791	16077934	13222383	13527620	13623981	29820733	29789207	28033756
QI275	933.785	12.25	HMDB05398*	C56:4 TAG	12079561	11674970	11462477	7858237	7758276	7790640	6251747	6277053	6946213	16422142	16746805	15956629
QI277	935.802	12.48	HMDB05410*	C56:3 TAG	7119331	7172010	7062866	4708291	4608074	4691828	3760695	3782068	4030196	10038352	9856701	9337164
QI279	937.817	12.73	HMDB05404*	C56:2 TAG	3731505	3755422	3654608	2387529	2313918	2327947	1758905	1770832	2134630	5689721	5455007	5319735
QI281	939.833	13.02	HMDB05396*	C56:1 TAG	952646	894417	806586	620012	562856	562499	440061	448864	541279	1248148	1219668	1158153
QI283	947.708	11.2	HMDB10531*	C58:11 TAG	769322	738207	719407	289233	269949	308999	243620	249424	221547	961443	940882	898724
QI285	949.723	11.42	HMDB05476*	C58:10 TAG	3558367	3366230	3417847	1566621	1539006	1669391	1280648	1352060	1258119	4346775	4356852	4141630
QI287	951.738	11.54	HMDB05463*	C58:9 TAG	8701596	8264013	8431358	4416248	4432983	4877524	3712813	3922787	3630436	9998445	9915574	9280504
QI289	953.753	11.76	HMDB05413*	C58:8 TAG	28151669	28309813	27303931	19205465	18162095	19892654	16019271	16474357	15251188	28872252	29499386	27044141
TF10	955.773	11.89	HMDB05471*	C58:7 TAG	56820810	53784938	53674425	42908668	38655003	45713647	32377904	35758076	29858672	49642255	51332775	49079256
QI292	957.784	12.12	HMDB05458*	C58:6 TAG	27898131	27624385	27172690	21429060	20389994	21220051	17729526	18118481	17623586	27220524	27537817	25985771
QI294	973.723	11.32	HMDB05478*	C60:12 TAG	1267690	1216489	1237864	575011	565477	624699	451711	497082	438395	1436198	1418674	1361564
QI296	369.351	7.25	HMDB00067	cholesterol	3241969	3745761	3773230	3553807	3280563	3318094	2931113	3113337	2920891	2427420	2231904	2178518
QI297	401.377	7.25	HMDB02869	campesterol	8834	11230	11527	11604	10679	9367	8022	9427	9039	7179	7019	6442
QI298	518.321	4.79	redundant ion	C16:0 LPC_Na	182557	228425	241133	479527	528079	544520	380699	504597	560841	561773	538035	624053
QI102	614.586	11.56	redundant ion	NH4_C14:0 CE	33790	34310	33197	29496	29282	31537	40320	36224	33015	16680	16222	19574
QI104	640.601	11.65	redundant ion	NH4_C16:1 CE	1197999	1267116	1157336	1028419	1034910	1110909	1163638	1189579	1093576	646646	639106	698478
QI106	642.617	11.96	redundant ion	NH4_C16:0 CE	648882	669389	612958	583521	613430	642810	670576	671214	612623	317445	335221	349326
QI108	664.601	11.47	redundant ion	NH4_C18:3 CE	245722	245479	233707	197208	201555	208356	221235	220550	199902	146753	135593	138770
QI110	666.616	11.75	redundant ion	NH4_C18:2 CE	2343024	2449288	2331865	2071613	2108420	2240292	2371828	2407007	2175775	1375795	1339174	1396492
QI112	668.632	12.05	redundant ion	NH4_C18:1 CE	4247326	4435030	4078016	3952840	3909784	4146376	4403816	4579779	4112977	2470202	2417891	2461510
QI114	670.648	12.37	redundant ion	NH4_C18:0 CE	190627	182461	164911	165875	173342	169615	192600	194385	190999	101531	104725	103999
QI116	688.601	11.34	redundant ion	NH4_C20:5 CE	288120	302339	293260	259515	261360	285784	244635	247906	222283	286444	279911	289916
QI118	690.616	11.6	redundant ion	NH4_C20:4 CE	3816991	3981745	3724057	3584893	3742641	4044520	3704942	3859592	3467433	3782230	3730201	3748090
QI120	692.632	11.86	redundant ion	NH4_C20:3 CE	710289	741579	720441	896692	882979	964949	836546	865864	791017	925348	898173	895018
QI122	714.617	11.46	redundant ion	NH4_C22:6 CE	1267492	1328392	1272921	1300436	1348848	1405730	1142770	1193572	1080618	1220863	1216963	1164313
QI124	716.632	11.72	redundant ion	NH4_C22:5 CE	604552	628364	635078	792992	840355	845575	743577	793997	748136	856617	886193	811767
QI126	718.647	11.95	redundant ion	NH4_C22:4 CE	687055	680987	666204	869619	912721	968729	814451	857535	784099	1126958	1207975	1086986
QI128	334.294	4.91	redundant ion	NH4_C16:1 MAG	8396	8823	9187	8490	8763	9010	9100	8582	8348	8779	8678	8786
QI130	376.341	5.76	redundant ion	NH4_C18:0 MAG	161198	155530	153669	158950	165917	158701	165192	164500	152351	160192	163838	157915
QI132	430.388	7.01	redundant ion	NH4_C22:1 MAG	15357	12403	16123	10054	28953	22560	35513	24757	48130	12776	14542	15737
QI135	584.523	8.73	redundant ion	NH4_C32:1 DAG	14874	20206	16833	10432	5469	4732	20911	14404	8221	15064	16413	12116
QI137	586.539	9.04	redundant ion	NH4_C32:0 DAG	53716	50608	45044	46031	67530	40632	70130	52464	50485	73278	84777	75273
QI139	610.538	8.86	redundant ion	NH4_C34:2 DAG	83047	87100	79997	31667	30889	31667	48258	39204	19247	61297	66429	64308
QI141	612.555	9.16	redundant ion	NH4_C34:1 DAG	353518	356561	345259	257328	254635	249246	238603	229266	213676	411274	404071	382150
QI143	614.571	9.48	redundant ion	NH4_C34:0 DAG	146832	138261	140667	138005	202163	144326	156712	144283	146462	177660	179069	174650
QI145	636.554	9	redundant ion	NH4_C36:3 DAG	92898	92560	84812	50441	49426	52566	50364	43181	26183	56778	60402	70066
QI147	638.57	9.29	redundant ion	NH4_C36:2 DAG	474147	489132	477233	329869	311328	325818	266844	258996	233217	355148	351179	352529
QI149	640.586	9.59	redundant ion	NH4_C36:1 DAG	307504	309034	304877	246012	248046	227855	180009	174780	196732	278366	285958	270462
QI151	642.602	9.87	redundant ion	NH4_C36:0 DAG	200800	197677	209528	214049	236065	208644	208780	205408	197364	210283	221248	206848
QI153	660.554	8.97	redundant ion	NH4_C38:5 DAG	81472	89287	84054	38324	37888	43324	30493	29393	14960	61407	72630	62922
QI155	662.57	9.17	redundant ion	NH4_C38:4 DAG	115643	114345	113679	76888	80276	85576	55041	63603	53385	97160	96574	91422
QI157	740.675	10.86	redundant ion	NH4_C42:0 TAG	7032	9209	8868	23335	8613	8443	18669	41103	23357	11850	15035	22627
QI161	766.69	10.96	redundant ion	NH4_C44:1 TAG	15418	16525	15199	32846	9716	9523	35611	84516	22343	52168	57621	54747
QI163	768.706	11.2	redundant ion	NH4_C44:0 TAG	45707	45993	43398	82698	43031	46308	71055	98594	71020	95145	101658	106219
QI167	782.721	11.36	redundant ion	NH4_C45:0 TAG	41662	31249	36334	83275	39191	39090	58249	79566	52141	60905	67863	72053
QI170	792.706	11.07	redundant ion	NH4_C46:2 TAG	90015	92649	86838	60957	35501	37405	73946	141260	48326	188031	185005	176682
QI172	794.721	11.31	redundant ion	NH4_C46:1 TAG	194797	184222	181381	177384	111789	112560	171645	260349	157139	572620	579870	570443
QI174	796.737	11.54	redundant ion	NH4_C46:0 TAG	195051	166937	153314	206572	137146	143473	210568	236677	197570	454887	438081	441457
QI176	806.721	11.25	redundant ion	NH4_C47:2 TAG	48916	45258	46454	46295	21469	21782	54673	100074	22784	90352	101003	94500
QI178	808.737	11.47	redundant ion	NH4_C47:1 TAG	101955	102367	98088	142096	68545	67017	126994	200015	102978	280792	290469	277274
QI180	810.752	11.7	redundant ion	NH4_C47:0 TAG	94213	91789	79675	148074	84503	86110	138251	158127	114669	194122	192815	187334
QI182	814.69	10.79	redundant ion	NH4_C48:5 TAG	28827	25261	26391	3169	3146	2236	1246	1747	1558	31172	38032	29467
QI184	816.706	11.02	redundant ion	NH4_C48:4 TAG	161598	152515	161871	44024	37068	40355	30642	38228	28935	239207	234561	231368
QI186	818.721	11.27	redundant ion	NH4_C48:3 TAG	179031	171719	180642	67634	63827	66328	63222	99815	59822	335682	313548	314135
QI188	820.737	11.4	redundant ion	NH4_C48:2 TAG	858105	845203	852056	460745	399381	398681	477464	613118	410017	1821948	1799124	1710003
QI190	822.752	11.63	redundant ion	NH4_C48:1 TAG	1163026	1135619	1025016	683766	577419	610095	697426	833846	783135	3361865	3301308	3158939
QI192	824.767	11.87	redundant ion	NH4_C48:0 TAG	416250	398977	346815	355852	297604	282067	399266	391905	400661	1297830	1312079	1209794
QI194	832.736	11.35	redundant ion	NH4_C49:3 TAG	128696	130077	118011	46258	42666	42292	52652	73701	34681	215040	224869	212159
QI196	834.752	11.57	redundant ion	NH4_C49:2 TAG	403635	396664	395875	227142	173454	183938	245492	304193	181402	857758	822649	814008
QI198	836.768	11.79	redundant ion	NH4_C49:1 TAG	437041	425912	398903	285778	205250	221915	288084	344736	266422	1146352	1128770	1098078
QI200	838.783	12.04	redundant ion	NH4_C49:0 TAG	115772	106911	89458	93520	70204	78742	101892	122112	95692	304272	314603	284456
QI202	840.706	10.95	redundant ion	NH4_C50:6 TAG	116693	114020	120556	19730	16170	18097	10511	9714	13712	155514	156601	152124
QI204	842.721	11.13	redundant ion	NH4_C50:5 TAG	556687	541544	517040	156134	144616	156399	119095	120981	118382	711148	710684	684672
QI206	844.736	11.37	redundant ion	NH4_C50:4 TAG	1263219	1206785	1214709	419187	394310	408789	332965	349120	348512	2018795	2009471	1920252
QI208	846.751	11.5	redundant ion	NH4_C50:3 TAG	2028174	1992471	1948337	853693	823932	860821	780791	850415	750240	3824395	3688226	3538279
QI210	848.767	11.72	redundant ion	NH4_C50:2 TAG	4470976	4401795	4334432	2244549	2145858	2132136	2098513	2209568	2225025	10458995	10440227	9655677
QI212	850.783	11.95	redundant ion	NH4_C50:1 TAG	3884098	3598183	3319894	1942243	1872813	1902255	1762065	1875964	2073695	9965513	10226771	9320042
QI214	852.799	12.2	redundant ion	NH4_C50:0 TAG	707173	618439	542142	405922	392581	389905	416936	393136	450267	1947740	1922369	1775081
QI216	860.767	11.67	redundant ion	NH4_C51:3 TAG	784531	794079	766633	349599	335418	364309	325954	346971	296455	1313646	1305114	1248250
QI218	862.783	11.88	redundant ion	NH4_C51:2 TAG	1447375	1478874	1444175	716122	686193	703252	621203	665075	627340	3196066	3180040	2979870
QI220	864.799	12.12	redundant ion	NH4_C51:1 TAG	1061105	957324	901295	538443	482581	492634	446018	472560	500036	2243347	2190644	2060822
QI222	866.814	12.36	redundant ion	NH4_C51:0 TAG	275035	234789	210560	185085	152405	182290	175769	171568	165298	477194	476976	430381
QI224	866.722	11.1	redundant ion	NH4_C52:7 TAG	534939	529186	503467	119902	120514	135464	89682	99144	92552	607141	616056	572771
QI226	868.737	11.25	redundant ion	NH4_C52:6 TAG	1375716	1325327	1326648	426239	398995	440089	323994	327378	340343	1896375	1929395	1827951
QI228	870.752	11.47	redundant ion	NH4_C52:5 TAG	6311191	6100195	5971057	2300232	2186500	2404179	1911428	1949108	1840091	9339009	9342699	8731846
QI230	872.767	11.69	redundant ion	NH4_C52:4 TAG	3641868	3361535	3491253	1402798	1412726	1470253	1144686	1243053	1280221	6598245	6461229	6206577
QI232	874.782	11.82	redundant ion	NH4_C52:3 TAG	8385033	8349718	8167985	3916805	3725123	3911363	3145313	3270963	3152526	15220831	14719857	14249129
QI234	876.798	12.04	redundant ion	NH4_C52:2 TAG	13456755	13429300	12742391	6826348	6442581	6411020	5239672	5414232	6022667	29912198	28914680	27216105
QI236	878.815	12.29	redundant ion	NH4_C52:1 TAG	7359175	6836981	6401438	3708109	3493475	3573905	2803046	2777623	3459480	14834355	14650586	13830956
QI238	880.826	12.55	redundant ion	NH4_C52:0 TAG	2850810	2772565	2602486	2390139	2217162	2332825	2289704	2187472	2317523	3761058	3743996	3620318
QI240	888.798	11.98	redundant ion	NH4_C53:3 TAG	3028459	2997625	2917479	1426397	1380121	1458044	1101207	1095547	1125928	4454385	4484302	4117592
QI242	890.815	12.21	redundant ion	NH4_C53:2 TAG	2619540	2612068	2497074	1388067	1392164	1325289	1057243	1029985	1201294	4637565	4557555	4330811
QI244	890.722	10.95	redundant ion	NH4_C54:9 TAG	249088	239112	233946	64507	64151	68390	50296	50087	50654	201606	208279	195038
QI246	892.737	11.21	redundant ion	NH4_C54:8 TAG	1348336	1292341	1280523	339464	321894	352836	240438	253206	239441	1414751	1423902	1359746
QI248	894.752	11.36	redundant ion	NH4_C54:7 TAG	3441147	3297904	3345978	1173001	1138539	1223618	912586	917341	894329	4580690	4537891	4278595
QI250	896.767	11.54	redundant ion	NH4_C54:6 TAG	8131061	7729618	7752351	3152582	3119842	3385876	2641846	2683459	2608334	12433479	12123588	11704136
QI252	898.782	11.78	redundant ion	NH4_C54:5 TAG	18483428	17561834	17703365	8197339	8003580	8461555	6778404	6963918	6953198	30522590	30192346	28192280
QI254	900.799	11.91	redundant ion	NH4_C54:4 TAG	13922192	13522360	13381237	6929290	6740643	7215417	5315239	5462330	5568476	23095277	23274861	21726365
QI256	902.813	12.14	redundant ion	NH4_C54:3 TAG	24287530	23878822	23504124	12570579	11838102	12210555	9092981	9077372	9223219	34558197	33889992	32323866
QI258	904.83	12.38	redundant ion	NH4_C54:2 TAG	14859676	14665849	13613763	7953191	7906205	7647824	5493699	5504437	6719536	24583535	23743356	22242420
QI261	916.83	12.3	redundant ion	NH4_C55:3 TAG	2438247	2468453	2405740	1377018	1366612	1345103	993451	983778	1064927	3300567	3256912	3076225
QI262	918.846	12.56	redundant ion	NH4_C55:2 TAG	1067252	1139576	1075901	622184	591409	602984	400041	430248	520162	1845181	1748027	1643848
QI264	916.737	11.11	redundant ion	NH4_C56:10 TAG	519941	489958	499805	135652	126221	144165	100012	101788	90293	470845	494161	446314
QI266	918.752	11.27	redundant ion	NH4_C56:9 TAG	1866025	1772653	1809591	611270	582017	643045	472404	470032	440338	2047701	2069578	1975286
QI268	920.767	11.47	redundant ion	NH4_C56:8 TAG	6873624	6560482	6589934	2553983	2511356	2727407	2025459	2090059	1932245	8322467	8180467	7784802
QI270	922.782	11.67	redundant ion	NH4_C56:7 TAG	15122708	14441436	14379971	6685954	6540926	7083883	5295755	5491245	5401457	20560136	20289696	19226150
QI272	924.798	11.87	redundant ion	NH4_C56:6 TAG	29224280	28635277	28626527	14047166	13586134	14688881	11009774	11325293	11141341	41395382	40788472	38877118
QI274	926.813	12.01	redundant ion	NH4_C56:5 TAG	38729052	37340542	36281437	20161576	19288917	20276492	15451709	15657971	16269129	56013531	55246397	51877634
QI276	928.83	12.25	redundant ion	NH4_C56:4 TAG	14585602	14071754	13689462	8338094	8230523	8178586	6117598	5985571	7012727	23248889	22762578	21973244
QI278	930.846	12.47	redundant ion	NH4_C56:3 TAG	6973687	7121174	6795966	4178061	4220111	4233341	3097165	3175447	3411997	10612342	10366395	9762042
QI280	932.862	12.74	redundant ion	NH4_C56:2 TAG	2864791	2948866	2836192	1787021	1716381	1704516	1246816	1213455	1541662	4804944	4517654	4345608
QI282	934.878	13.02	redundant ion	NH4_C56:1 TAG	621156	602967	503415	378534	346536	351445	251488	255654	333630	856541	821940	794847
QI284	942.752	11.2	redundant ion	NH4_C58:11 TAG	624036	594458	587986	230212	218182	237745	180789	196792	167515	757828	764822	730250
QI286	944.767	11.41	redundant ion	NH4_C58:10 TAG	3233831	3064272	3141295	1352515	1297442	1421431	1075251	1108265	1036377	4070841	4035656	3840143
QI288	946.783	11.54	redundant ion	NH4_C58:9 TAG	9875249	9305400	9292023	4359473	4264620	4718774	3583090	3652792	3478873	11875441	11603156	11282582
QI290	948.798	11.76	redundant ion	NH4_C58:8 TAG	21496921	20431274	20422535	10864453	10586484	11497694	8852749	8972593	8618448	25148167	24979879	23735018
QI291	950.813	11.88	redundant ion	NH4_C58:7 TAG	28860506	28407453	28104588	16577854	16100805	17181408	12746308	13152682	12847029	34107278	33942325	31820149
QI293	952.828	12.12	redundant ion	NH4_C58:6 TAG	43298508	42106061	41610067	26806619	25314947	26346984	19983579	20189565	20171198	48819326	48320148	45637330
QI295	968.767	11.33	redundant ion	NH4_C60:12 TAG	1120469	1088189	1084788	502949	484855	527268	380905	404909	364588	1269521	1235728	1210982
QI299	430.242	2.5			17255	15434	18574	13876	16170	19599	14815	16872	18183	17000	14461	18626
QI300	380.044	2.51			34599	33835	35219	33628	32376	35070	34575	35913	33437	36373	35596	32321
QI301	312.056	2.52			3116	3427	3374	3324	3075	3473	3316	3600	3442	3415	3292	3281
QI302	320.114	2.53			1908	1673	1674	1380	1768	1941	1752	1714	1676	1630	1501	1538
QI303	371.1	2.56			35847	36234	35385	40839	41253	37365	38521	44064	42543	37349	38056	40207
QI304	241.067	2.56			5792	6638	2727	13294	3899	6978	2924	2614	4404	3371	6419	2756
QI305	312.056	2.56			3946	3635	3820	3629	3530	3613	3729	3927	3635	3644	3578	3498
QI306	384.939	2.56			3852	3750	3829	3354	3566	3578	3804	3736	3350	3634	3716	3212
QI307	236.111	2.57			23648	25217	9096	49035	14947	26457	9963	7908	17888	13125	26301	9621
QI308	434.015	2.62			1847	1978	1904	1871	1979	1859	2057	2353	1893	2171	1770	1763
QI309	382.2	2.62			14677	15243	13536	11617	14260	14516	14792	14046	12707	13661	12963	12826
QI310	476.305	2.63			74723	75611	72458	69901	70037	77549	71864	77883	71614	73322	75174	70255
QI311	434.015	2.64			2745	2914	2860	2868	2501	2827	2837	2673	2780	3209	2845	2656
QI312	288.179	2.65			2550	2510	2349	2683	2392	2443	2589	2491	2247	2595	2551	2561
QI313	312.056	2.68			1516	1349	1582	1659	1528	1447	1382	1610	1396	1415	1505	1418
QI314	236.111	2.69			361	241	0	876	0	223	0	0	0	148	92	288
QI315	366.028	2.69			2220	2054	2133	2247	1941	2042	2356	2209	2149	2250	2134	2012
QI316	384.939	2.7			3095	3405	3333	3119	2916	3206	3246	3234	2871	3162	3025	2930
QI317	520.331	2.7			62248	62922	58890	58981	58104	64557	58852	61996	58498	58888	61122	57259
QI318	296.92	2.72			1176	1154	1248	1302	1052	1252	1045	1219	1038	1248	1181	1090
QI319	357.213	2.72			3259	3182	3051	3099	2938	2954	3289	3947	3556	3916	3397	3405
QI320	357.715	2.72			682	917	1033	811	752	841	1230	1377	1351	1252	1416	1276
QI321	257.098	2.72			17959	18201	17502	17666	16592	17821	18238	18359	18115	18217	17723	16673
QI322	713.419	2.72			10230	10471	9469	10698	10558	10655	12750	13966	13378	13237	14174	13322
QI323	564.357	2.75			44068	46124	43371	42902	41868	47501	42595	46158	43398	42633	45312	41326
QI324	296.92	2.77			2148	2263	2238	2109	1951	1997	2187	2292	2057	2091	2259	1923
QI325	384.939	2.77			3941	3765	3569	3586	3575	3500	3796	3774	3535	3482	4112	3403
QI326	320.114	2.77			2803	2852	2762	2758	2596	2593	3270	2931	2572	2854	2773	2449
QI327	453.342	2.79			12670	10398	17032	11121	19419	13010	118505	28049	10915	18499	14299	10432
QI328	401.26	2.8			1398	1134	1392	1284	1162	1188	963	1395	1195	1419	1044	1164
QI329	240.965	2.8			3974	3675	3652	4005	3591	3780	3755	3672	3715	3604	3739	3562
QI330	305.098	2.81			13110	13801	13464	12856	12912	13459	13742	13572	13045	13442	13520	12334
QI331	434.015	2.81			2206	1992	2314	2142	1760	2067	2023	2267	2223	2244	2116	1965
QI332	366.028	2.81			5932	6031	6002	6080	5774	5897	6327	6251	5973	5961	6034	5347
QI333	608.383	2.81			21679	22387	21488	22409	21081	23709	21338	23537	22748	21587	22698	21555
QI334	320.22	2.83			5813	6042	5559	6052	5562	5939	6109	6826	6507	6650	6870	6187
QI335	329.155	2.83			8838	8550	8488	8726	7906	8506	8377	9279	8588	8770	9001	8295
QI336	518.294	2.84			16269	15950	16536	16479	14932	15533	15391	16981	16612	16036	15519	15833
QI337	384.939	2.86			10589	11128	10275	10628	9914	10557	10547	10556	10142	10671	10903	10228
QI338	652.409	2.87			11424	11301	10897	11855	9714	12243	10145	11374	11351	11190	11021	10333
QI339	296.92	2.87			1132	1179	1140	1104	1216	1231	1135	1172	1021	1092	1257	1186
QI340	253.104	2.88			1143	794	908	940	862	776	1150	612	672	602	617	457
QI341	228.194	2.89			1182	904	668	1071	1050	48	977	526	131	149	810	442
QI342	498.802	2.9			1395	1165	1687	831	1483	1701	2378	2998	2423	2500	2782	2446
QI343	499.303	2.9			336	364	361	380	432	207	761	1110	991	1201	1005	1013
QI344	239.124	2.91			21562	18053	22273	21354	19594	16596	18541	16563	16288	15352	15110	13450
QI345	316.952	2.91			79303	79556	79006	78416	75527	77945	79188	79899	76018	78832	79843	74279
QI346	366.028	2.92			5783	5615	5570	5581	5265	5364	5664	5668	5820	5686	5952	5289
QI347	321.129	2.93			63936	50936	24393	50213	25989	18129	41469	23136	23728	30762	16840	23477
QI348	379.247	2.94			2867	3247	2722	2774	2702	3223	2638	3292	3020	3098	2847	2725
QI349	312.056	2.94			1497	1467	1467	1356	1307	1317	1466	1489	1266	1453	1453	1267
QI350	236.167	2.95			912	1029	1107	920	935	1199	1130	1211	1478	1313	1115	1203
QI351	277.103	2.95			9728	9824	9845	9849	9455	9866	9701	10092	9624	9813	9690	9429
QI352	259.056	2.95			2142	1511	918	2690	954	945	3346	1371	1706	1934	1749	1488
QI353	268.187	2.96			2230	1969	1843	2620	2871	2347	1622	3037	1715	3193	3147	2478
QI354	471.304	2.96			2916	7745	3692	1705	1491	2851	2683	7603	3317	2837	1961	4340
QI355	401.261	2.97			3070	3253	2818	2846	2718	3543	3233	3296	3700	2821	2724	3050
QI356	296.92	2.98			966	1056	1203	1056	1077	1117	1109	1204	1131	1158	1095	1032
QI357	401.762	2.98			664	1054	753	776	742	543	902	1185	684	1410	976	835
QI358	236.166	2.98			1187	1146	1083	1112	1246	1639	1506	1427	1405	1532	1490	1569
QI359	302.203	3			84	56	165	0	149	99	150	94	221	65	87	247
QI360	355.062	3			2124	2932	1916	2052	2247	2175	2009	2627	1335	447	228	1363
QI361	384.939	3.01			3962	4215	4189	4072	4010	3889	4256	4004	3895	4002	4346	3743
QI362	423.273	3.01			2776	3144	2780	2769	2619	3161	3331	3084	3136	2875	3001	2605
QI363	366.028	3.01			2028	2089	2033	1864	1895	1867	2114	2025	2015	2137	1916	1758
QI364	423.775	3.01			440	1080	834	794	576	929	1141	818	1006	725	602	833
QI365	480.899	3.03			7420	7032	6867	7884	7186	7268	7556	6986	7068	7058	7580	7325
QI366	320.114	3.04			3888	4374	3907	4108	3826	3631	3448	3847	3752	3810	3861	3676
QI367	445.286	3.04			2685	2524	2280	2729	2480	2489	2785	2831	2562	2267	2751	1929
QI368	445.788	3.04			559	1220	645	813	535	946	948	791	855	774	708	660
QI369	237.109	3.05			2618	2529	2226	2145	2096	1960	2198	1853	2265	2000	2234	1756
QI370	224.125	3.05			1132	1264	985	1015	646	733	1036	654	822	552	849	1150
QI371	257.135	3.05			2447	2509	2498	2507	2394	2572	2349	2263	2254	2283	2043	2050
QI372	258.149	3.05			1423	1662	1717	1481	1419	1918	1843	1807	1801	1857	1741	1699
QI373	241.139	3.05			2324	2577	2619	2534	2371	2531	2408	2735	2442	2585	2511	2274
QI374	246.159	3.07			5190	5422	5677	5092	5148	5121	5094	5482	5276	5551	5820	5418
QI375	257.056	3.07			9448	9399	10659	9096	9231	9764	9022	9749	9375	9220	9240	9260
QI376	274.082	3.07			11108	9984	11595	10527	9816	10988	10516	10722	10633	11029	10311	10229
QI377	315.109	3.07			6217	5945	6431	5836	5625	6121	5867	6876	6580	6005	5897	6026
QI378	252.156	3.07			2121	1931	1545	1599	2014	1790	1895	1986	1918	1951	2506	1757
QI379	420.236	3.08			5427	5382	5519	5077	5071	5421	5536	5260	5842	5596	5467	5552
QI380	448.031	3.08			59518	60276	60534	58791	57938	58661	59194	60685	57152	59317	62162	56766
QI381	233.077	3.08			14507	15297	12651	12489	14485	13364	11770	14655	12590	14411	15603	12896
QI382	236.061	3.08			162	329	582	200	0	43	322	0	77	0	0	404
QI383	480.899	3.09			5658	6329	5729	6525	6065	5753	5918	6011	5484	6060	5934	5486
QI384	489.313	3.1			2545	2910	2223	3047	2341	3127	2652	2623	2026	2754	2253	2962
QI385	236.061	3.1			327	644	347	633	91	0	269	50	84	0	0	304
QI386	223.129	3.11			34004	25438	25762	33083	20156	24716	24804	31369	33512	41510	31413	24515
QI387	242.283	3.11			6646	6919	6681	6306	6314	6563	6332	7127	6529	7003	6843	6481
QI388	366.029	3.11			2308	2290	2201	2359	2292	2135	2144	2609	2268	2581	2407	2217
QI389	253.139	3.13			3399	3276	3611	3404	3189	3093	2991	3111	2732	2920	3013	2643
QI390	258.149	3.13			2015	2161	1879	1654	1494	1512	1781	2112	1713	1827	1619	1929
QI391	335.104	3.13			87961	122018	94178	96504	107824	109610	87218	109576	82546	42178	31195	73108
QI392	357.087	3.13			19156	25847	20027	19715	22784	23081	18891	22413	17082	7466	6316	14966
QI393	379.069	3.13			1920	2739	1926	2062	2151	2395	1891	2090	1545	617	275	1511
QI394	247.129	3.14			3826	4429	4381	3605	3406	3937	3474	3804	4118	3545	3330	3804
QI395	325.161	3.14			2725	2598	2679	2655	2377	2791	2616	2892	2698	2514	2834	2283
QI396	238.176	3.14			3599	2462	2251	2921	3362	3435	5211	4465	6980	4902	5718	3277
QI397	275.124	3.14			10326	8480	7647	8325	6570	8112	8875	7657	6724	8391	7370	6639
QI398	297.166	3.15			1614	1462	1868	1495	1515	1653	1523	1580	1711	1512	1460	1682
QI399	227.124	3.15			1854	1897	1788	1779	1717	1756	1860	1872	1800	1750	1705	1736
QI400	480.899	3.15			6018	5435	5842	5741	5254	4852	5436	5745	5726	5626	6174	5197
QI401	265.104	3.16			1840	694	1634	1570	698	1003	1292	1009	531	1065	1055	1268
QI402	369.187	3.16			2146	2269	2137	2072	2089	2205	1927	2165	2168	1999	2505	1961
QI403	548.886	3.16			4782	5011	5578	5265	4946	4794	4780	4449	4495	4962	5227	4223
QI404	366.028	3.16			2946	2444	3114	2810	2821	2569	2595	2794	2536	2966	2673	2319
QI405	236.061	3.17			602	634	235	422	138	0	153	0	99	0	144	0
QI406	330.205	3.17			0	45	0	0	0	0	49	20	0	0	0	0
QI407	380.044	3.18			1831	1846	2043	1746	1932	1920	1938	2022	1961	1990	1814	1792
QI408	399.176	3.18			7046	16272	11668	3085	1860	7124	4579	14499	6954	6067	1293	11251
QI409	295.15	3.19			4916	4237	5106	4795	4598	4129	4651	4358	3993	4047	3915	3605
QI410	245.113	3.19			1498	1458	1417	1324	1408	1560	1244	1473	1256	1420	1404	1406
QI411	269.135	3.2			27137	23679	29219	27283	26160	22632	24375	22480	21553	21374	21483	18462
QI412	320.114	3.21			2101	2101	1717	1719	1921	1756	2045	1999	1615	2121	2100	1766
QI413	303.119	3.22			84411	52311	51351	56144	36681	46740	57123	39149	39545	57230	33228	36060
QI414	309.166	3.22			1709	1577	1748	1748	1536	1571	1588	1583	1618	1763	1776	1438
QI415	237.146	3.22			1326	1287	1416	1244	1326	1119	1346	1250	1231	1147	1258	1001
QI416	238.141	3.22			1081	1094	945	1072	902	969	1171	1116	973	967	1079	1086
QI417	542.869	3.22			2238	2236	2396	2163	2226	2034	2453	2225	1963	2434	2542	1889
QI418	548.886	3.23			4029	4315	4259	4803	3883	4044	3920	4322	3711	4492	5111	4214
QI419	343.171	3.23			3606	3525	3607	3325	3112	3253	3506	3656	3527	3292	3454	3329
QI420	327.14	3.24			64662	65983	67019	66788	62876	66012	65910	67907	66740	65823	66623	61898
QI421	257.135	3.24			9879	9127	9587	8955	8935	9165	9148	9224	9014	9223	9416	8488
QI422	434.015	3.24			14998	14705	13895	15324	14277	14645	14636	16152	14103	15006	14977	14052
QI423	299.182	3.25			2887	2421	2702	2824	2580	2635	2725	2618	2539	2789	3023	2471
QI424	236.061	3.25			1845	1306	1484	1171	483	303	1112	88	451	245	234	1282
QI425	261.109	3.25			77152	78286	73097	67396	71531	70064	65659	78691	71051	79702	84076	69670
QI426	277.127	3.25			14352	14774	11254	6682	11006	12281	7471	6752	10065	7822	11635	16093
QI427	299.109	3.25			13197	13220	10218	6340	9976	11329	7200	6537	9948	7666	11052	14627
QI428	236.161	3.25			26213	30394	28686	21561	23350	27073	25763	32791	30173	29628	27306	27751
QI429	251.125	3.25			4792	4651	4781	4709	4550	4371	4850	4432	4299	4357	4891	4064
QI430	252.122	3.25			2681	3023	2389	3046	2628	2237	2824	2387	2563	2720	3124	2229
QI431	298.177	3.25			1635	1030	1065	2209	1855	1661	1148	2088	960	2433	2391	1654
QI432	224.2	3.26			1312	1086	1167	924	1060	968	1081	1195	1127	981	1179	1168
QI433	229.168	3.26			1419	2249	1748	686	473	774	941	2050	959	639	57	1483
QI434	399.176	3.26			12853	10323	15341	11785	12565	10346	11011	13281	10071	10969	11117	10332
QI435	471.305	3.26			137066	135206	137998	137144	135662	134556	141113	147304	148694	154554	159811	145211
QI436	268.187	3.26			67385	72160	67561	60612	65107	68843	66428	81846	75551	80963	76333	70962
QI437	384.939	3.26			5661	5300	5487	5282	4913	5026	5118	5106	5014	5181	5310	5248
QI438	548.886	3.26			6935	6871	6620	6870	6810	6914	6122	7087	6480	6415	6972	6052
QI439	254.171	3.27			6196	6123	6069	5477	6836	5567	5854	5400	5941	7959	5551	8221
QI440	235.096	3.27			3717	3631	4016	3739	3692	3567	3241	3664	3800	3746	4091	3666
QI441	309.226	3.27			18467	18132	15142	15048	17605	15861	14139	19067	14796	18054	19615	15855
QI442	455.188	3.27			3699	3718	3537	3319	3653	3302	3130	3848	3531	3275	3463	3571
QI443	220.932	3.28			1394	1319	1251	1192	1182	1220	1111	1367	1177	1342	1310	1292
QI444	311.232	3.28			52	0	0	0	0	0	42	0	44	0	0	36
QI445	410.195	3.28			10923	11527	11339	11567	10697	9904	10046	11773	10386	10984	11170	9819
QI446	450.231	3.28			15152	14730	13667	13486	13725	13961	13122	15194	13749	14896	15277	12691
QI447	238.176	3.29			11679	17316	13434	9349	9939	11886	10537	14742	11853	10851	7890	12216
QI448	231.169	3.29			21690	16474	25338	17110	21499	14637	15389	17667	15478	20407	14920	11847
QI449	252.122	3.29			1943	1689	2383	1393	1543	1983	1492	1562	1903	1869	1403	2137
QI450	265.104	3.29			36271	12419	28813	27634	12356	17312	19083	19366	9678	19851	19367	21350
QI451	295.15	3.29			2182	2130	2235	2007	1760	1931	2015	1583	2125	1848	1686	1631
QI452	322.185	3.29			2335	2537	2959	2431	2398	2327	2282	2692	2758	2527	2628	2356
QI453	225.112	3.29			2544	949	1995	1797	1114	1278	1264	1300	649	1421	1398	1755
QI454	251.126	3.29			5716	5902	5850	5631	5425	5353	5338	5350	5391	5129	5362	5249
QI455	340.159	3.29			15650	16129	17001	16493	15811	17506	17171	17720	16551	18337	18152	16393
QI456	412.911	3.29			8859	9393	9346	9075	8398	9064	9422	8839	8506	9343	9539	8647
QI457	258.149	3.3			1298	1313	1355	1076	1389	1285	1254	1624	1425	1405	1478	1271
QI458	343.171	3.3			7488	7640	7547	7535	7415	8199	7578	7712	7199	7783	8368	7592
QI459	452.926	3.3			2444	2284	2111	2462	2377	2343	2623	2609	2226	2397	2596	2628
QI460	366.028	3.31			2701	2559	2523	2704	2689	2491	2617	2474	2360	2285	2613	2370
QI461	380.044	3.31			3337	3284	3400	3368	3013	3499	3261	3392	2881	3193	3205	3069
QI462	300.18	3.31			13395	13716	14044	13376	12899	13422	13293	13785	13935	13073	13954	12772
QI463	379.201	3.31			29396	29857	30895	30412	28479	30194	28603	31602	30332	30911	30687	29679
QI464	253.139	3.32			14169	13515	14157	14209	13483	12910	13464	13295	13012	13711	14027	11629
QI465	322.161	3.32			2033	1817	1851	1884	1902	1937	1881	2012	2174	1985	2071	1954
QI466	357.219	3.32			10688	12173	11371	12647	10322	11847	10618	12860	11432	11620	12411	12326
QI467	385.182	3.32			67308	69188	69809	66653	62935	67685	68917	70380	69193	69426	72091	62857
QI468	229.168	3.32			1467	1403	1515	1824	2359	1324	1570	1855	1155	1691	1344	1328
QI469	254.221	3.32			10318	9895	10177	10401	9944	10201	10061	10324	10228	10097	11286	9706
QI470	542.869	3.32			2546	3078	2664	2432	2807	2674	2471	2917	2579	2424	2618	2533
QI471	304.174	3.33			1240	1374	1358	1529	1396	1450	1357	1678	1421	1522	1745	1405
QI472	311.145	3.33			61067	60036	65700	65003	59243	59896	60407	60248	57790	58955	60000	54841
QI473	305.17	3.33			1843	2103	2105	2066	1812	2173	2150	2225	2328	2148	2242	2024
QI474	311.181	3.33			4352	4346	4427	4313	4367	4399	4257	4663	4387	4339	4343	4328
QI475	434.76	3.33			10301	10714	11303	9933	8647	11885	14098	14099	12445	12362	12119	13300
QI476	448.031	3.33			30568	30075	29097	29499	28132	30151	28353	30734	28945	30939	30256	28692
QI477	223.167	3.34			12919	12330	13827	12472	11894	11447	11769	11892	11179	10999	12087	11094
QI478	281.172	3.34			4271	4289	4414	4315	4155	4291	4045	4443	3850	4571	4192	4269
QI479	236.061	3.34			890	404	1029	810	120	708	763	0	561	0	397	613
QI480	316.952	3.34			4892	4848	4991	4586	4797	4974	4805	5138	4776	4651	4709	4387
QI481	380.044	3.34			2591	2576	2591	2329	2767	2605	2656	2808	2527	2813	2722	2414
QI482	295.15	3.35			1352	1331	1545	1334	1213	1326	1281	1297	1237	1252	1167	1012
QI483	366.028	3.35			4722	5022	4803	4607	5094	5101	4990	5452	4839	5335	4738	4783
QI484	235.131	3.35			13274	13536	14512	12857	12612	14135	12815	14196	14957	14077	13783	13447
QI485	224.2	3.36			1864	2178	2352	1832	1608	2014	1953	2186	2396	1767	1751	2103
QI486	271.151	3.36			19885	19436	19488	19438	17791	19187	18593	19005	18446	18938	19016	16528
QI487	274.129	3.36			6658	5853	6173	6331	5663	6463	6430	6555	5614	6041	6025	5218
QI488	289.139	3.36			10988	12305	11948	10419	9907	12560	10919	12180	12404	11739	10813	11121
QI489	513.316	3.36			8735	8269	9524	9574	8417	9871	9851	9368	8316	10131	9154	8317
QI490	325.161	3.36			17154	16672	16663	17272	15675	16436	16908	17152	16418	16701	17430	16168
QI491	412.911	3.36			4992	5207	4835	4842	5148	4998	4999	5460	4731	5320	5373	4622
QI492	423.14	3.36			14747	14173	14615	14616	13504	14893	14564	15155	15140	13947	15022	14279
QI493	384.939	3.37			4771	4981	4381	4723	4165	4697	4340	4982	4408	4692	5107	4640
QI494	439.135	3.37			3213	2579	2656	2952	1964	2808	2805	2744	2405	2704	3011	2452
QI495	571.321	3.37			7061	5801	6792	6011	5726	6703	6461	6019	6260	6975	6921	6542
QI496	245.185	3.37			30887	24806	31978	19626	24304	17818	20672	15506	20524	21598	17366	16748
QI497	273.108	3.37			8572	8949	8222	8917	8276	8090	8705	8478	7864	8930	9685	7731
QI498	258.149	3.37			1367	1204	1373	1102	1164	1266	1124	1389	1348	1343	1273	1182
QI499	348.201	3.37			2834	4386	3169	2785	2112	3459	2919	3570	3277	3044	2851	3277
QI500	273.166	3.38			1322	1164	1486	1306	1184	1349	1444	1140	978	1237	1077	1385
QI501	304.174	3.38			2275	2754	2543	2099	2195	2513	2145	2740	2535	2427	2705	2430
QI502	267.122	3.38			2475	2399	2393	2400	2280	2292	2455	2426	2092	2722	2992	2263
QI503	309.166	3.38			9322	9369	10370	9610	8835	8978	8703	9517	8915	8095	9131	8072
QI504	313.161	3.38			62616	61261	62559	60181	57708	61500	61476	62678	61844	61441	63330	59032
QI505	412.911	3.38			2452	2643	2933	2616	2369	2761	2166	2640	2564	2125	2733	2431
QI506	247.129	3.39			4285	4316	4438	4478	4286	4411	4490	4508	4358	4214	4519	3996
QI507	289.104	3.39			5629	5567	5198	5463	5004	5219	4871	5323	5246	6352	6669	5871
QI508	427.279	3.39			4800	4842	4635	4672	4295	4559	4885	4879	4908	4363	4942	4789
QI509	366.105	3.4			38271	39075	38971	37537	36649	42014	39934	42613	38417	39985	41099	38037
QI510	379.161	3.4			1852	1721	1742	1814	1653	1844	1683	1876	1625	1649	1910	1246
QI511	452.926	3.4			2371	2521	2592	2539	2068	2627	2462	2593	2538	2557	2507	2361
QI512	224.2	3.4			1852	2294	2048	1718	1771	2089	1611	2063	1956	1725	1780	1612
QI513	228.164	3.4			67	0	0	66	142	72	69	138	0	299	169	127
QI514	327.176	3.4			45186	44492	44459	43039	41899	44559	45195	44255	43786	43683	45071	42367
QI515	394.221	3.4			3807	3850	4178	3703	3790	3967	3896	4169	3522	4383	4030	3665
QI516	645.357	3.4			4145	4647	3959	3743	3995	3700	4260	4975	3788	5979	4818	3868
QI517	325.247	3.41			67	264	335	0	1839	429	149	170	110	51	174	219
QI518	392.226	3.41			1963	2243	2275	2248	2056	2397	2108	2201	2324	1969	2415	1983
QI519	399.176	3.41			47022	45731	45318	45218	44132	44402	45041	46231	42489	45628	47029	41880
QI520	251.161	3.41			1074	1322	1019	768	1028	1060	1059	968	982	1083	1059	976
QI521	297.166	3.41			2205	2329	2071	2130	2037	2028	2342	2140	1876	2021	2233	2038
QI522	347.229	3.41			454	411	127	589	858	623	548	295	340	591	429	534
QI523	474.882	3.41			2938	2655	2831	2682	2424	2496	2753	2807	2746	3011	2689	2968
QI524	269.172	3.42			34979	34523	33477	31580	32314	32660	32578	31256	32117	31549	33489	31918
QI525	273.167	3.42			977	1381	1525	1316	1353	1396	1595	1379	1198	1743	1325	1585
QI526	226.179	3.42			157179	167718	164077	154281	165543	171561	150302	183744	167970	187657	180177	167215
QI527	273.108	3.42			6953	6715	7085	6567	6043	6746	6735	7257	6834	7175	6714	6574
QI528	476.3	3.42			885	908	910	1183	1125	1147	1156	1361	756	1403	1473	996
QI529	266.172	3.42			154662	167437	163237	155164	167632	169245	149255	185341	167264	193592	181363	166355
QI530	334.2	3.42			6803	12041	8053	6659	6781	8305	6098	8602	7835	7263	6137	8045
QI531	499.3	3.42			20729	19264	19204	20199	18348	18246	19304	19012	17867	20567	19766	18253
QI532	244.19	3.43			75870	81052	75955	70798	76328	80655	71256	87432	81622	88533	82408	78617
QI533	331.206	3.43			12279	12776	11292	11356	12834	11633	14682	10086	11711	11462	11286	18211
QI534	252.156	3.43			3039	3166	2676	2777	2979	2668	4012	3200	2268	3677	3368	3070
QI535	438.32	3.43			2101	1914	2186	2606	2209	1937	2242	2435	2567	2979	2819	2776
QI536	444.18	3.43			6236	6876	5516	6996	5509	6587	5873	5511	6228	6796	6759	5643
QI537	266.151	3.44			30945	29064	28624	30400	29048	30793	30569	33168	34093	34148	34502	32268
QI538	271.189	3.44			1254	1281	1592	1504	1412	1460	1538	1416	1322	1282	1358	1305
QI539	272.185	3.44			1367	1258	1369	1389	1454	899	1094	1118	791	1206	1191	683
QI540	295.15	3.44			1836	1393	1832	1732	1623	1312	1531	1552	1361	1452	1334	1245
QI541	298.177	3.44			44346	42279	39256	40110	39944	41755	41893	43376	45870	43663	44459	49390
QI542	321.091	3.44			0	0	0	0	0	0	0	0	0	0	0	0
QI543	329.193	3.44			13967	14809	13802	14457	13451	14493	14154	13831	13895	13755	14012	13011
QI544	337.197	3.44			5279	5544	5484	5584	5164	5531	5676	5883	5640	5502	5608	4846
QI545	412.911	3.44			2547	2573	2742	2424	2717	2455	2752	2209	2465	2697	2586	2279
QI546	513.316	3.44			19531	17547	17144	18565	17347	17514	17941	18507	18119	17519	17648	17054
QI547	293.171	3.44			9900	9412	10352	10702	10104	10358	11022	10769	10301	9865	9759	9452
QI548	257.172	3.45			1630	1750	1467	1747	1736	1500	1657	1555	1405	1498	1822	1373
QI549	268.153	3.45			15975	17163	17834	16131	16803	17624	16933	17892	17558	18254	17560	16650
QI550	318.274	3.45			63541	57790	54779	51791	55645	53449	56687	62370	59926	58069	57196	71749
QI551	401.158	3.45			66634	67034	63828	67877	62689	66068	68151	66923	67390	68250	68637	63868
QI552	229.169	3.45			7974	8416	8417	7909	7591	8547	8057	8449	7891	8706	8559	8070
QI553	271.151	3.45			9298	8649	8693	9223	8550	8902	8439	8774	8185	8027	9086	8254
QI554	378.226	3.45			6322	10261	7589	4509	5268	8915	5910	9662	8754	6677	5658	8101
QI555	434.761	3.45			18516	18025	19945	17783	18166	16759	20548	21057	22309	20622	23217	23195
QI556	548.886	3.45			13275	14584	13712	13157	13380	13416	13029	13353	11877	12457	13847	12441
QI557	868.514	3.45			25882	28158	22925	23357	23838	24006	28504	31420	30851	29384	30472	29667
QI558	229.178	3.46			5637	5232	5334	4113	4662	4434	4753	5326	4623	4818	4757	5121
QI559	267.194	3.46			1347	1378	1441	1268	1302	1371	1489	1341	1151	1441	1463	1496
QI560	268.187	3.46			101384	95990	83044	78882	94074	80508	85445	96564	79878	97181	93002	100129
QI561	290.195	3.46			1834	1250	1905	1778	1456	1138	1390	1130	1249	1118	1270	1509
QI562	236.161	3.46			28586	27503	25073	24632	27895	22753	25308	28054	22333	30283	29246	25126
QI563	224.2	3.46			2125	2083	2047	1709	1916	1746	2105	1966	1863	1896	2016	1987
QI564	339.155	3.46			44360	51206	47576	40603	39954	46427	40890	48078	47897	44509	41896	44356
QI565	251.161	3.47			12444	10935	11353	9607	11561	11501	11985	13457	11930	12932	12118	11079
QI566	261.109	3.47			62440	61603	55302	52437	57428	53478	52171	58340	52350	57062	64846	57321
QI567	288.143	3.47			19779	19165	18262	20080	17799	17940	19181	18421	19319	19635	19720	16993
QI568	305.17	3.47			33034	32929	32191	31912	30738	31901	32486	32755	30983	32142	32551	32774
QI569	310.125	3.47			9347	10346	9929	9766	8762	9723	9370	10037	9981	9339	9986	9456
QI570	353.192	3.47			4062	4000	4230	4612	4219	3993	3585	5347	3433	4063	4332	3169
QI571	383.181	3.47			30346	34147	30264	27121	26352	32888	29170	38114	38678	34140	31140	32749
QI572	434.015	3.47			10221	9792	9418	9231	9101	9197	8563	9829	8791	9906	9043	8998
QI573	448.031	3.47			3212	3050	3705	3648	2558	3550	3472	3267	3243	3673	3618	3457
QI574	237.109	3.47			749	988	877	792	803	456	823	980	817	629	646	767
QI575	238.148	3.47			0	0	99	0	0	0	0	0	0	163	149	0
QI576	239.126	3.47			5748	5363	4875	4798	5361	5067	4603	5437	4803	5160	5697	5062
QI577	325.161	3.47			4518	4161	4079	3613	4137	3867	4014	4265	3363	3806	3970	4053
QI578	357.22	3.48			7116	4883	5783	6541	4925	5819	4844	5588	5143	4924	7467	4850
QI579	384.294	3.48			23266	22986	18003	18226	20230	18851	17858	21718	17309	21810	21961	19815
QI580	241.14	3.48			26137	25041	28432	25815	25339	24890	25130	27754	23345	24637	25645	23295
QI581	245.185	3.48			6669	5373	10668	6566	7863	4879	5049	6380	5094	6722	4073	4389
QI582	257.2	3.48			1552	938	1413	1187	1400	1314	1135	1529	1099	1337	1014	1329
QI583	258.205	3.48			7171	5646	6910	5263	6046	4514	5516	4156	3949	4781	4730	4393
QI584	288.128	3.48			35702	33926	33739	34952	32713	36824	35529	37245	36286	35934	37755	34043
QI585	454.222	3.48			2941	2056	2577	2205	2368	2363	2374	2779	2142	2350	2422	1973
QI586	227.161	3.49			22750	22517	23336	20929	20872	23363	20900	22307	20779	21027	22573	21609
QI587	228.164	3.49			249	406	142	179	103	324	238	102	249	90	71	366
QI588	263.127	3.49			4416	4198	3568	3750	4095	4033	3979	3956	3862	4020	4045	3963
QI589	279.092	3.49			19227	22770	21299	17329	17615	21851	20447	21162	20775	20754	26562	23031
QI590	292.189	3.49			17423	16958	16743	16737	15290	18251	18079	17959	17454	17677	19049	16615
QI591	315.176	3.49			33952	34242	33613	32785	30804	52935	33480	36768	35319	30352	30155	32294
QI592	392.226	3.49			4928	7453	6121	4609	4578	4961	4583	6216	5934	4673	3843	5470
QI593	494.915	3.49			1743	1922	950	1197	1508	2247	1771	1842	1286	2120	1665	1688
QI594	238.177	3.49			19464	20151	15679	16075	19864	15627	16281	20279	15668	20130	20397	16172
QI595	256.189	3.49			1342	604	707	718	831	1255	1178	728	857	1309	1320	726
QI596	412.911	3.49			2629	2427	2899	3173	2346	2806	2987	3647	2514	2695	3173	2750
QI597	439.135	3.49			14832	14527	14317	15396	13306	15265	13612	14666	13926	13268	15232	13941
QI598	585.336	3.49			668975	664332	654994	660737	626270	675343	670147	698424	673191	677030	700848	660995
QI599	223.095	3.5			5091	4334	6525	6151	6358	2721	6873	6872	2835	8118	2098	4496
QI600	240.166	3.5			77	0	102	84	173	0	0	111	0	88	193	85
QI601	245.077	3.5			8794	8287	10948	11044	10624	5707	12170	12425	5670	13037	4989	8284
QI602	369.187	3.5			47864	48547	47551	48065	42905	45769	46347	48886	45760	45329	48758	44076
QI603	636.349	3.5			3385	3690	1536	2837	2724	1481	2705	2487	2602	2105	1974	3317
QI604	243.195	3.5			17620	19408	16641	13998	14758	15056	14909	16886	15216	13844	13648	20088
QI605	325.161	3.5			3782	3564	3567	3159	3287	3396	3493	3628	3275	3192	3649	3335
QI606	419.169	3.5			51213	51331	50240	49867	48065	51885	49729	50280	52420	51696	51867	49479
QI607	441.151	3.5			357185	358868	351103	360955	333814	364639	355527	373159	350198	361521	381566	339428
QI608	474.882	3.5			4224	4761	4073	4144	4346	3338	4087	4618	4235	3808	3695	3165
QI609	268.237	3.5			2716	2265	2160	2272	2484	2360	1835	2588	2492	2528	2386	2555
QI610	309.166	3.5			4712	4512	4603	4506	4102	4103	4208	4561	3880	4290	4948	3977
QI611	313.198	3.5			1622	1441	1342	1295	1268	1511	1260	1318	1100	1322	1333	1456
QI612	420.232	3.5			3716	3122	3321	3757	3596	3758	4208	3368	4333	4253	4540	3872
QI613	344.169	3.51			3261	3094	2935	3172	2909	2591	3052	3338	3016	3075	3624	3100
QI614	371.253	3.51			2718	2069	2005	1227	2414	1238	1449	1956	1638	1736	1912	1112
QI615	254.174	3.52			2138	2175	1787	1774	1991	2078	2220	2076	2215	2085	1999	2104
QI616	277.178	3.52			1536	1881	2129	1729	1446	1648	1740	1920	1624	1839	1942	1509
QI617	289.14	3.52			6159	6362	7052	6563	6522	6764	5762	6568	6997	6146	6295	6492
QI618	308.953	3.52			24043	25977	23860	23890	24617	23223	23670	25461	22993	24112	25207	21951
QI619	322.221	3.52			1533	1909	2398	2162	2754	2197	2393	2545	2262	2444	2630	1846
QI620	325.198	3.52			14733	13570	15411	13055	13853	16137	14391	14015	14350	13494	13974	14294
QI621	368.263	3.52			10809	12032	8493	8177	10447	8629	8918	11568	9031	10765	12291	8740
QI622	379.206	3.52			135996	134776	133501	131957	131838	138283	134674	136723	133169	136647	140553	131697
QI623	384.161	3.52			73485	74335	68983	74710	70432	72005	72918	72885	68243	72555	77311	67080
QI624	267.194	3.52			1529	1864	1703	1767	1641	1717	1758	1744	1690	1883	1898	2047
QI625	534.341	3.52			0	0	0	0	0	0	0	0	0	0	0	0
QI626	227.211	3.53			1031	1410	986	693	1184	625	816	359	905	1038	841	931
QI627	235.132	3.53			15621	14817	14720	15027	14546	15404	15216	15233	13792	15553	15678	14521
QI628	231.099	3.53			35674	35762	35735	35295	32900	36148	35320	36336	36557	35875	36650	35186
QI629	249.148	3.53			7955	8325	8010	7842	7831	7788	7725	8104	7643	7906	8144	7421
QI630	281.171	3.53			14035	14575	15086	14063	15189	14202	13223	13973	13636	13772	12919	13724
QI631	307.096	3.53			2908	1748	2197	1637	2147	3255	2217	2737	2848	2746	2971	2413
QI632	329.077	3.53			1679	1496	1322	1831	1415	1881	1632	1598	1512	2044	2309	1642
QI633	396.217	3.53			42268	42042	41540	42189	41737	43531	42677	44860	43891	41360	40994	41420
QI634	444.18	3.53			12380	13421	12546	13558	12331	13450	12596	14378	14063	15404	13653	13305
QI635	224.2	3.54			5254	5357	4452	4659	5389	4948	5285	5569	3847	5216	5524	4307
QI636	339.263	3.54			0	0	0	0	0	0	0	0	0	0	0	0
QI637	243.149	3.54			15741	14238	14657	15777	13642	15125	14569	15086	13494	16112	16920	14055
QI638	299.161	3.54			6559	7505	5898	5931	6930	7460	5735	7349	5890	6390	6199	6013
QI639	304.174	3.54			3571	3396	2831	2615	3835	3654	3046	3908	3065	3688	4444	2968
QI640	348.2	3.54			7033	7820	5528	5718	6557	6790	5872	7284	6097	7155	7464	6122
QI641	390.211	3.54			10263	9945	8653	9930	9657	7423	8186	10373	8788	9151	10160	7841
QI642	513.351	3.54			11200	12181	10650	11615	12893	12323	10756	12242	11473	12474	12237	12134
QI643	542.869	3.54			1644	2674	2320	2192	2786	3157	2311	2338	1881	2305	2183	2631
QI644	271.216	3.55			3675	4194	2936	4235	4080	3987	3634	2561	3167	3950	3789	2885
QI645	304.211	3.55			1239	1666	1506	819	1093	1292	1457	1118	1040	1277	1012	677
QI646	307.187	3.55			2491	2966	3027	2349	2839	2774	2968	3097	2778	3301	2903	2182
QI647	309.166	3.55			4033	4345	4478	4328	4188	4318	3913	4212	4115	4396	3601	3455
QI648	315.214	3.55			5726	6895	6219	5385	6141	6999	6678	7129	6275	7068	5674	5259
QI649	458.944	3.55			4320	5725	6102	5204	6482	5629	5882	5529	4258	4287	6185	4676
QI650	241.177	3.55			88740	89789	84977	80537	82694	90418	81445	82023	83045	82016	88126	78884
QI651	257.172	3.55			9278	9643	9022	9585	8619	8924	9748	8813	9102	9304	9756	8774
QI652	293.172	3.55			8082	8970	9196	8648	7799	8991	7251	9467	9456	8155	7975	8090
QI653	325.161	3.55			4080	3885	3848	3964	4064	4000	4181	4341	3866	3705	3596	3482
QI654	392.227	3.55			5801	5732	4839	5489	6515	5093	5604	5876	4608	6153	6360	5091
QI655	480.9	3.55			20180	20388	20805	19771	19425	21327	19538	23054	20895	20615	21261	19632
QI656	274.164	3.56			45618	47361	46141	45611	45134	45667	45252	45267	43624	46153	47074	43375
QI657	673.388	3.56			14503	14390	13459	13679	14433	16382	15097	15732	17102	15126	17529	13372
QI658	229.142	3.56			827	1049	1822	930	1325	1469	1023	1605	1295	1527	1112	1342
QI659	362.216	3.56			2586	3242	2688	2813	2460	3486	2579	2191	2952	2680	2144	2247
QI660	371.203	3.56			2542	2080	2080	2776	2938	2547	2931	2633	2634	3442	2640	2309
QI661	412.911	3.56			3879	3414	3337	3491	3255	3774	3578	4010	3196	3455	3576	3300
QI662	436.252	3.56			3493	3690	1811	2746	3066	2817	2575	3887	2534	2920	3530	1729
QI663	317.135	3.57			10052	11169	10959	9854	10334	10939	10774	11750	11812	10586	11464	10099
QI664	337.197	3.57			9967	12008	10443	9441	9597	10491	11173	11683	9026	8836	10329	9402
QI665	343.187	3.57			50342	52218	45077	45686	46915	43813	46734	54472	45213	51534	54023	43100
QI666	359.217	3.57			3963	1773	1803	3136	1155	1797	1199	1597	839	1377	1943	1836
QI667	434.015	3.57			3759	2078	3413	2139	3624	2933	3410	3664	3820	3718	3208	2749
QI668	247.129	3.57			9231	8344	9260	8634	9530	9179	9351	8908	9418	9566	9126	8077
QI669	253.141	3.57			3133	3476	3361	2527	3195	3520	2647	3296	2858	3288	2705	2803
QI670	268.153	3.57			5612	5699	3763	5423	4136	4370	5404	5023	4530	5602	5900	3376
QI671	330.19	3.57			19722	20858	18933	18854	18614	19205	20931	19160	19515	19172	20133	19571
QI672	338.156	3.57			2710	3924	2525	2941	2785	2646	3324	2534	2929	2464	3367	3163
QI673	351.177	3.57			6465	6667	6578	6818	5814	6951	7087	6671	6764	6560	7163	6976
QI674	365.168	3.57			13443	14094	12287	10418	13301	12977	12326	14883	11642	13813	13686	12318
QI675	225.148	3.58			32502	33015	30178	31024	29933	32214	30682	28845	31018	32000	31604	28123
QI676	237.184	3.58			16918	16902	18170	17106	16693	15973	16245	15755	14099	16176	16166	15391
QI677	255.195	3.58			25765	25590	27195	26714	24843	24662	24423	23504	23018	23995	26203	23271
QI678	297.166	3.58			18309	18151	18460	16725	18022	18363	17425	17195	17382	18153	17944	15916
QI679	339.213	3.58			2297	3184	2860	2645	2679	3354	2726	3187	2812	2721	3240	2965
QI680	351.214	3.58			2714	3136	3733	2912	2914	2971	3521	4250	3752	2807	3687	2633
QI681	460.212	3.58			5402	7445	5427	5451	5133	5776	6152	6030	4854	5518	4685	4056
QI682	548.886	3.58			13305	11958	12681	12343	11878	14714	12232	13730	12060	12719	13384	11241
QI683	297.204	3.58			2182	1598	1638	1941	1753	1584	1893	1896	2038	1690	1453	1901
QI684	302.243	3.58			2328	2875	2049	2565	2758	1585	2717	2598	1611	2830	3269	1914
QI685	313.198	3.58			4650	4855	4537	4445	4326	4891	4368	4142	4462	5254	4642	4645
QI686	240.194	3.58			2929	3855	3424	3108	3403	2911	2949	3688	3127	3535	2969	2828
QI687	255.231	3.58			2271	1506	1987	1988	2127	1836	1855	2338	1464	2690	2007	2233
QI688	258.205	3.58			9020	8401	8585	7557	9020	6596	8189	7681	7358	7908	7880	7382
QI689	262.112	3.58			853	357	574	714	589	902	572	801	551	300	662	466
QI690	277.177	3.58			2507	2970	3382	3041	2278	2409	2390	2844	2659	2767	2330	2550
QI691	278.202	3.58			1695	2119	1667	2014	1484	1442	1972	2100	1246	1890	2412	1735
QI692	302.144	3.58			1182	1455	976	1064	1076	1182	1047	838	1229	1004	1218	820
QI693	450.268	3.58			4024	3671	2356	2764	2081	2626	2132	3466	3468	3099	2070	2980
QI694	461.227	3.58			523	2223	1396	860	1253	1028	1713	2332	2038	815	1117	1467
QI695	226.179	3.59			130907	125712	111269	110625	133846	113378	118675	129799	109845	130031	130131	114805
QI696	234.185	3.59			10718	10180	10331	10998	10310	11000	11790	10816	10175	12311	11468	9465
QI697	244.19	3.59			66180	67565	59495	55762	67691	59012	61250	65557	56570	65543	63552	58978
QI698	257.221	3.59			13081	13762	11044	11028	11639	11577	12201	14193	13177	13885	14919	11503
QI699	265.178	3.59			2966	2719	2444	2152	2487	2889	1993	2450	2639	2949	2062	2704
QI700	266.172	3.59			106168	102074	87330	89922	104485	90161	93588	105301	86603	100382	102788	87677
QI701	273.205	3.59			3531	3367	3407	3002	3593	3101	2831	2766	2273	3006	3271	2037
QI702	339.155	3.59			21512	24355	18233	19059	18694	19117	20601	22957	17231	21685	22751	16450
QI703	399.142	3.59			5299	6143	5774	4532	5646	7335	6962	6635	5260	7327	7328	5483
QI704	451.171	3.59			0	0	0	0	179	28	157	29	0	620	70	881
QI705	316.187	3.59			825880	699224	708578	822915	648254	763401	720861	752141	623653	727027	783641	661040
QI706	320.205	3.59			1397	1511	1866	1463	1927	1516	1405	1612	837	801	1183	1484
QI707	332.161	3.59			36882	36477	35143	44352	38060	39353	39372	39707	38144	41212	43464	35955
QI708	334.2	3.59			8409	10371	6454	7971	6757	5674	7238	9743	6135	8235	8559	6403
QI709	352.258	3.59			4054	4595	3477	3458	4367	3479	4447	4610	2737	4274	4538	3077
QI710	529.269	3.59			67292	77335	72854	75446	70029	77691	77109	74580	69849	77955	74885	66451
QI711	609.385	3.59			13152	14006	13126	16582	14405	13764	15710	15310	14234	15867	16679	14827
QI712	276.195	3.6			402489	402105	392495	404686	388992	402584	413446	420527	382356	408265	424664	382183
QI713	310.221	3.6			1989	1984	2912	2161	2072	5921	1992	3137	2028	2019	2465	2095
QI714	427.132	3.6			4145	5632	4685	5864	5677	4968	5667	4609	7350	8040	5818	5851
QI715	430.202	3.6			6913	6058	6104	7225	6936	7966	7510	7479	6082	6601	7275	7532
QI716	502.278	3.6			7654	8662	7263	8764	6787	8039	7468	7733	7225	8210	8002	6924
QI717	811.304	3.6			8884	11594	8253	13243	12895	9942	10724	8789	12767	10313	12694	8986
QI718	255.158	3.6			321772	319178	314017	317338	306383	324682	320333	326157	309729	321315	332690	307025
QI719	265.106	3.6			8087	8202	6763	8117	6925	8255	8165	8030	7926	8311	8035	7202
QI720	272.185	3.6			134046	133188	128881	129244	126871	134215	128875	133595	127038	128998	136201	127900
QI721	277.14	3.6			51999	53045	53211	53105	49739	53860	53004	52966	50395	51312	52831	48874
QI722	318.274	3.6			49673	34970	30144	30389	41793	29359	37856	35011	27729	34256	32824	54698
QI723	369.168	3.6			111056	112824	108758	113501	110213	116229	113384	115347	110188	113110	118869	109106
QI724	387.179	3.6			9464890	9378395	9189614	9379124	9038904	9572992	9441713	9700817	9158895	9452606	9791180	9106428
QI725	389.185	3.6			299104	291435	284308	293656	288205	303397	297825	303331	287182	297352	302921	283198
QI726	404.205	3.6			12105382	12102448	11819637	12077669	11580794	12232461	12097749	12409842	11749085	12043106	12507911	11723831
QI727	406.211	3.6			398014	392538	387579	396866	377732	398756	399970	412273	385217	393863	403103	380476
QI728	411.166	3.6			32095	32286	31243	33287	30858	31515	32276	33285	30025	32463	34811	31810
QI729	418.221	3.6			83018	84348	81260	86795	80610	84066	84884	84676	81547	81556	90577	81554
QI730	445.232	3.6			7348584	7368203	7132660	7494534	7281469	7509779	7432082	7611789	7149399	7570782	7793338	6998177
QI731	447.238	3.6			271611	265012	261976	275270	257185	269062	270328	272654	260170	273778	284035	257144
QI732	460.268	3.6			106061	109351	98377	105744	109813	107864	112267	113193	104125	117077	115863	99724
QI733	477.365	3.6			4098	2059	1129	771	3682	321	2548	1318	518	2003	1010	6048
QI734	486.283	3.6			30981	33067	31024	34289	31909	34565	33587	32069	34089	34842	34584	29403
QI735	519.318	3.6			76916	76581	73262	84184	73483	71772	81932	86108	84732	95014	97676	88326
QI736	582.341	3.6			32657	35049	35124	35534	33733	39218	37556	38299	39043	37047	31969	31749
QI737	684.369	3.6			14216	9283	6770	3583	12599	4830	7176	7529	7662	7366	8385	14970
QI738	702.359	3.6			8365	11335	10148	7590	9316	10069	6199	9649	9980	7303	8168	9517
QI739	718.353	3.6			22247	26295	24528	30280	20624	27268	24342	27934	31370	28764	25505	17446
QI740	785.88	3.6			7149	3176	1096	132	0	3438	3033	1	1031	3310	2	0
QI741	790.377	3.6			116723	116300	120141	120108	109160	119744	114729	115852	119106	110997	118147	112580
QI742	795.332	3.6			226362	217392	202369	233372	203299	216479	213517	223137	210034	215707	235707	191482
QI743	227.211	3.61			422	232	0	95	378	254	252	439	0	391	189	548
QI744	228.195	3.61			1277371	1087328	998617	984211	1156070	955452	1067342	1096287	989428	1070388	1074642	1431296
QI745	242.21	3.61			3649	4100	3465	3351	3598	2617	3238	3637	3354	3448	3057	4168
QI746	243.195	3.61			50211	40022	35697	35139	42719	34701	39404	38834	34524	38271	39197	55670
QI747	266.151	3.61			31455	28251	27827	26381	29069	26451	29494	27820	26672	29010	28131	34944
QI748	267.122	3.61			349296	340615	333719	337553	325102	351272	342231	349253	337244	346262	355832	330878
QI749	273.253	3.61			864	730	1303	854	397	1295	2563	1479	1645	251	0	511
QI750	279.092	3.61			15206	19148	15922	10288	11739	17029	16321	14206	11084	13176	25716	17764
QI751	281.101	3.61			46237	46252	45023	46100	45310	45160	45879	45571	45374	47655	50217	43511
QI752	282.203	3.61			953777	733449	658496	634033	854587	629530	766723	721365	643679	697231	700546	1086628
QI753	283.116	3.61			322452	313663	308949	314114	310955	324869	320504	329239	313295	317588	329760	303300
QI754	284.209	3.61			5504	3412	2496	3157	5362	2663	4940	4220	3161	4343	2749	7345
QI755	286.248	3.61			2892	2800	1658	1589	3103	1523	2401	2902	2140	2014	2159	3993
QI756	402.19	3.61			3660	3440	2994	2764	2933	3025	3968	3382	3052	4747	3687	3512
QI757	404.183	3.61			4545	3840	2953	5148	1917	1936	3024	2567	3650	2285	2552	3879
QI758	409.161	3.61			3359539	3381111	3402327	3348883	3254836	3528832	3397788	3563392	3321811	3428564	3604095	3316607
QI759	636.348	3.61			41740	34342	24257	29176	36933	24078	33472	32334	25913	24234	29612	48882
QI760	652.343	3.61			39566	33392	23312	29443	39167	25306	37542	28506	25341	31472	29648	37156
QI761	668.374	3.61			53262	37580	34414	30458	43938	28376	37642	33323	30274	31103	34656	56051
QI762	230.202	3.61			2368	663	322	339	1154	794	721	877	948	1281	987	2261
QI763	250.177	3.61			900864	777923	721791	711707	808608	699551	757403	796802	711082	773235	781055	991897
QI764	272.221	3.61			645	1042	527	720	500	383	739	759	0	889	567	256
QI765	297.132	3.61			40077	4942	19282	22495	11917	14299	8647	13802	2295	8303	20743	15508
QI766	335.089	3.61			3203	0	1229	1754	698	331	0	593	0	684	1977	155
QI767	614.367	3.61			11509	11777	6606	6567	11588	8039	11512	7610	6611	6621	3771	16116
QI768	638.237	3.61			174596	186977	187569	184364	175537	184758	183988	192674	187303	183313	187819	170553
QI769	225.112	3.62			369276	59372	194386	218344	131531	147503	98738	141920	43460	100936	212757	149795
QI770	307.187	3.62			1064	2376	2095	1999	1735	1357	1825	1624	1402	1833	2057	1417
QI771	314.159	3.62			821645	132177	436178	488940	299647	326938	218268	321092	97681	218157	476138	332187
QI772	319.114	3.62			383965	75646	221162	242433	152310	168142	117394	169360	60710	118985	241635	164900
QI773	326.232	3.62			5	138	0	0	132	156	0	0	0	0	0	290
QI774	403.174	3.62			287236	279211	280712	282067	273778	287608	280479	291680	279670	284607	293631	272366
QI775	443.274	3.62			76049	74024	70194	72051	71167	77568	75031	75913	74767	75124	77239	75270
QI776	241.14	3.62			4680	5540	5154	4408	5001	5561	5653	5565	4526	5769	5892	5212
QI777	292.189	3.62			25293	27024	28110	23896	25708	26942	26642	26577	25392	27241	26345	27149
QI778	323.145	3.62			20015	5243	9974	15528	5098	11334	7074	8339	2536	7169	10822	7762
QI779	359.217	3.62			15931	3766	8316	11593	4289	8565	5584	7715	2369	6152	9594	5446
QI780	378.226	3.62			13050	13960	10905	9401	11420	10077	10690	11835	9260	12189	12823	11367
QI781	442.336	3.62			17593	16587	13717	13888	16754	13572	14347	17103	15332	15815	16955	14501
QI782	329.193	3.62			1181	1472	543	1035	534	768	1457	902	1215	736	1214	1104
QI783	366.029	3.62			966	1566	954	988	775	960	962	1415	1366	1678	1172	759
QI784	376.258	3.62			22841	36375	41139	26712	33610	38656	40506	26005	39075	17908	36951	36404
QI785	377.191	3.62			76197	75734	78443	80763	73817	80686	76448	80000	74887	77605	79863	73589
QI786	383.182	3.62			20512	21056	16842	18062	18605	15853	16798	19400	15943	22676	21365	14682
QI787	393.284	3.62			100482	153517	169175	111854	138063	156568	164688	110353	158917	81687	151443	146385
QI788	301.164	3.63			43265	11450	20707	31759	13951	27811	15294	21654	6734	20158	25521	18128
QI789	327.007	3.63			105386	105180	90088	93744	93636	88256	93564	101994	86812	95140	104578	88461
QI790	339.213	3.63			2009	3513	2405	2417	1868	2608	2167	3069	2034	1580	2826	3292
QI791	357.168	3.63			6770	7382	6257	7032	7223	6657	6598	7215	6838	7556	6762	6560
QI792	245.174	3.63			707	427	696	531	546	614	491	731	532	362	744	605
QI793	253.215	3.63			688	541	569	976	622	668	710	663	545	918	242	703
QI794	294.226	3.63			26611	27301	22731	23536	25129	21310	24145	28592	22666	25815	28594	23280
QI795	329.004	3.63			100139	100986	87238	88244	90543	87124	88828	98104	85211	93034	100280	83406
QI796	371.239	3.63			884	1846	958	1264	1589	1430	1546	1871	1521	1036	1259	1418
QI797	374.195	3.63			6240	5301	5192	5450	5850	7071	5834	6207	6407	4915	7233	5825
QI798	434.312	3.63			3784	5613	9305	5149	5290	6170	7305	4343	6233	2067	6492	6138
QI799	785.799	3.63			1459	570	929	0	0	0	10072	2447	1692	1259	445	2554
QI800	229.179	3.64			847	884	1054	576	795	624	378	494	685	917	878	976
QI801	236.111	3.64			1517	1495	1179	1576	1153	1377	1368	871	1309	1777	1468	1122
QI802	331.001	3.64			32055	28589	24363	25818	26440	25510	26176	27560	25666	26490	29385	25418
QI803	335.088	3.64			1597	0	326	720	254	0	112	663	0	0	488	0
QI804	348.989	3.64			2106	2527	1607	1842	1545	1633	1301	2365	2150	2180	1897	2462
QI805	351.177	3.64			9927	9170	9605	8322	8604	8874	8777	9774	10503	9369	9217	8568
QI806	385.06	3.64			7712	9201	6853	5992	6550	7551	6995	5695	7397	8601	7026	6367
QI807	387.057	3.64			4608	4497	5487	4944	4969	5243	4639	4714	4983	5182	4929	5097
QI808	423.234	3.64			10996	11464	10958	11565	10070	11669	11351	11985	11027	12024	11925	10524
QI809	455.26	3.64			4073	6689	6624	6557	5634	6504	8626	7106	7092	4618	6474	6821
QI810	245.114	3.64			148242	149486	147568	147882	141243	153455	148809	152391	147002	149381	150889	142005
QI811	304.164	3.64			989	713	1042	917	780	1052	671	755	95	1014	645	1145
QI812	324.236	3.64			157	0	253	119	597	101	76	618	0	155	0	2702
QI813	375.261	3.64			3	21	2	2	2	11	19	2	6	12	4	4
QI814	422.252	3.64			7998	7849	6353	5631	8756	6408	6612	8686	5491	8353	9033	5417
QI815	458.196	3.64			94014	96508	96634	93783	89480	98007	93917	102358	91206	97055	97196	86554
QI816	548.887	3.64			17662	17819	16067	17518	16103	16789	17182	17342	16360	17140	16889	15482
QI817	302.159	3.65			279184	276072	270926	274672	270123	284068	280436	288510	272962	280142	290217	270176
QI818	311.184	3.65			74099	76860	74317	79570	72969	75572	78462	76470	71927	76558	80454	71692
QI819	316.952	3.65			5581	6132	6410	5742	4914	6277	6069	6132	5647	6031	6440	5703
QI820	319.185	3.65			794340	807942	788384	807508	758146	812566	799407	824297	799663	799535	819639	777684
QI821	333.166	3.65			9844	10545	10314	10433	9768	10820	10111	10729	10349	10288	10941	8997
QI822	346.879	3.65			5353	5969	6386	4806	4329	5707	5009	5269	5523	5992	6144	5555
QI823	360.212	3.65			85709	93944	85195	88699	86992	90138	89995	90784	86834	91537	95334	82265
QI824	385.163	3.65			75684	72899	73534	74178	73797	80388	77857	77387	75293	77730	76278	73753
QI825	239.2	3.65			1308	1014	917	980	746	852	942	939	721	865	841	839
QI826	240.194	3.65			1643	1497	1749	1309	1574	1262	2498	1450	1101	2009	1653	2002
QI827	251.248	3.65			98	94	0	0	0	200	0	221	108	0	0	94
QI828	253.142	3.65			9790	8847	8682	7826	9040	8876	7576	6578	6692	7758	8175	6364
QI829	324.141	3.65			21551	22216	21946	20539	19870	22252	20896	22659	21548	21661	21397	21432
QI830	324.215	3.65			15021	14595	16649	14361	13895	13805	14356	14266	14117	14939	15563	15503
QI831	330.19	3.65			18180	18592	19384	17834	17928	20205	20126	18479	17659	18760	18880	19715
QI832	332.148	3.65			5081	5311	5030	4790	5830	4511	4980	5756	4695	5182	5093	5234
QI833	347.217	3.65			688	803	838	496	479	878	987	895	705	614	459	482
QI834	353.279	3.65			96	298	432	143	205	439	331	275	96	455	299	112
QI835	392.227	3.65			10011	11289	11386	10887	10124	11931	11116	11052	10749	10828	11085	11004
QI836	425.227	3.65			1045	0	0	0	0	0	0	450	597	0	0	428
QI837	616.873	3.65			2685	3901	4273	3878	4418	3017	4338	2606	2840	2898	3971	3108
QI838	827.322	3.65			92583	101737	100496	98869	98933	105698	99654	100149	97910	101613	102981	90229
QI839	238.18	3.66			74	225	451	285	173	224	977	232	85	132	99	361
QI840	250.999	3.66			1452	981	816	208	1017	1238	786	1529	1227	1183	848	1358
QI841	275.124	3.66			3959	3830	4630	4297	3435	4364	3995	3623	2819	3714	3973	3638
QI842	332.182	3.66			8759	10168	10343	9438	8838	9169	10482	11108	10193	10499	10609	10493
QI843	337.103	3.66			4465	4551	4378	3828	5509	4535	4102	4608	5280	4565	4867	4879
QI844	409.124	3.66			1893	2302	2135	1769	2052	2630	1242	2172	2249	2341	1400	1855
QI845	418.242	3.66			638	1263	689	808	1110	751	1278	1062	3668	878	815	875
QI846	420.2	3.66			427384	413884	410065	413718	400920	426713	413108	434866	411364	424346	434394	403713
QI847	425.156	3.66			4987477	5020731	5035929	5021944	4771459	5165396	5064372	5261408	4899010	5048013	5272928	4735097
QI848	427.162	3.66			152610	158023	159204	156689	151223	163410	159491	161182	157084	158656	167102	154289
QI849	441.13	3.66			521207	529355	536858	581975	548452	576952	565708	580354	597770	613100	621628	562016
QI850	236.111	3.66			85	0	406	265	215	0	0	310	245	476	173	0
QI851	237.111	3.66			3265	3123	2829	3575	3142	2948	3486	3375	3185	3281	3383	2738
QI852	242.21	3.66			1546	1338	1223	1284	1463	1041	1302	1151	1474	1466	1138	1435
QI853	250.201	3.66			0	0	0	383	83	205	181	215	112	94	291	0
QI854	264.055	3.66			0	177	0	144	0	0	0	106	235	104	0	99
QI855	305.221	3.66			12996	13269	12919	12888	12821	14264	13620	14484	12921	16571	14282	14132
QI856	404.178	3.66			33740	28651	27423	29998	30690	29626	29532	30228	29896	28809	32681	30377
QI857	426.305	3.66			6113	6396	4892	5347	6141	6467	5801	5561	6128	6275	6612	6166
QI858	441.151	3.66			37419	39507	45247	38959	37233	40286	39930	39663	42874	38752	40264	37971
QI859	493.143	3.66			14490	14131	14358	14457	13302	16775	12162	16321	13239	15276	14982	13739
QI860	247.129	3.66			8505	8525	8249	8386	8003	9549	8001	7621	8855	8671	8715	7543
QI861	259.093	3.66			4816	4729	4443	4412	4896	4439	4437	4371	5001	4790	4336	4587
QI862	458.944	3.66			7931	9246	7850	9888	7039	8249	10575	9437	8674	9021	9567	7841
QI863	306.262	3.67			6637	6973	4810	6193	6062	5831	6671	7105	6420	6758	7044	5555
QI864	371.203	3.67			4382	5179	4585	5848	4727	4246	5531	5689	5264	5356	6980	5456
QI865	401.158	3.67			10136	9637	10883	10116	8824	10240	10063	10673	10342	10778	10535	9664
QI866	460.212	3.67			5832	6406	6348	4702	5396	5498	5409	5792	5059	6705	5071	4808
QI867	237.004	3.67			0	0	0	0	0	0	0	0	0	0	0	0
QI868	238.138	3.67			10112	9431	9504	8785	9215	8916	9158	9716	8931	9041	9300	9744
QI869	239.001	3.67			0	0	0	0	0	0	0	0	0	0	0	0
QI870	273.205	3.67			9444	8966	8530	7467	9558	9362	8409	9669	8830	8764	9960	8584
QI871	315.122	3.67			1536	822	1139	770	2057	1043	775	1455	1599	929	1094	1426
QI872	321.091	3.67			0	0	0	0	0	0	0	0	0	0	0	0
QI873	365.169	3.67			8610	7939	6192	6841	7113	6664	6043	8056	6937	7302	8661	6333
QI874	383.148	3.67			5427	5512	4976	5351	5065	5821	4634	4801	4983	5558	5486	5229
QI875	527.224	3.67			51858	51003	55427	56065	51748	54185	53841	55687	55063	54589	52347	51186
QI876	811.328	3.67			56438	64814	58833	66787	56276	63191	62016	66728	60008	64132	63313	63756
QI877	235.007	3.68			0	0	0	0	0	0	0	0	0	0	0	0
QI878	251.127	3.68			9505	9860	9378	9580	9260	9180	9642	9811	9073	9411	9754	9252
QI879	317.135	3.68			10913	11513	13806	11999	12050	10782	11608	12520	11985	10524	12048	11516
QI880	323.088	3.68			1629	2621	2193	1522	1824	2191	1794	1539	2378	1832	1928	1606
QI881	341.193	3.68			2118	1759	1493	1647	1892	1861	1657	2180	1511	1648	1727	1505
QI882	343.187	3.68			29838	30648	28494	24793	29206	28393	26804	31704	27350	30716	30658	26371
QI883	360.236	3.68			2506	2570	1871	2370	2543	2389	2226	2832	2299	2869	2391	2541
QI884	432.201	3.68			74724	74092	70434	67766	67681	76398	69690	72552	66702	68926	77633	70045
QI885	474.882	3.68			2568	2165	1940	1867	1880	1876	2156	1917	1761	2393	2059	2270
QI886	506.899	3.68			1863	2655	2108	2040	1367	1887	1889	1778	1984	2011	2004	1027
QI887	622.243	3.68			3083	2289	3323	2326	2092	2341	3345	1494	2797	2028	2299	2613
QI888	234.185	3.68			6304	6109	5535	6212	5816	5432	5819	6230	5345	6245	6333	5176
QI889	276.195	3.68			426043	424666	436437	414279	404172	428790	415241	437512	417613	426267	429294	418503
QI890	316.187	3.68			479604	449805	490637	461087	440031	483338	449363	477770	451819	465515	468772	465949
QI891	320.205	3.68			10350	10914	13434	12930	10896	8423	10338	13184	8866	11318	11347	9420
QI892	366.028	3.68			3461	3505	4227	3037	3699	4253	3111	3745	3505	3684	4361	3303
QI893	409.125	3.68			11053	12073	12039	10087	12355	11902	10067	13107	13215	9895	13004	10022
QI894	415.174	3.68			19676	21239	19406	17300	20385	22401	19627	18538	21056	19906	21350	20546
QI895	462.228	3.68			23329	27119	23712	18460	22202	19275	20989	19725	21896	19655	22372	21502
QI896	473.228	3.68			29151	32932	32862	29835	30063	32965	31420	32973	31690	30329	32659	30757
QI897	480.899	3.68			11435	10526	9870	10530	10820	10160	9754	10694	11149	11332	10410	10241
QI898	529.269	3.68			42793	45690	44184	41220	42400	41116	41473	49588	39175	42678	43033	44416
QI899	542.87	3.68			3154	3164	4407	2972	2569	2846	3706	2385	3907	2851	3244	2643
QI900	609.385	3.68			5344	5269	5294	4395	4621	5003	4504	6494	5506	5125	6114	4410
QI901	718.354	3.68			9773	10499	8514	10525	12431	7628	9277	11704	10502	10253	11069	8981
QI902	245.157	3.69			997	0	417	693	79	419	182	88	0	278	102	110
QI903	297.166	3.69			1907	1843	2141	1861	1957	1375	1533	1748	1527	1690	1679	1630
QI904	315.263	3.69			871	1349	849	3042	9042	1074	1648	593	1089	1174	848	1200
QI905	332.161	3.69			25925	24896	26971	28421	25538	27174	26424	26995	28233	28399	27625	27921
QI906	377.229	3.69			1919	1901	1833	1686	1494	1531	1880	1955	1308	1225	1519	1506
QI907	380.206	3.69			1099	2609	1213	3253	3076	2956	2855	1204	2408	2746	1778	898
QI908	702.359	3.69			5200	7324	6124	5702	5762	7412	5303	6354	5868	4904	6870	6261
QI909	246.169	3.69			2924	2512	2603	2169	2460	3296	2358	3117	2693	2375	2670	3078
QI910	253.216	3.69			781	908	800	801	1000	1013	770	811	845	1028	900	915
QI911	258.169	3.69			15122	15785	16454	17343	15437	16332	15528	15752	15550	16079	15395	14607
QI912	355.153	3.69			16416	16793	16461	16019	16883	17348	17271	16903	17597	16441	18792	16114
QI913	360.2	3.69			3446	3354	4021	3459	3897	3726	3246	3619	3911	3889	3192	3422
QI914	373.163	3.69			35992	38414	33374	32932	32948	37995	34486	36751	34748	35140	38303	33795
QI915	395.145	3.69			349587	348996	358400	341514	336176	365526	344515	371299	337725	353840	366815	332665
QI916	227.127	3.7			130052	56046	98703	129180	53312	104643	80369	85603	30528	96110	92022	111109
QI917	229.142	3.7			3253	3930	4024	3611	3334	3886	3327	4288	4058	4126	3728	3590
QI918	244.153	3.7			22015	9916	17275	22029	10608	18007	14715	15516	5186	16926	15841	19989
QI919	249.109	3.7			66120	30623	49208	66571	29078	51988	39644	42695	18436	48315	45993	55025
QI920	249.205	3.7			9569	11039	10006	20206	10798	11276	6186	6837	7759	12295	8644	9015
QI921	255.231	3.7			8546	8580	9089	8332	9254	8878	9008	10580	8487	9365	9817	8725
QI922	293.209	3.7			1800	1870	2411	1765	1576	1961	1890	2123	2100	1825	2127	1785
QI923	307.187	3.7			22459	24646	26576	21858	22571	24856	24803	25117	25944	22509	24260	23936
QI924	344.242	3.7			1618	1678	1734	2257	1616	1618	1770	1688	1764	1727	1683	1737
QI925	391.208	3.7			3788	3611	5410	7145	7420	3303	6416	2294	4511	4626	2080	2292
QI926	434.015	3.7			1649	1895	1985	2174	2198	2122	2232	2323	2330	1669	1796	1878
QI927	480.233	3.7			9052	8758	7064	7514	7431	7270	7714	8087	7005	8248	8874	7501
QI928	255.194	3.7			29363	28325	30502	27615	27683	28251	26890	28530	27463	28116	29924	28906
QI929	325.198	3.7			13102	11669	12823	12123	12629	11854	13136	11951	11470	12806	13440	13129
QI930	329.173	3.7			2826	2845	2907	3084	3449	3149	3179	3247	3318	3323	2599	2752
QI931	343.209	3.7			10999	13164	10263	11008	11026	10816	11349	12024	9783	11547	13268	11316
QI932	351.214	3.7			4783	5090	4819	4038	4577	3991	4417	4448	3962	4858	4058	4167
QI933	355.208	3.7			18699	17442	16800	18468	16603	18620	18378	16577	17305	18713	18217	16149
QI934	357.224	3.7			3149	2980	3175	2385	3293	3412	2910	3667	3422	2968	3077	3319
QI935	362.231	3.7			6113	6266	5513	5206	5579	4902	4988	8014	6610	7264	6150	7302
QI936	530.254	3.7			7115	8611	9975	8055	8921	8747	7793	10296	9911	8572	8588	8400
QI937	543.115	3.7			4343	5432	4020	5099	5006	5330	5391	5813	5051	6100	6350	4136
QI938	823.364	3.7			6180	5220	1190	8222	3460	3103	4602	3976	1861	2795	3320	2299
QI939	224.2	3.7			7194	7259	11560	11032	9553	7553	9194	8805	7355	9539	10822	6334
QI940	250.999	3.7			1227	1274	938	794	1041	911	984	1263	1155	1102	1222	1220
QI941	267.194	3.7			48675	46706	49097	44371	43973	46972	44670	44467	43612	45560	47335	45340
QI942	311.124	3.7			4354	4339	4297	3636	4161	4615	3787	4304	4148	3704	4446	3741
QI943	317.171	3.7			145149	149196	158023	158901	151136	152302	154756	147627	146475	160308	151710	139418
QI944	331.151	3.7			5713	5125	5632	3982	4787	6140	4818	5652	5074	4806	5041	5008
QI945	339.154	3.7			16377	15969	16810	17436	16141	16460	17898	16824	16166	17184	17093	14142
QI946	351.155	3.7			59807	60795	62307	60337	59563	65825	64228	65061	62195	61851	66077	58854
QI947	373.218	3.7			2764	2445	2995	1891	2231	2663	1956	1953	2847	2568	2595	2043
QI948	422.233	3.7			16238	15414	17902	14268	15651	16841	16280	17908	15900	16319	17303	17126
QI949	453.151	3.7			82127	79780	73544	82355	68941	79907	83688	79481	75966	81395	79226	70397
QI950	475.128	3.7			11987	13571	13520	13448	11397	13232	13979	13888	13185	13411	12312	11446
QI951	229.179	3.71			2930	2539	2887	2580	1899	1997	2251	2901	2297	2976	2409	2082
QI952	252.122	3.71			0	0	92	226	78	181	0	0	0	358	0	0
QI953	253.141	3.71			1557	1544	1765	1827	1853	1865	1526	1252	1818	1996	1519	1586
QI954	272.221	3.71			23326	24586	23435	21644	23661	23938	23350	25297	23850	25760	24490	21950
QI955	279.193	3.71			3652	3964	4764	4169	3993	4315	4489	4510	3929	3563	3896	3720
QI956	280.188	3.71			1099	1659	1684	892	1494	1222	1033	1383	1641	1354	1387	1138
QI957	327.007	3.71			87846	80319	76551	62625	78694	75196	64789	76950	75157	72532	80194	76178
QI958	329.004	3.71			83068	78610	73761	59947	76539	72276	64573	69529	73727	67960	74201	75290
QI959	329.193	3.71			1924	2269	2221	2415	2658	2883	2121	2620	1999	2404	1985	3016
QI960	337.197	3.71			12934	13495	13351	11166	12886	14686	13107	13182	12700	13595	13478	13083
QI961	348.989	3.71			3955	2858	3119	1831	3249	3459	2091	2849	3232	3507	3782	3055
QI962	364.231	3.71			9120	9068	9761	7931	8304	9603	7816	10818	8207	7801	10726	8806
QI963	385.06	3.71			9114	10991	8623	6697	9115	9192	6219	8441	8264	8369	9325	9157
QI964	235.13	3.71			68667	68316	67953	67815	62128	69107	66309	66762	67289	68493	69139	64768
QI965	248.965	3.71			1058	926	907	861	871	1008	749	737	1196	1183	1065	1011
QI966	269.173	3.71			50194	50206	50881	49003	48082	49973	48080	49699	48024	48850	51940	46842
QI967	318.226	3.71			1332	1850	1520	1916	1232	1122	1731	1579	1554	1265	1277	1088
QI968	331.001	3.71			25055	24808	21451	17155	23877	20867	18051	22674	23237	20653	22832	22160
QI969	367.187	3.71			22428	25339	25211	22577	21325	24582	21727	26846	23181	26147	26629	22581
QI970	372.2	3.71			14387	13698	13547	13468	13445	13848	14010	13596	14580	13949	14000	13561
QI971	401.184	3.71			11240	12819	10218	10731	10495	9886	10120	12334	9501	11984	12069	9828
QI972	407.237	3.71			199269	198700	192385	192508	188709	202218	197765	199359	193643	196736	207856	193452
QI973	412.193	3.71			83895	83310	78858	83307	77259	81484	81099	85529	82161	82493	84969	76313
QI974	448.264	3.71			13926	16137	16558	16832	14041	17362	15113	16169	18785	16824	16406	15697
QI975	514.357	3.71			2143	3499	2827	2942	3124	9669	2908	2882	3216	2071	2913	2990
QI976	223.063	3.72			29349	24296	22423	26579	21647	24192	24698	26251	30808	28135	30999	23406
QI977	236.061	3.72			660	138	0	244	0	0	65	0	0	159	0	399
QI978	288.216	3.72			1853	1808	2010	2333	1815	2093	2056	2034	1393	1464	2067	1769
QI979	381.166	3.72			36605	35309	36060	37220	34679	37831	36649	40830	39556	37337	39900	33606
QI980	263.055	3.72			21498	16330	14476	17776	13333	16674	15961	16437	22118	18228	20712	16495
QI981	299.182	3.72			55881	57377	50961	53265	52701	52175	52352	57928	50425	55070	58143	52071
QI982	334.249	3.72			1263	621	1581	814	785	1445	835	776	1036	655	789	807
QI983	357.203	3.72			17357	19481	19551	18170	18567	20193	19830	20105	20266	20739	20884	19633
QI984	412.912	3.72			22176	23051	22659	21360	21027	22327	21694	21381	21093	22594	22699	22214
QI985	446.216	3.72			24898	23685	23983	21568	18907	24942	23617	24425	22837	24172	21790	22879
QI986	487.243	3.72			3402	3091	4102	3814	5367	3311	4391	3297	5308	2875	5379	4887
QI987	223.168	3.73			21074	20418	22193	19450	18783	21094	20871	21252	18791	20223	19601	18063
QI988	251.161	3.73			35455	32429	34377	29685	33892	35652	36514	42614	36911	40693	33432	34634
QI989	257.173	3.73			8303	7937	8093	6828	7235	8201	7078	7546	7223	7695	8461	7702
QI990	327.214	3.73			47830	50339	49024	46762	48162	47872	49975	51429	47640	47574	53107	46689
QI991	344.242	3.73			6776	5754	5723	5033	5250	6051	6214	5971	5422	5554	5912	5026
QI992	383.148	3.73			7279	7028	7249	6940	5963	7448	7126	7279	7916	6766	7802	6394
QI993	508.285	3.73			6054	7365	6079	6326	6442	6176	5280	6126	6096	6198	6700	6338
QI994	233.189	3.73			1445	1409	3725	3270	2609	2651	1936	2469	2260	2304	2016	3502
QI995	254.21	3.73			9733	10034	10897	9326	9641	10091	9358	9982	11034	12161	9239	10808
QI996	260.132	3.73			218	579	320	253	294	307	204	982	0	170	811	0
QI997	311.184	3.73			55372	53976	57541	57028	55081	54262	54149	55636	53443	52245	53117	52181
QI998	418.185	3.73			7905	8996	7230	8559	8693	9639	7771	8518	8678	8585	9009	9206
QI999	423.14	3.73			683147	698716	697767	713188	689225	734743	709931	731788	729644	742800	768742	719712
QI1000	483.198	3.73			5168	5434	5170	4412	4696	4651	4561	5674	4764	4332	6066	4321
QI1001	513.24	3.73			6517	6055	5927	5882	6362	5157	5588	6496	6125	5084	5899	4941
QI1002	240.195	3.74			3662	2857	4098	2517	3952	4049	4587	4174	3614	4059	3658	4308
QI1003	265.216	3.74			2911	2599	2839	2655	3178	2472	2704	2784	2317	2820	3134	2650
QI1004	301.198	3.74			2139	2748	3081	2468	2820	2909	2117	2929	2585	2357	2549	2159
QI1005	310.199	3.74			5586	5725	5839	5227	6018	5240	4464	5317	4198	4579	5668	5548
QI1006	332.182	3.74			5427	5056	5536	3461	5170	5067	5341	5016	6030	4821	5254	5734
QI1007	390.957	3.74			1127	1438	1065	682	1080	623	1367	661	495	704	1429	808
QI1008	439.114	3.74			8794	8484	8818	8234	10414	8961	10746	9943	8638	9545	9460	9954
QI1009	467.166	3.74			21187	20433	21804	21085	18441	22172	21468	23121	20635	20991	22030	19281
QI1010	500.378	3.74			14297	13336	10416	10185	12345	11355	11085	14554	11483	11751	12425	10604
QI1011	538.336	3.74			4617	4986	3434	3437	4397	3840	4917	4222	4015	3855	4999	3297
QI1012	227.164	3.74			78523	80690	66405	52473	65837	74022	64877	55954	66915	60693	74366	66240
QI1013	249.145	3.74			82700	84530	76773	60797	72468	78240	71615	64156	73523	70190	78046	69314
QI1014	263.124	3.74			1764	1881	1974	2071	1602	1964	1515	1318	2137	1751	1933	1737
QI1015	285.204	3.74			41546	43654	39925	40088	39701	43093	40191	41051	40898	40816	43270	40020
QI1016	315.214	3.74			2911	2867	2361	1892	2942	2727	3108	2803	2978	2766	2441	2847
QI1017	332.148	3.74			7142	5836	6085	5173	10299	6328	5266	5366	5386	5090	5889	6852
QI1018	335.124	3.74			24564	27337	27232	25426	25285	28505	26489	27726	25179	26682	27053	26520
QI1019	337.103	3.74			6320	5662	5550	3998	8803	5898	5618	5769	4150	5584	5856	6217
QI1020	338.252	3.74			6499	6026	6656	3825	5483	6583	5247	5523	6206	5262	6987	5758
QI1021	341.23	3.74			14121	12254	13684	13069	12495	14632	12386	14185	12620	13067	14427	13482
QI1022	225.148	3.74			69153	69008	67329	68517	64497	68476	68101	71590	66781	68973	71114	63859
QI1023	227.2	3.74			348308	311436	360762	348385	338543	286429	307809	274660	269066	269324	268971	232219
QI1024	242.21	3.74			5322	4817	4450	4033	4432	4704	4471	5066	4385	4420	4574	5251
QI1025	296.219	3.74			25637	23413	23606	22165	22408	23642	24231	26627	22466	25926	23281	26775
QI1026	315.122	3.74			5922	4618	4111	4437	6959	4172	4305	4762	4492	4000	4006	4683
QI1027	315.156	3.74			1962	2226	2152	1902	2345	1914	2537	1836	1905	2177	2338	1662
QI1028	353.192	3.74			3411	3105	3837	3732	3190	3566	3724	4585	3219	3645	3761	3962
QI1029	373.197	3.74			1549	2185	2045	1679	1184	1474	1813	1890	1208	1050	2266	1613
QI1030	525.208	3.74			14880	15257	16337	12435	15488	14153	15879	15968	14894	15347	16029	14841
QI1031	225.09	3.75			122096	34577	101363	98255	65774	67886	54265	72558	28847	56624	78529	66600
QI1032	244.227	3.75			5626	4587	5424	6087	5739	3636	4150	3562	3845	3535	3335	3446
QI1033	281.172	3.75			17132	15736	17065	15515	15612	15904	15106	16488	16104	16288	17176	14242
QI1034	300.289	3.75			3352	3405	3843	2852	3451	3476	3417	3551	2701	4217	4296	3156
QI1035	349.197	3.75			38574	38585	34967	18582	37010	32361	29482	26945	28710	28436	34555	21051
QI1036	385.251	3.75			9576	11588	11950	8984	10798	12684	11587	9577	10084	11847	11841	11447
QI1037	438.264	3.75			4891	4605	5406	4287	4386	4680	4505	4456	4960	3067	6190	3433
QI1038	279.099	3.75			18408	6094	14313	13648	9072	10593	7975	11172	5589	9085	12433	9797
QI1039	289.177	3.75			3035	4495	4744	4485	4669	4913	4616	4435	3302	4394	4391	4892
QI1040	305.221	3.75			11375	12196	14269	11463	11926	12299	12693	12670	12142	16122	13080	13904
QI1041	355.245	3.75			7181	8286	8107	6972	7594	8485	7236	8195	8821	7426	8547	7649
QI1042	389.276	3.75			0	56	45	30	30	0	18	29	67	0	0	0
QI1043	295.188	3.76			67437	70346	74605	80692	76251	68128	74562	65666	65088	70870	65592	61545
QI1044	321.091	3.76			0	0	0	0	0	0	0	0	0	0	0	0
QI1045	357.224	3.76			1840	2008	2318	1981	1903	1549	2738	2299	2382	1993	2381	2118
QI1046	409.125	3.76			4760	4603	4383	3278	4741	3727	3407	4992	4990	3299	5176	4299
QI1047	434.899	3.76			1656	1674	1244	1547	1619	1382	1548	1161	1424	1137	1173	1670
QI1048	467.203	3.76			7592	7091	4911	5183	6897	7498	6718	7523	5258	7375	7124	6260
QI1049	251.127	3.76			2239	3024	2696	2951	2626	2872	2873	3028	2828	2822	3287	2481
QI1050	285.205	3.76			7622	7633	8757	6671	7933	7657	8096	7404	7890	6930	7819	7222
QI1051	307.247	3.76			5289	5753	3580	3981	4805	4455	4799	5713	3790	4822	5731	3804
QI1052	325.236	3.76			2742	2976	3818	2428	2908	3052	3557	3966	3352	2680	2972	3144
QI1053	339.213	3.76			22997	24901	25750	23299	23331	26661	23245	25707	27072	21480	24822	25217
QI1054	366.029	3.76			6008	5813	6229	5178	4299	6373	6738	6574	5122	6489	6634	5011
QI1055	371.24	3.76			8501	9478	11898	8641	9668	11199	10764	11111	12774	7456	9254	10794
QI1056	458.944	3.76			2938	3217	4360	3153	3891	3638	3311	2974	2690	4308	2823	3190
QI1057	542.87	3.76			1400	1447	2101	1146	1842	1007	1379	1764	958	1228	3158	1938
QI1058	236.061	3.77			422	873	94	473	0	0	237	111	0	0	0	644
QI1059	306.263	3.77			2198	2279	2555	1868	1807	2554	1715	2637	2316	2906	2754	1814
QI1060	330.262	3.77			2005	2577	2041	2970	2261	1854	1845	1750	2184	1681	2169	1637
QI1061	453.187	3.77			151831	129413	98813	128230	87191	97336	121666	94730	92694	105619	78613	88413
QI1062	459.269	3.77			2187	2202	2055	1352	1794	2575	2474	3711	3766	2468	2227	3140
QI1063	475.128	3.77			7134	7961	8375	9159	7312	7221	9270	7231	7168	8588	7474	7337
QI1064	504.258	3.77			1280	1622	2579	1422	2029	2623	1670	2407	1404	1477	1218	2137
QI1065	530.253	3.77			3170	3288	4464	6072	4005	3554	4274	3403	4109	5338	4431	3091
QI1066	242.284	3.77			59816	49397	46587	15250	76618	161146	41583	26493	68882	13039	54240	152040
QI1067	316.952	3.77			1962	1756	2279	1263	2075	1666	1618	2356	1411	1483	2233	2041
QI1068	318.226	3.77			3905	4603	4110	3546	3303	4328	3840	5213	4663	3966	4528	4214
QI1069	329.23	3.77			1053	1035	1472	712	1656	1735	1426	1703	1154	1511	1751	1404
QI1070	339.153	3.77			10728	11106	11758	12586	11405	10419	11065	10464	10183	11386	9918	8798
QI1071	393.13	3.77			61093	69184	68934	62942	64302	76081	67487	72046	69367	69797	74847	67633
QI1072	415.188	3.77			592	665	365	1242	2496	1738	1267	4289	1748	4555	1666	736
QI1073	458.767	3.77			4419	5584	6009	6038	6400	6739	5951	7899	6904	8440	7719	5343
QI1074	499.26	3.77			1409	1342	466	4194	2703	1226	2285	2071	3154	1637	1425	1847
QI1075	543.115	3.77			3289	3972	4650	5114	2571	3798	4469	2821	3589	3246	1522	2688
QI1076	561.328	3.77			2801	2754	2907	4444	3624	5386	3697	4257	3027	2728	3279	5811
QI1077	288.216	3.78			2778	2779	2664	2132	2815	2283	2693	2470	2959	1995	2306	2446
QI1078	349.14	3.78			31422	33776	35301	32566	34512	34526	34528	37010	34425	35235	37278	32610
QI1079	353.137	3.78			3472	3173	4154	4244	3588	4025	4451	3992	3516	3566	4682	3093
QI1080	363.213	3.78			5101	4314	4864	3581	4243	4498	4160	4426	4816	4578	4523	4397
QI1081	415.433	3.78			1322	1808	948	2640	1412	1224	1465	1824	1524	2080	1774	1076
QI1082	434.243	3.78			491113	391869	338232	650774	468284	365876	414115	509433	434433	517713	384085	358699
QI1083	460.268	3.78			62192	50048	41620	76211	59878	47991	53474	67773	57421	68406	50299	46205
QI1084	473.263	3.78			7120727	5753323	5016162	9149137	6744527	5400363	6368280	7541891	6485213	7515403	5716674	5304522
QI1085	492.282	3.78			443	410	0	490	0	269	223	189	191	270	415	605
QI1086	514.315	3.78			53768	43163	30782	63764	47687	32293	44408	47917	41079	49694	33854	31169
QI1087	530.31	3.78			16005	11565	9076	22104	15476	11383	13346	18445	13418	18218	12583	9313
QI1088	610.372	3.78			31124	21869	16427	45919	28426	19764	22715	33795	30917	33132	23686	22403
QI1089	867.369	3.78			14221	3394	3816	33572	14065	10116	8029	19549	15179	14434	7789	4890
QI1090	228.268	3.78			449	106310	8728	5891	63641	26120	408791	1589	16277	140	0	2178
QI1091	230.248	3.78			8925	8836	9144	8452	11201	9669	9510	10565	9556	9483	18586	9393
QI1092	231.159	3.78			3424	3676	4505	3328	3145	3370	3318	3885	2433	5027	3408	2845
QI1093	265.215	3.78			1690	1353	1975	1653	1424	1563	1387	1522	1685	1614	1522	1938
QI1094	281.137	3.78			252143	187213	145173	259512	174254	145972	197112	190636	169728	201319	145094	146546
QI1095	295.116	3.78			30618	23281	19065	35745	25201	19850	24812	27090	24705	27436	18893	20102
QI1096	383.148	3.78			2052	2547	2948	1825	2536	2551	2233	2161	2400	2653	2564	2512
QI1097	397.2	3.78			167089	129049	104342	164079	119207	99442	131914	125469	112801	136622	97461	102030
QI1098	415.21	3.78			17085081	12885620	10034091	17430529	12132504	9934702	13484014	13068098	11517666	13990707	9953508	9874067
QI1099	417.216	3.78			642201	483405	375462	654703	450691	371249	504911	483599	430246	529590	372101	371407
QI1100	432.237	3.78			12952496	10327183	8887770	16824898	12150185	9380107	11000011	13450548	11464378	13529466	10039279	9528282
QI1101	458.233	3.78			7867	6561	6172	9030	8405	6669	7004	9913	6564	10216	6750	6718
QI1102	846.439	3.78			90552	50163	30895	175385	81087	39323	56146	99440	78017	106367	45126	48832
QI1103	224.2	3.78			5558	5371	13879	11773	8951	4217	7815	7343	5516	8213	8156	3776
QI1104	237.184	3.78			96496	95252	113143	112085	94370	96961	89983	99621	93148	103270	92001	83142
QI1105	248.965	3.78			5021	4680	4731	4774	4284	4691	5038	4879	4694	5080	5197	5126
QI1106	261.18	3.78			1242	881	1527	711	1075	966	865	1315	1745	1220	1087	1265
QI1107	264.192	3.78			6475	5423	25813	20431	16363	4041	12180	11015	7073	12998	14126	4427
QI1108	274.273	3.78			2846	2773	3168	2015	2172	2558	2027	2133	1864	2391	2428	2528
QI1109	287.232	3.78			2438	1181	4573	1983	1794	1297	1082	999	1362	1827	284	933
QI1110	333.203	3.78			1491	1776	1300	901	1073	1515	2216	2130	1905	1135	1988	2291
QI1111	432.212	3.78			6103	6459	2305	8983	3614	2021	4109	504	2327	1222	0	5442
QI1112	488.299	3.78			170072	131919	107375	205053	144240	118138	143793	163384	135861	171103	119322	116116
QI1113	656.486	3.78			1689	425	0	0	2489	7370	389	367	2070	0	1325	9140
QI1114	291.192	3.79			21542	19328	20688	25136	23051	22730	18377	17694	22301	21654	20125	23637
QI1115	331.185	3.79			18163	19416	20518	18602	17003	19797	17939	19357	19212	19128	18140	18244
QI1116	374.216	3.79			1332	1754	2547	1391	1284	1809	1596	2242	1832	1965	1553	1990
QI1117	257.211	3.79			8051	8557	8814	9054	7582	8551	8539	8687	7161	8893	8765	8632
QI1118	273.205	3.79			8489	9022	8294	7853	7636	8047	8223	9019	7551	8057	9406	7512
QI1119	293.173	3.79			52427	51714	54797	51415	52317	49588	50403	51458	49935	54103	53998	50888
QI1120	313.199	3.79			20764	21931	19331	19760	20006	21655	20273	20327	19484	19637	23969	19963
QI1121	337.197	3.79			3016	3475	2801	2222	2770	2553	3040	2167	2339	2617	2108	3366
QI1122	466.174	3.79			58432	59267	60526	60198	52603	62166	57360	58892	61044	58944	54060	56759
QI1123	256.299	3.8			9540	9967	7566	1334	8658	11974	3122	3636	5747	1420	7582	6153
QI1124	308.954	3.8			1515	1561	1663	1456	1343	1274	1551	1062	1323	1608	1878	938
QI1125	339.177	3.8			866	1102	1107	1165	1804	950	1338	699	1425	1009	861	861
QI1126	369.168	3.8			28522	28759	30297	28627	28772	30728	31295	31400	28378	29944	31574	30402
QI1127	369.224	3.8			1752	1543	1782	957	1555	2247	989	2062	1258	1596	1928	1626
QI1128	407.145	3.8			223065	240436	243865	234174	234553	261770	234623	258780	245507	246168	259072	238084
QI1129	547.312	3.8			1115	2120	5108	2071	3262	2425	3061	4467	3147	2434	3027	2620
QI1130	227.183	3.8			747	1003	676	952	547	1579	1028	723	1955	2172	2106	1966
QI1131	229.142	3.8			1263	1429	1693	1671	1347	1626	1504	1822	1418	2128	1762	1321
QI1132	236.061	3.8			378	284	527	94	101	0	208	0	0	64	0	338
QI1133	249.111	3.8			2661	2857	2524	2299	2755	2918	2402	3173	3118	2758	2731	2953
QI1134	283.187	3.8			47366	47966	49171	46168	47019	50746	47589	53543	48590	49098	51779	47776
QI1135	330.226	3.8			6784	6453	6357	5335	5875	7004	5655	6194	6597	6583	6175	6080
QI1136	374.252	3.8			1959	3244	1828	1770	1934	1762	2825	2387	1765	2611	2400	2011
QI1137	386.195	3.8			49872	49457	47221	47734	47889	48742	48658	48460	47097	46443	50332	46387
QI1138	427.222	3.8			14669	15006	13634	15554	12591	17689	13483	15105	14265	14401	15541	14313
QI1139	438.227	3.8			12211	13155	15701	13060	16694	16923	16227	22945	18659	17450	18298	17695
QI1140	633.349	3.8			76719	83188	76784	73448	76230	89282	88232	87848	85634	80285	87827	82782
QI1141	785.841	3.8			0	3303	3081	23	4450	1164	1361	7184	5775	1181	1904	0
QI1142	237.148	3.81			10783	11242	11221	11704	11267	11172	11165	11331	10585	10986	11523	11384
QI1143	253.215	3.81			2556	2653	2876	2305	2337	2494	2552	2757	2333	2697	2782	2269
QI1144	351.119	3.81			1363	1254	962	1288	1050	1210	1422	1167	1374	1165	1795	957
QI1145	363.119	3.81			13310	13909	16409	14939	13811	15892	14064	16151	14684	14937	16860	15590
QI1146	402.19	3.81			34843	34727	33837	33459	33218	36173	32124	37951	36308	34158	36973	34029
QI1147	423.119	3.81			5462	5455	5577	5165	6814	6756	5251	5793	8246	5473	6887	7922
QI1148	426.305	3.81			420	1547	457	865	823	7939	162	452	615	566	711	647
QI1149	470.331	3.81			5327	7933	6213	5514	5381	25548	6683	6053	6013	8240	6127	5252
QI1150	559.192	3.81			8401	11303	12085	9600	11334	12239	10565	9986	13119	10978	14331	12232
QI1151	628.455	3.81			0	0	328	0	4768	1221	19135	0	1434	0	0	943
QI1152	253.179	3.81			146274	148861	155632	142154	139512	145343	138934	141070	135733	145438	146395	133834
QI1153	259.13	3.81			13497	13360	15564	12989	13331	14835	12499	14582	14821	14882	14603	14098
QI1154	288.252	3.81			1718	1080	1447	885	1099	1388	1079	1231	1717	1107	1013	1563
QI1155	298.177	3.81			2299	3160	3744	2490	3481	3536	3024	3550	4025	3910	4192	4492
QI1156	301.178	3.81			918	1063	697	1038	1092	977	946	1195	823	875	952	1171
QI1157	321.203	3.81			1497	2032	1283	2058	1349	1579	1869	1863	1883	1670	1691	1864
QI1158	325.199	3.81			6420	7108	7381	6584	7972	7073	6840	7632	7535	7688	7747	7929
QI1159	335.219	3.81			40700	41377	43494	39885	40295	43289	42109	43765	43267	41629	42773	41259
QI1160	341.137	3.81			7476	8149	8759	7233	7491	8494	8856	7963	7539	8326	9265	8063
QI1161	346.257	3.81			917	1105	1203	1188	1003	1703	1278	988	1079	1614	1325	953
QI1162	351.214	3.81			7834	7921	8544	7474	6978	8787	8798	8540	8939	8231	8493	8345
QI1163	357.224	3.81			6704	8134	8242	8549	7781	7701	8431	8542	8265	6918	8260	7375
QI1164	362.231	3.81			2752	3431	1800	3156	2027	2955	3214	3417	2239	3716	3259	2649
QI1165	385.251	3.81			6264	9074	7285	5763	7874	9727	7115	6089	8701	8529	10528	9046
QI1166	265.177	3.82			19228	17474	20391	18587	19295	19494	19001	21607	17441	19966	19008	18181
QI1167	267.156	3.82			4747	5157	5121	3624	5255	5818	4140	5205	4955	5314	4710	6095
QI1168	287.221	3.82			6823	6582	6933	6121	6630	8018	5792	7334	7184	6212	6207	6511
QI1169	255.231	3.82			4634	4223	3972	4002	4184	4690	4165	4993	4200	4273	4396	3660
QI1170	283.225	3.82			52709	53809	60315	51944	52856	53186	50103	58418	53687	52715	54607	52685
QI1171	316.952	3.82			3267	2997	3578	3174	3402	3038	2901	3431	3463	3302	3187	3167
QI1172	336.156	3.82			18621	19454	19708	17837	17614	21817	18082	19606	19102	17723	20611	19128
QI1173	353.193	3.82			2031	2227	2101	1786	1666	2733	2309	2028	2526	2535	1478	2061
QI1174	357.203	3.82			12628	10549	11050	12431	12346	12887	12573	12936	13373	12517	12137	11836
QI1175	367.153	3.82			8313	7971	8016	10025	8142	8367	8923	9308	10119	9110	10018	8500
QI1176	367.187	3.82			8227	9411	8621	7386	9321	9567	7764	9634	9495	9735	10885	8657
QI1177	514.357	3.82			9906	11611	8833	7622	8741	40778	11875	10625	8784	8867	10375	8591
QI1178	558.383	3.82			11417	9120	9399	9886	9604	42184	10794	8857	9970	9561	11691	10697
QI1179	265.215	3.83			1757	1976	1971	1694	1376	1585	1767	1746	1933	1863	1835	1648
QI1180	315.214	3.83			6656	7531	7270	6592	5928	7617	6612	8003	5956	5761	7787	6113
QI1181	348.237	3.83			2656	2715	2784	2527	3401	2920	2908	2376	2425	3724	3694	3892
QI1182	351.119	3.83			746	1139	1617	1241	1497	1816	950	1323	1486	1167	1580	1662
QI1183	363.177	3.83			384	1213	681	743	597	809	587	998	338	404	647	1129
QI1184	369.224	3.83			1282	2224	1833	1968	1994	2070	1624	2075	1493	1663	1916	1739
QI1185	497.213	3.83			16183	16048	18019	14124	14951	17055	15764	17649	15305	19048	18347	17447
QI1186	613.297	3.83			6407	5812	5595	5477	4148	5536	4360	7041	5051	5447	7465	4770
QI1187	665.951	3.83			1927	1666	1377	1132	1841	1351	2222	3191	2150	1257	2612	1731
QI1188	223.167	3.83			7708	8316	8478	7203	7596	8455	7252	8260	7535	7919	8278	7693
QI1189	337.197	3.83			1390	1153	1320	1272	1482	1737	1545	1560	1371	1633	1597	1224
QI1190	344.242	3.83			1612	2196	1494	2028	1723	2693	1972	1745	2396	1733	2088	1922
QI1191	367.208	3.83			1843	2514	2335	2563	2271	2690	2047	2823	2105	2822	2501	2295
QI1192	401.158	3.83			5824	4831	5382	4522	5686	5425	5644	5926	6706	6328	5761	5795
QI1193	413.318	3.83			1469	1667	1162	966	1531	1046	4910	1791	979	1264	2138	1014
QI1194	424.248	3.83			30195	35299	36436	33938	35312	38532	32710	36805	36947	36190	39693	34704
QI1195	438.264	3.83			741	409	2690	1209	2763	2660	1307	2854	3012	733	3706	2201
QI1196	490.279	3.83			242667	257904	254166	248134	242898	267050	255238	272036	248813	258907	262099	249544
QI1197	531.305	3.83			106839	108637	100523	102824	106349	113317	111019	106095	102899	109678	116302	103147
QI1198	589.347	3.83			9150	9937	10726	11319	10196	10927	10670	9897	12001	11162	10289	9063
QI1199	616.874	3.83			5954	7226	6843	5620	6024	7489	8243	6702	6599	6406	6765	5941
QI1200	234.155	3.83			81	155	212	266	0	115	0	0	0	0	81	64
QI1201	254.21	3.83			10003	9735	9894	9486	9351	9827	9038	10583	8751	10599	9464	9592
QI1202	272.221	3.83			18430	18603	20189	18319	19194	18126	17469	20573	18138	20811	19784	17737
QI1203	307.247	3.83			5715	5977	5056	5310	6057	4927	5404	6459	4932	6627	7853	7157
QI1204	328.08	3.83			2306	2911	2757	2669	2416	3335	2771	3442	3733	2439	3238	4171
QI1205	354.284	3.83			10873	12372	10089	10535	10860	11181	10101	12223	10637	11309	13434	10119
QI1206	412.912	3.83			8267	9918	10124	9141	9056	8360	9689	9055	8380	9920	9308	9178
QI1207	488.26	3.83			6255	4601	4295	4642	6376	5915	5868	5385	5833	5673	5226	5086
QI1208	495.234	3.83			8343	7845	7613	7522	9565	8981	7672	7795	9683	9150	9302	8654
QI1209	506.273	3.83			7917	8236	5848	6221	6474	6939	8883	7347	7195	6624	8701	5700
QI1210	511.229	3.83			163255	176369	178600	175300	168977	187651	175245	197254	181560	181674	202208	180965
QI1211	646.436	3.83			3308	2593	1418	3764	3372	16900	3551	2262	3068	1689	3260	2315
QI1212	285.289	3.84			2862	2367	2313	2988	10156	2711	5833	5316	4591	1294	894	2372
QI1213	357.168	3.84			38350	39627	41659	38523	38635	39936	38822	40118	39283	40512	38980	38833
QI1214	395.125	3.84			13831	16605	16079	15292	16078	17648	13876	17736	20070	16807	19576	18637
QI1215	410.193	3.84			11171	11485	10025	9513	9517	10054	9394	9240	8776	8836	9587	10092
QI1216	434.015	3.84			3319	4567	3316	2587	3938	3893	4092	4045	3299	3340	3730	3010
QI1217	448.232	3.84			1630	1215	1858	1269	1310	2238	1529	1634	1712	2341	1071	2591
QI1218	512.308	3.84			4306	4419	3171	4563	3553	4237	5251	5233	4278	3244	6644	3849
QI1219	512.809	3.84			2111	1928	1452	1367	2633	2020	2111	1764	1823	1728	2034	1249
QI1220	543.198	3.84			14023	20063	22848	15949	19908	24070	16517	25370	19341	20120	23116	21402
QI1221	558.419	3.84			12670	11110	9872	11813	10141	10916	10816	11606	12578	12841	12154	9745
QI1222	602.409	3.84			8305	7159	8397	5158	8487	34575	8282	8468	7413	8729	9470	8135
QI1223	237.111	3.84			39075	37966	38609	38465	38783	40420	39085	40163	38065	38718	41544	37078
QI1224	271.273	3.84			4157	3404	4088	1896	3200	4913	5664	8713	5655	2006	894	2818
QI1225	288.289	3.84			76532	77767	75657	73204	67107	71749	68484	67043	66164	76911	74756	76508
QI1226	304.299	3.84			10790	13311	11033	8950	12806	14988	12709	13897	12733	11578	10782	11892
QI1227	311.163	3.84			12379	12934	12960	11920	11380	12862	11704	14130	13127	12254	12900	12615
QI1228	332.242	3.84			2382	2316	2425	2436	2563	2223	3011	2627	2522	3232	2423	1938
QI1229	355.246	3.84			5830	7402	6563	6631	6995	6980	5728	7219	5304	6549	6496	6209
QI1230	366.028	3.84			3410	3215	3551	2786	3625	3025	4115	3920	3785	2929	4436	3962
QI1231	374.195	3.84			17355	18708	19994	20715	19260	20550	20580	20859	20898	20634	22435	19383
QI1232	379.15	3.84			352201	391535	406543	376651	387500	442229	386461	440182	412246	415557	449556	402720
QI1233	432.175	3.84			5519	6983	9805	6010	7945	11944	6926	8112	9682	8141	10259	9188
QI1234	542.367	3.84			1316	2400	1501	867	1826	1565	1841	1673	1139	1484	1456	1554
QI1235	234.206	3.85			3178	3133	2916	2763	2948	2917	3020	3645	3942	3358	3674	3293
QI1236	239.161	3.85			427612	463292	524137	425492	445641	485125	464560	516988	469662	529372	502425	430521
QI1237	341.173	3.85			3222	2611	1876	2740	3040	2819	2634	3447	2973	2555	4014	2710
QI1238	422.171	3.85			2078	1261	1697	2134	2038	1954	1897	1565	1558	1997	2215	1703
QI1239	423.176	3.85			3428	3562	3753	3197	3749	4989	4229	3340	4182	4714	4170	3278
QI1240	452.243	3.85			272736	301220	359108	277712	299466	331019	309502	349397	324946	366138	344974	290627
QI1241	455.333	3.85			10912	15132	17008	11632	13842	16285	14618	16559	14172	17249	15759	14402
QI1242	653.364	3.85			88761	68136	46855	64897	40175	36523	69092	40932	46283	67147	36085	36455
QI1243	793.353	3.85			137441	110001	78209	109166	83489	75632	99333	76732	77888	94320	67618	71133
QI1244	221.188	3.85			9907	9304	10778	10225	9311	8401	9415	10127	8328	9805	8434	8547
QI1245	229.142	3.85			1720	1828	1925	1930	2133	1721	2499	2042	1648	2949	1765	1968
QI1246	230.248	3.85			15077	13897	13414	12585	20383	14297	13281	18926	14808	12451	41141	16063
QI1247	299.2	3.85			5190	5194	4757	4254	5236	4909	4934	4841	4516	5098	4668	4974
QI1248	379.114	3.85			11416	14254	16793	13749	14614	15686	14641	17750	16051	15155	17945	14864
QI1249	233.153	3.86			5941	5978	7354	6152	6731	6173	6073	8142	6661	6716	6217	6469
QI1250	256.226	3.86			52876	38567	43939	39766	51546	40996	50717	43441	39928	40991	36838	68923
QI1251	310.234	3.86			28003	20976	23508	20544	32458	22554	26605	22256	23523	21933	21554	46013
QI1252	339.122	3.86			2102	2058	2009	2319	2276	2442	2115	1725	2411	2622	2031	1591
QI1253	625.346	3.86			12282	14894	20583	15158	14702	20978	13526	23427	17477	19558	23795	15919
QI1254	779.338	3.86			11704	11139	4927	9554	3907	6055	8976	7451	5252	9004	4602	5462
QI1255	235.132	3.86			2905	2418	2780	2427	2419	2339	2656	2834	2709	2968	2742	2451
QI1256	242.174	3.86			9683	9766	9717	9821	8915	9489	9411	9555	9898	9714	10402	10003
QI1257	272.257	3.86			1865	1559	1641	1660	1613	1737	2258	1926	1585	1815	1863	1547
QI1258	301.284	3.86			77311	71489	86664	68843	50428	94531	125742	88165	83398	39945	23476	54508
QI1259	316.952	3.86			1815	1587	1745	2121	1495	1776	2283	1963	1874	1789	1766	1749
QI1260	346.879	3.86			5847	4525	4858	5631	5035	5773	6124	5367	4511	4872	6125	4474
QI1261	351.213	3.86			2931	2928	3663	3333	4006	3554	2903	3767	3218	4035	4027	3418
QI1262	381.31	3.86			154	0	110	0	3693	4	5	0	0	0	0	0
QI1263	512.357	3.86			1969	2848	2258	4147	3317	2633	3338	3147	2552	2921	2839	2214
QI1264	592.331	3.86			3205	2760	2353	2458	2618	3613	3597	2448	3301	6002	3165	3851
QI1265	265.215	3.87			1712	1653	1459	1261	1617	1444	1549	1490	1380	1616	1850	1421
QI1266	278.208	3.87			5415	4034	5023	3653	7415	4816	5336	4780	5232	4531	4121	11095
QI1267	315.155	3.87			7287	7262	8448	7371	7912	8246	7098	7666	7377	7903	9224	6516
QI1268	323.219	3.87			31426	33828	33250	30012	31748	34220	30904	33129	33948	33179	34723	33526
QI1269	325.142	3.87			3199	3060	3327	2767	3097	3414	3072	3054	3140	3370	2885	3322
QI1270	330.19	3.87			829	1014	1141	889	703	1057	525	901	792	1415	1080	881
QI1271	347.217	3.87			3906	5452	5292	4684	4306	5540	4868	5440	4936	4510	5367	5058
QI1272	437.192	3.87			21364113	16434506	12161131	17071426	11596094	11177645	16425441	12363929	11558679	14224924	10026887	10920900
QI1273	439.198	3.87			789585	603480	442924	620561	421789	410415	604824	440523	421471	522118	361487	387748
QI1274	453.166	3.87			1818098	1430691	1091811	1625457	1123337	1035492	1501734	1162443	1155224	1395856	987598	1111996
QI1275	487.279	3.87			24227	18488	18722	25576	16087	11504	19484	16420	17824	20836	16718	15319
QI1276	257.211	3.87			14737	12902	16963	12164	12168	12257	12459	12876	13095	12641	12020	15412
QI1277	298.177	3.87			1809	1672	2306	2035	2610	2666	1683	2942	2906	2292	3316	2396
QI1278	299.22	3.87			26723	27222	29014	27656	26488	27726	26716	27422	25895	26795	27294	27058
QI1279	320.918	3.87			2400	4254	3749	3779	3234	3092	3437	4265	3263	4098	4145	4125
QI1280	329.152	3.87			442	1244	819	400	214	942	1736	674	1304	1537	1167	798
QI1281	365.135	3.87			73060	75800	78070	69902	83422	105023	76158	90295	82287	80693	88431	81681
QI1282	367.245	3.87			20896	23305	22805	20400	30640	25354	34181	53772	63146	22893	23396	292123
QI1283	372.273	3.87			1952	2832	2814	1362	2475	2131	2430	2405	2342	2489	2574	1920
QI1284	437.168	3.87			0	789	300	0	300	1342	200	1866	0	276	740	175
QI1285	442.315	3.87			6085	4658	4783	4771	4415	5360	6446	6765	5709	4929	5990	5222
QI1286	548.887	3.87			15924	18997	19906	16224	17092	17149	18665	22101	17066	20248	19381	18168
QI1287	669.041	3.87			764	3127	2829	1738	3829	3251	2987	4154	3278	3096	4794	1964
QI1288	886.743	3.87			3187	6466	4001	7515	5002	2868	6517	8948	4203	4354	10248	3967
QI1289	271.189	3.87			6892	8249	8207	7258	7054	7990	7116	8512	7587	7954	7162	8294
QI1290	273.184	3.87			504	594	1438	949	1550	681	806	1214	674	1045	888	1013
QI1291	321.203	3.87			6405	7077	7480	6061	6644	7742	7166	8790	7620	7930	7939	7096
QI1292	345.262	3.87			7443	7555	7646	7380	8248	8124	7854	12020	12092	7793	7930	33038
QI1293	355.153	3.87			68578	70016	71057	68989	64688	71618	68558	70087	70323	69023	72924	68788
QI1294	362.289	3.87			111	170	427	334	879	256	873	2026	3180	217	250	24288
QI1295	365.171	3.87			41691	47966	49581	44216	47618	53413	46873	53788	52585	50422	55733	50598
QI1296	377.135	3.87			51223	54418	59164	51382	55504	63536	52459	60993	59825	59373	66806	57571
QI1297	378.32	3.87			13565	14734	12516	13564	13223	12330	13314	15720	12373	14763	16956	13332
QI1298	450.872	3.87			380285	419056	409011	395673	391964	427206	384626	463017	402029	443126	464882	411648
QI1299	466.846	3.87			1992	2563	1959	1771	2194	3104	1762	3623	2539	2088	3686	2870
QI1300	500.357	3.87			2525	2301	2701	1957	1679	2644	2271	2435	1760	2113	2380	2207
QI1301	665.95	3.87			272382	307003	317231	296233	308850	338924	297178	375349	316520	339985	387574	317402
QI1302	667.947	3.87			225436	256915	270978	240453	246750	274356	239802	306153	267760	282511	318939	263056
QI1303	669.944	3.87			106741	117673	122667	107668	109973	134569	106035	154575	118861	130682	155759	120599
QI1304	740.43	3.87			163082	163348	162190	151793	159693	163772	161633	165567	156896	161322	166547	161274
QI1305	225.126	3.88			6702	6766	6270	6737	6033	6349	6458	7195	6393	7066	7014	6063
QI1306	233.189	3.88			703	726	1184	837	825	1026	732	1239	663	1090	778	1017
QI1307	248.965	3.88			1003	850	1068	974	1116	910	1155	1262	1236	784	902	820
QI1308	249.111	3.88			1250	1188	1546	1587	1128	1376	1210	1388	1476	1554	1132	1483
QI1309	259.167	3.88			160	568	833	1061	566	597	914	1275	1104	1032	671	429
QI1310	372.179	3.88			44737	48079	45273	46121	44819	47968	50133	47376	47845	48806	51780	42712
QI1311	391.15	3.88			50873	58230	59379	54484	54767	64596	55221	64855	61314	60464	69137	59669
QI1312	413.206	3.88			6686	6792	7105	6751	6707	8429	7586	7887	6687	6298	7797	6392
QI1313	428.89	3.88			534384	545858	503549	512363	494537	512887	496549	571753	486061	551486	547632	485251
QI1314	430.887	3.88			1048129	1073074	987956	989416	975469	1000758	991576	1099345	957447	1066490	1080497	975457
QI1315	432.884	3.88			832975	857082	782856	791606	768757	794029	781544	877555	758654	857817	863928	763259
QI1316	434.881	3.88			341347	354909	331057	324463	316907	329604	326100	362405	311395	351865	353124	326988
QI1317	436.878	3.88			73913	74138	69152	67883	69653	70306	66952	80943	70842	75404	77674	70380
QI1318	445.916	3.88			260949	270459	250302	247705	244474	245980	248206	282268	239414	273160	274306	237150
QI1319	447.913	3.88			538589	545000	511835	514232	502779	518604	501082	582466	490893	552201	568656	495183
QI1320	449.91	3.88			429793	446798	414318	412408	410221	411003	409323	457130	397083	443945	445509	400459
QI1321	451.907	3.88			175430	178924	173842	167172	164338	172070	167892	196156	169759	189476	190399	167343
QI1322	452.869	3.88			742368	819758	829099	768456	781549	831365	751162	914132	790006	857246	935801	793516
QI1323	453.904	3.88			35020	33679	30178	32573	30108	32910	32298	38272	30923	35271	35504	30310
QI1324	454.866	3.88			590546	643400	637650	603306	621943	658869	599698	721168	628862	677248	735778	625539
QI1325	456.863	3.88			226819	253559	249883	240205	242129	255336	235974	282279	252852	270487	293046	250249
QI1326	458.86	3.88			48936	51177	50940	49341	50701	53891	48486	62181	54483	53712	63390	53615
QI1327	468.843	3.88			9806	9931	10120	10563	13482	12357	11826	13384	12441	12826	16141	12673
QI1328	470.84	3.88			6992	10972	9797	10803	10343	9734	9428	13528	11337	12006	14716	11441
QI1329	663.953	3.88			127789	147083	150442	138327	146904	149464	134866	179988	149260	156475	180760	145869
QI1330	867.072	3.88			21791	21571	13206	11272	7666	8106	16281	14031	8495	16599	9079	8295
QI1331	869.069	3.88			19333	10947	9333	11600	7117	9059	16354	10149	6682	13248	7679	9390
QI1332	882.749	3.88			7061	10363	8186	10008	11666	10964	8662	18353	9983	14368	18303	10750
QI1333	884.745	3.88			10063	12234	11543	10176	11388	13089	9365	16658	13537	13575	22718	13570
QI1334	250.178	3.88			2712	3102	2806	2325	3260	2489	2333	3876	2628	3375	3925	3638
QI1335	294.205	3.88			391112	344580	307538	299721	312984	340086	282257	154758	294382	210588	220946	227849
QI1336	307.187	3.88			7734	6847	9097	7961	7739	9431	7523	9250	8181	9636	9155	8291
QI1337	309.148	3.88			58543	57917	59641	55794	53963	61304	56824	60941	55573	56748	58726	55342
QI1338	316.247	3.88			1979	2240	2331	2564	1920	2359	2002	1860	2231	2023	2384	2298
QI1339	335.231	3.88			36938	34429	29240	24979	29307	34243	24954	12814	25329	15578	20695	20933
QI1340	365.229	3.88			1111	1267	1445	1777	1472	1890	1120	1850	1330	1581	1772	1778
QI1341	382.315	3.88			13905	13907	11901	12052	13059	12140	11373	15694	10575	13751	15795	13830
QI1342	385.256	3.88			501	596	1493	389	577	863	1065	870	1604	737	783	835
QI1343	455.274	3.88			42088	42107	40503	41493	41273	46285	43906	46353	45090	42539	44424	40814
QI1344	480.899	3.88			7898	7488	8414	8557	7379	9085	8888	7977	8503	8834	8466	7350
QI1345	244.263	3.89			3086	3196	3185	2918	2427	2927	2475	2755	2680	2086	2188	2308
QI1346	353.137	3.89			8420	7553	9031	7097	7151	8385	7884	8179	7547	8389	8492	8787
QI1347	363.156	3.89			18429	21662	24963	22072	21298	24588	21563	25609	25068	23492	29433	25021
QI1348	423.176	3.89			8083	9284	10217	9664	10744	10150	8454	10824	9965	8369	9622	9046
QI1349	469.219	3.89			73011	55308	37474	56999	35501	36720	52800	39395	36682	49761	29263	34182
QI1350	556.29	3.89			0	268	0	0	0	5803	0	931	186	0	0	0
QI1351	556.383	3.89			1636	1274	1207	1592	2988	2275	1695	3863	1668	2011	2758	1527
QI1352	236.221	3.89			5778	8697	4831	11535	10576	10256	8172	3694	5482	23989	7664	6773
QI1353	239.127	3.89			711	1271	1068	1493	1496	877	993	962	785	1404	727	952
QI1354	240.231	3.89			10566	12221	11138	13307	64915	11884	16658	12527	11639	10869	11171	10339
QI1355	263.199	3.89			3675	3811	4529	3600	4005	3506	3338	4221	3458	3523	3921	3776
QI1356	269.21	3.89			140969	136413	150798	129136	132347	141945	133913	140218	133410	139535	143981	142271
QI1357	343.208	3.89			2674	3193	4329	2385	3095	21992	4175	8563	5322	2006	1880	2661
QI1358	386.289	3.89			17145	17552	16819	14882	16928	18291	15671	17691	18704	17525	18556	16899
QI1359	220.198	3.9			426	608	283	1061	1358	767	668	172	282	3294	541	841
QI1360	268.226	3.9			4007	957	2200	1763	4044	2091	3344	1017	2252	1868	304	6845
QI1361	308.219	3.9			422	865	973	838	641	700	1035	1280	763	992	1233	1185
QI1362	351.213	3.9			2554	3081	3398	2235	2850	3128	2261	3132	2729	3025	2320	1908
QI1363	377.192	3.9			1981	3360	2873	1644	2102	2853	2654	3236	2430	3025	2952	2674
QI1364	410.288	3.9			9341	9052	8109	9113	9018	9516	8206	9124	9999	9892	11639	8724
QI1365	447.168	3.9			12058	11934	11882	11395	12989	12878	9838	13724	11369	11981	11651	10847
QI1366	464.195	3.9			31813	28979	30973	31877	27774	34198	29761	32114	32466	28644	31112	28242
QI1367	221.188	3.9			10261	9111	12359	10173	9814	9644	9395	10534	9212	9790	8610	9008
QI1368	287.199	3.9			238	573	1050	457	1140	296	712	2175	640	286	422	483
QI1369	295.226	3.9			127919	129281	132128	124485	123774	133984	128005	136357	128550	129042	131502	130504
QI1370	322.235	3.9			3385	740	2244	1641	4741	2154	3447	891	2405	1075	195	9420
QI1371	327.077	3.9			32562	35966	36588	30930	33285	34189	32449	36168	42120	36400	33151	52999
QI1372	354.284	3.9			9436	9905	9361	9928	10123	10766	9392	11369	10299	9304	10846	10110
QI1373	355.246	3.9			1881	2387	3408	2782	2527	2688	2030	3183	2545	3501	3341	2326
QI1374	355.294	3.9			3134	1721	1941	1807	1629	2263	3098	2662	2355	1623	1979	2081
QI1375	469.15	3.9			4876	5147	7331	4233	5917	7550	5786	5930	6987	5629	7086	7494
QI1376	224.2	3.91			6510	6991	7374	6255	7074	7182	6926	7423	7437	7636	7251	5876
QI1377	297.241	3.91			110588	107407	118286	104184	100151	102710	102358	106792	102310	105432	109787	110522
QI1378	319.187	3.91			2257	3125	2898	2236	3081	3241	2068	2884	2708	2516	3507	2697
QI1379	323.256	3.91			695	1108	1131	1137	930	1021	957	1008	660	894	796	481
QI1380	336.215	3.91			1614	2795	2589	2277	1825	2349	2311	2515	2033	2313	1780	2204
QI1381	339.214	3.91			1963	1845	1901	1813	1866	1636	1612	2214	2572	2033	2370	1943
QI1382	355.258	3.91			69978	66718	67285	65210	58784	70696	65923	69867	64714	65775	73323	63016
QI1383	387.192	3.91			1219184	1183634	1182378	1185852	1088284	1226645	1176360	1209616	1168191	1189684	1162084	1089527
QI1384	389.197	3.91			29786	29365	28588	27496	25774	30300	26739	27153	28930	25857	26960	25356
QI1385	445.245	3.91			281250	273073	279820	264674	248001	280166	263575	275240	259494	266746	273628	249779
QI1386	460.281	3.91			3763	3873	3972	3054	2150	3289	2428	2646	3667	2547	3243	2609
QI1387	487.161	3.91			234	196	0	212	264	460	180	237	169	248	190	316
QI1388	530.248	3.91			3903	4804	5875	6424	6573	8384	5863	8267	7246	7497	9022	8002
QI1389	622.255	3.91			177279	193046	230229	203916	189937	241592	200921	236897	234692	222877	250454	217094
QI1390	765.335	3.91			3235	5125	4920	2614	4958	6199	3231	7631	5394	4088	5805	6911
QI1391	795.357	3.91			62904	66039	96391	71547	67803	103329	72498	101047	97229	84818	95951	87366
QI1392	823.376	3.91			1374499	1092476	846090	1108797	748536	783507	1050721	806873	791901	932602	662860	729510
QI1393	255.158	3.91			152223	150001	150232	147924	142279	150927	147546	153241	144475	151210	149238	141430
QI1394	296.221	3.91			225349	216955	226417	218867	212780	224317	223833	232224	219360	224128	224644	215147
QI1395	297.204	3.91			288739	292276	290552	278898	271983	300560	309641	309154	286279	289203	294372	288403
QI1396	314.231	3.91			366387	362813	357736	355662	340329	375184	358957	373455	360693	370566	370085	344456
QI1397	339.158	3.91			5943	5174	6632	5515	8994	6026	5581	6586	7351	5817	7190	6414
QI1398	404.218	3.91			326109	316579	315051	314486	283322	325600	315960	317733	310753	316594	308845	289687
QI1399	409.174	3.91			1088062	1186714	1274337	1168548	1139623	1368423	1174920	1338856	1284545	1238309	1331553	1214077
QI1400	411.179	3.91			18863	20719	23100	19356	21772	26359	17623	23972	23508	21248	25274	21342
QI1401	418.234	3.91			2913	2848	5510	3355	4994	4679	3649	3976	4523	3324	3965	3660
QI1402	425.147	3.91			85285	102695	123297	107387	108417	137868	103928	130396	133677	119272	136175	130065
QI1403	851.395	3.91			4949815	2807777	1504886	3113035	1474228	1202994	2748936	1480156	1389896	2045141	951224	1235557
QI1404	241.179	3.91			4356	4785	5340	5090	4133	4805	4321	5088	4429	4559	4806	4176
QI1405	272.257	3.91			1537	1883	1717	1583	1713	1766	1872	1698	1937	1584	1807	1341
QI1406	297.11	3.91			0	0	0	90	3449	0	191	0	0	81	0	93
QI1407	301.176	3.91			32751	33427	36515	33205	29832	35431	34986	35936	34941	36236	36117	35129
QI1408	314.268	3.91			2191	2085	2627	2366	2152	2976	2740	2546	2364	1858	2745	2231
QI1409	361.252	3.91			33155	37296	39102	36686	32768	39828	30756	32188	34282	29523	29666	29389
QI1410	505.18	3.91			73544	54205	35780	52923	33599	31328	50172	33827	35234	43113	25771	29369
QI1411	512.357	3.91			2474	2235	3366	2615	1737	3412	2174	3230	2776	2034	3042	2371
QI1412	650.274	3.91			835420	614398	437354	593984	401157	403584	641489	444791	419994	525642	355610	404963
QI1413	281.172	3.92			6960	8030	8591	7779	7277	7107	7481	7859	7326	7676	8442	7317
QI1414	287.221	3.92			4779	5769	6339	4797	5635	6062	5889	6608	5613	6031	5699	6091
QI1415	304.299	3.92			24965	32336	26321	25894	30101	33716	31253	33523	31431	28205	25471	29245
QI1416	310.2	3.92			69798	65541	82961	79827	74421	62198	73337	65651	63657	73400	63165	54062
QI1417	442.266	3.92			3792	3110	4945	3984	4254	4597	2886	4805	4869	3634	3355	4329
QI1418	720.493	3.92			6006	8655	10428	10885	9874	8804	7983	8242	5866	3611	4017	3058
QI1419	839.054	3.92			6719	11818	15504	9965	8908	18360	7502	15315	13665	12953	16403	13619
QI1420	841.051	3.92			3276	7258	9987	4950	9091	11302	6702	12772	7708	8400	12173	11551
QI1421	868.075	3.92			2130	3233	790	3433	0	454	1187	535	593	0	582	0
QI1422	221.153	3.92			40047	40317	40901	38229	37935	40836	39952	42415	39659	41540	41771	39038
QI1423	315.156	3.92			9113	8133	10571	10382	10038	8822	8830	8145	9729	8756	8274	7465
QI1424	316.188	3.92			1259	1490	2043	926	1337	1510	899	1206	1650	1471	1470	1337
QI1425	330.263	3.92			18698	17575	19566	17209	17754	19226	19009	20506	19153	18178	17040	17780
QI1426	411.272	3.92			1334	1753	1527	1885	2655	1766	1766	1692	1960	2094	1943	1870
QI1427	459.292	3.92			13511	13325	14987	13658	11270	13167	12769	14825	14958	14430	13028	13273
QI1428	514.373	3.92			3416	3557	3018	4232	3397	2179	3191	2510	3773	3360	3081	3626
QI1429	869.07	3.92			20589	13202	3772	9573	6957	3876	6324	9175	5002	9784	6336	7311
QI1430	884.746	3.92			684	2516	5459	1565	2092	2096	1926	5378	4991	2316	6118	3339
QI1431	238.179	3.93			5947	5530	5987	5169	5220	5412	6193	6089	5467	5965	5581	5989
QI1432	249.22	3.93			301	0	325	108	82	190	240	246	291	0	342	0
QI1433	279.231	3.93			9779	9922	10465	8954	8700	9493	9494	10395	9436	9951	9850	9415
QI1434	303.192	3.93			13509	15069	17002	14971	14494	16462	15077	17113	16149	16016	17566	14540
QI1435	360.75	3.93			58161	63728	65678	59416	59751	64989	48015	50546	56613	45340	43939	45738
QI1436	473.249	3.93			1174	1651	2483	2047	2279	2692	2545	3248	3286	2232	2292	2310
QI1437	509.213	3.93			21649	25625	26060	23122	20809	26961	22485	28100	29299	27944	30066	25471
QI1438	313.199	3.93			1127	1326	1672	1407	1459	1661	1578	1909	1516	1738	1761	1877
QI1439	315.134	3.93			579	322	789	1593	693	90	1309	317	199	1407	354	92
QI1440	456.331	3.93			27577	30166	31994	25580	30819	29057	25441	30314	30459	29123	30949	25576
QI1441	460.856	3.93			550	260	74	525	149	225	426	990	241	74	763	443
QI1442	468.843	3.93			3570	4936	5503	4428	5593	6368	4285	6428	5567	6035	6192	6337
QI1443	616.461	3.93			14149	13669	9476	9300	13644	11739	10715	11433	13309	12356	13038	12291
QI1444	235.205	3.94			2784	3014	3134	3162	2827	3276	2518	3140	3074	2958	2902	2881
QI1445	236.172	3.94			12063	11870	10248	11771	11287	11277	12781	11657	10395	12650	12012	9777
QI1446	241.215	3.94			74879	74619	72340	67336	65282	69835	62215	59209	61691	64545	66892	60849
QI1447	290.232	3.94			2135	2190	1973	1822	1564	1915	1726	2504	1708	2062	3163	1904
QI1448	307.188	3.94			4404	4493	5591	4518	5258	4780	4902	6052	5908	6172	6525	5354
QI1449	344.279	3.94			12278	13840	12493	12243	5958	12101	11806	13750	13698	14114	15519	11853
QI1450	373.176	3.94			11212	10512	10032	10302	8918	10372	11395	9568	10134	10421	10235	10396
QI1451	402.284	3.94			2035	2450	2677	2479	1465	2125	2233	2264	2220	2673	2086	2161
QI1452	408.307	3.94			322	0	125	0	336	249	3656	3	0	934	590	402
QI1453	526.373	3.94			8032	8243	6887	7930	7982	9590	6722	8093	9633	8080	9383	9337
QI1454	225.221	3.94			13216	12251	11665	11712	11977	12386	12482	12132	11640	12491	12403	11367
QI1455	313.32	3.94			11248	15795	16641	13486	15393	16891	14945	18498	18160	13359	12536	13312
QI1456	336.252	3.94			1395	1279	1008	1280	959	1199	1315	670	1150	1557	1186	1185
QI1457	347.218	3.94			2108	2720	2240	1635	1859	2327	2317	3167	2423	2180	2764	2682
QI1458	370.294	3.94			14836	15488	17193	11950	11667	13803	10410	10664	11155	18059	17770	17513
QI1459	395.158	3.94			8947	11740	12895	10671	9204	13481	10839	12162	12288	12368	13264	11981
QI1460	416.299	3.94			14508	14752	13885	14806	15112	13826	16237	15542	14681	15992	15331	13734
QI1461	554.404	3.94			20377	21632	18992	19921	15383	19421	19457	21736	20850	18362	21997	20242
QI1462	735.348	3.94			7224	5817	2147	4350	2206	3062	4690	3735	2281	3932	2510	1902
QI1463	249.183	3.95			249817	253742	323793	266988	248229	261573	236414	331247	242433	258040	252833	225914
QI1464	255.193	3.95			26086	26074	27119	24765	25833	28066	25536	26004	24948	25004	25564	24287
QI1465	265.214	3.95			24780	23809	28428	27165	26942	24948	24014	26003	24372	24371	24212	23421
QI1466	301.236	3.95			7575	7944	7210	7334	7939	8433	7433	8409	8364	7828	9054	7655
QI1467	320.242	3.95			29514	31196	40303	39072	31813	32159	26860	36786	29800	33739	31262	26599
QI1468	346.88	3.95			4319	3510	3355	4932	2526	4418	4592	4827	4662	5265	4798	4627
QI1469	401.206	3.95			12972	11603	10813	9752	14291	23769	10622	16519	11860	10951	11521	13307
QI1470	462.264	3.95			35527	38599	55614	37842	35643	44144	30742	67994	38296	38768	42036	34198
QI1471	478.32	3.95			0	0	84	0	0	0	48	0	56	0	49	65
QI1472	481.218	3.95			4642	5367	5970	4630	4221	6657	5323	6291	5649	5609	6844	5718
QI1473	542.368	3.95			4467	5216	5457	3970	4458	5595	4755	7108	4815	5529	6039	5373
QI1474	277.215	3.95			5275	5126	6233	6648	5094	5603	5993	6787	5343	5884	5261	5514
QI1475	433.263	3.95			1723	3443	3030	5095	101058	4218	7609	4139	5113	3763	4693	4690
QI1476	534.227	3.95			6598	6911	7067	5968	4544	8266	6612	9323	7350	6861	8156	6784
QI1477	233.189	3.95			2696	2718	3209	3561	2983	2440	2443	2821	2800	2736	2445	2994
QI1478	236.076	3.95			0	1	0	0	0	1461	0	2520	0	0	167	698
QI1479	240.231	3.95			8508	9308	9719	15672	163652	9262	20565	9901	10850	9187	8227	9705
QI1480	251.161	3.95			6346	7706	10267	6179	6364	8174	6895	16194	8821	7378	8130	7331
QI1481	293.173	3.95			13690	9224	17509	14567	15873	9571	11955	9876	10474	9706	8741	9259
QI1482	325.198	3.95			15171	14427	19963	18502	15913	16693	14410	18650	15120	16073	15035	13761
QI1483	343.153	3.95			55175	50758	50576	50205	61719	88519	53946	63762	56257	55312	54453	52202
QI1484	343.294	3.95			471013	488218	466767	686886	4826863	483846	824062	503236	487502	474860	473764	480647
QI1485	345.301	3.95			2924	3413	3598	6257	74633	3989	9568	3929	5582	2819	3274	3973
QI1486	360.179	3.95			30045	28149	27835	27039	33697	53593	31139	35067	29141	29276	29103	29223
QI1487	365.276	3.95			261373	288134	288846	405104	2920127	311294	500447	321952	312168	292719	313916	316397
QI1488	413.229	3.95			49872	43533	38663	48233	38880	35238	42028	40095	40378	43107	38945	34979
QI1489	425.229	3.95			248	752	573	151	434	546	264	376	937	123	638	0
QI1490	471.282	3.95			3262	4031	2481	2425	3835	3335	3455	4783	3551	3367	3552	3434
QI1491	570.399	3.95			3563	5569	3626	3783	5027	4931	4414	4773	4801	3765	4234	2809
QI1492	319.13	3.96			7733	7522	7211	7076	8043	8679	7781	9034	9462	8499	7934	8008
QI1493	355.245	3.96			2579	2866	3125	3057	2859	3462	3451	3215	3112	2447	3168	2507
QI1494	365.229	3.96			3288	3079	3746	3235	0	4075	3202	3740	3528	3148	3742	3054
QI1495	367.283	3.96			4661	4140	5160	5127	31324	4233	6785	4675	4411	5002	5020	5106
QI1496	381.251	3.96			2632	3365	2746	4609	50117	3777	5805	3111	3545	2720	3800	3340
QI1497	401.348	3.96			123	997	854	1656	57351	1174	2955	135	871	695	868	1158
QI1498	413.287	3.96			5050	5137	3414	4649	3923	5326	4082	6056	4411	4163	5452	5017
QI1499	486.341	3.96			19221	19482	20532	19580	18366	21115	19762	24855	21665	22355	17916	20546
QI1500	805.366	3.96			52349	41569	28961	35241	15339	19665	31522	22085	24434	27984	19079	19891
QI1501	316.284	3.96			2487	2216	2666	1921	1516	2115	2121	2392	1846	3184	1884	2119
QI1502	338.266	3.96			47134	55056	56819	51316	46821	52174	56692	63055	54125	70843	58454	61824
QI1503	369.181	3.96			159354	156566	161815	155680	147248	165963	155981	162548	155572	161350	154700	149822
QI1504	376.305	3.96			24652	25435	22995	21894	21427	22127	23378	27578	22998	24955	27129	22147
QI1505	378.32	3.96			8535	7730	6941	7302	7150	6335	6432	7616	6016	7240	8377	6965
QI1506	382.315	3.96			14214	14869	12351	11590	12006	17354	12886	14916	15820	13288	14001	15593
QI1507	427.234	3.96			77911	74664	75862	72698	70253	82566	75875	76819	75312	80498	76524	72211
QI1508	455.274	3.96			1575	2157	1701	1455	1572	1449	1291	1399	2185	2212	1681	1718
QI1509	495.234	3.96			1711	2085	1793	1921	2994	2103	1949	2761	2225	1960	2670	1259
QI1510	540.389	3.96			30870	35062	33744	30460	29745	46763	32935	39858	37222	38824	36254	32006
QI1511	223.205	3.97			6391	5942	6291	5032	5437	5981	5386	6209	5491	5576	5705	5067
QI1512	294.24	3.97			5148	6169	5855	4420	4357	4814	4662	5629	5074	5606	5093	5936
QI1513	321.203	3.97			3074	2862	2699	2812	2378	2958	3305	3190	2712	3118	3608	2811
QI1514	331.129	3.97			20249	18879	20371	19077	16732	21844	19777	20042	20980	19029	19990	19968
QI1515	346.258	3.97			10893	12447	12516	11549	11116	10117	11007	13073	9979	12591	10915	11157
QI1516	346.276	3.97			24089	25083	25071	24367	20930	24484	25866	23946	23917	24770	27891	24706
QI1517	385.256	3.97			2247	2705	2452	2592	2413	2587	2066	3049	2732	1809	2596	2488
QI1518	386.208	3.97			143805	137200	138268	133762	131175	146957	136463	140002	135202	136540	135120	128960
QI1519	391.163	3.97			118975	124561	130287	115213	109352	138020	124993	132184	128268	128005	133737	123581
QI1520	420.331	3.97			3828	3924	4574	3751	3056	3810	4918	4677	3376	4464	4568	3962
QI1521	434.31	3.97			2438	3495	2885	1585	2558	2969	5700	5394	3131	3830	3448	43396
QI1522	455.253	3.97			7308	5542	5182	8052	4790	3110	4894	4768	4826	6065	4409	4459
QI1523	604.245	3.97			13390	12809	16630	13458	9655	17327	14276	15654	15670	13200	17812	15576
QI1524	724.437	3.97			56069	42373	25910	40354	18502	27774	39814	25736	22659	31160	18488	22375
QI1525	222.193	3.97			0	0	183	0	0	0	83	0	0	77	76	93
QI1526	225.183	3.97			156533	158923	157883	150458	146568	154481	148075	157232	152696	159524	160434	148253
QI1527	233.156	3.97			933	1101	991	259	523	527	708	307	723	1164	857	65
QI1528	233.189	3.97			1047	923	1282	1174	1145	1183	850	896	767	1100	962	1103
QI1529	272.257	3.97			3282	2893	3070	2939	3373	3505	2688	3556	2837	2992	3183	2631
QI1530	288.252	3.97			147819	146835	151373	146249	146667	158483	148139	151343	143429	149443	148298	140034
QI1531	310.234	3.97			219097	236022	227974	214613	213316	249827	225748	235517	232065	229166	239869	224986
QI1532	321.145	3.97			54921	57419	57677	56622	54380	62942	55619	64001	60049	59915	63611	58233
QI1533	399.271	3.97			4068	5521	5350	5214	4861	5392	5545	5226	6295	4466	4946	5533
QI1534	401.158	3.97			9552	9521	9807	8872	7977	9588	8012	9860	8707	9139	8683	8871
QI1535	419.276	3.97			2236	2289	1804	1884	1730	1580	1867	2875	2010	1683	2311	1617
QI1536	438.264	3.97			48281	51297	56057	49478	55756	63877	65880	72902	65617	56390	68347	181559
QI1537	472.326	3.97			3214	3048	3230	3618	1807	4206	3297	3170	3967	4011	3243	2379
QI1538	523.316	3.97			24901	31478	26294	26404	23918	31024	27309	34612	30309	29714	35916	29443
QI1539	538.242	3.97			36567	38004	34348	38157	35916	37196	38640	37744	35183	35174	38681	31656
QI1540	575.333	3.97			1708	501	4103	6483	3015	350	2692	612	426	2871	452	365
QI1541	235.168	3.98			243985	237179	253348	226359	228035	235905	239004	235756	228472	242758	237313	218957
QI1542	284.221	3.98			5581	3522	21719	9579	12204	4498	7925	26460	5715	8308	9336	3612
QI1543	289.176	3.98			10523	7667	30326	16051	17315	9485	13581	36645	12417	14334	17727	10261
QI1544	315.134	3.98			7679	6226	11052	13536	11705	5412	9623	2975	6469	11069	3937	2765
QI1545	317.268	3.98			17106	17129	17244	17250	16646	17554	18344	17929	17267	16295	17590	16546
QI1546	332.279	3.98			14838	14199	13886	13308	12546	12541	13859	14449	13883	13806	14271	12668
QI1547	339.25	3.98			19190	20346	19375	18755	19371	21458	20837	21282	19866	19715	20479	19024
QI1548	367.148	3.98			6063	5339	10923	11929	9214	5016	7274	2173	5294	7695	3210	1726
QI1549	470.346	3.98			54970	56430	59787	51395	53438	57655	54187	59875	56605	61912	58606	53069
QI1550	500.357	3.98			42762	39380	44227	38342	48033	44086	43558	40729	42873	41587	43553	37370
QI1551	221.116	3.98			263537	220997	291351	315569	304381	202661	255049	136659	200899	238896	154427	141118
QI1552	235.206	3.98			1274	1341	1391	1628	1553	1396	1233	1406	1315	1488	1196	1209
QI1553	238.143	3.98			66586	52189	90535	104682	88885	42573	74872	34381	48490	80820	35971	26407
QI1554	277.179	3.98			551047	453327	692254	789657	705626	394731	601875	333437	432596	620346	332617	274299
QI1555	299.161	3.98			734219	618517	978846	1112085	966025	527576	844843	425368	592991	891140	444867	347519
QI1556	317.21	3.98			25222	24415	27019	23909	22677	25988	25770	25469	23787	23072	25622	23586
QI1557	331.187	3.98			15119	13566	19965	15193	16405	18366	12691	12840	13125	21271	23603	18110
QI1558	352.169	3.98			82492	80620	77460	76689	74181	81414	78693	81359	77553	79476	78719	74773
QI1559	450.264	3.98			1671	2408	2710	1298	1338	2912	1532	2044	2261	2044	2424	1819
QI1560	512.243	3.98			84449	72172	117198	137967	107402	59159	102559	58587	70799	105750	56928	36601
QI1561	556.383	3.98			4563	4629	3994	4125	1510	3847	5062	3350	3857	4511	4300	3556
QI1562	559.172	3.98			959	1692	848	991	1657	1589	1489	2862	2250	2430	2088	1565
QI1563	245.174	3.99			5589	4541	3869	2209	4140	4242	3164	2571	4184	2675	4420	2980
QI1564	279.192	3.99			29492	29745	30530	21259	26626	31106	25237	25334	28807	25192	29453	30773
QI1565	299.257	3.99			8379	9200	8731	8294	7045	8651	8405	8245	8621	8262	8543	8896
QI1566	335.256	3.99			4646	4225	5251	3329	3837	4572	4216	4011	5220	4381	4334	5094
QI1567	350.172	3.99			262524	265498	258827	256402	242597	268483	261764	271228	260584	262269	262366	240594
QI1568	351.213	3.99			4443	4988	5074	4804	4660	5065	4309	4600	4737	4816	5391	4609
QI1569	372.154	3.99			91041	90396	90914	89512	81947	98365	92563	96433	93896	93566	97392	92260
QI1570	374.151	3.99			24413	24635	25821	23626	22919	28695	26431	27307	26800	25454	26671	24242
QI1571	384.31	3.99			1778	2897	3398	2196	2387	2768	4299	2430	1862	2976	2738	2292
QI1572	400.305	3.99			56891	60217	59828	59126	59569	60057	64997	62821	61817	63865	63030	54083
QI1573	454.315	3.99			2381	2552	2955	1496	2179	2584	1862	2612	2943	2224	1982	2526
QI1574	543.197	3.99			268413	273602	274590	260412	247136	293070	273037	291345	279977	276266	292029	274181
QI1575	585.236	3.99			11219	11321	11079	7963	9648	14062	10258	14758	12144	10526	15425	14010
QI1576	243.195	3.99			1274	997	1432	929	1414	1442	1330	1295	1320	1218	1143	1066
QI1577	255.231	3.99			66715	67147	63015	62019	60437	63671	62508	63164	59731	61148	65066	55579
QI1578	267.156	3.99			1565	1645	1132	494	927	1389	639	1691	1335	1077	1290	1152
QI1579	283.262	3.99			2367	1774	1823	1390	1620	1942	2417	2018	1384	1914	2184	2434
QI1580	313.273	3.99			1645	1791	1457	1893	1501	1563	1639	1929	1850	1821	2199	1995
QI1581	369.169	3.99			5502	4617	5749	4967	4795	4820	4528	4635	4685	5503	5025	4945
QI1582	371.278	3.99			30983	32195	31364	30284	31268	32901	30234	33521	29721	32390	33680	30145
QI1583	383.278	3.99			11518	10900	11484	11590	11126	11994	11289	12579	11778	11857	12118	10729
QI1584	387.179	3.99			17966	18561	19656	18329	18157	18756	18830	19157	20067	18828	19918	17535
QI1585	444.331	3.99			21093	21822	21628	22081	19811	22409	23460	22641	22119	22650	22263	22086
QI1586	559.325	3.99			13361	14300	13566	14073	11166	14139	12426	16794	15224	14431	14270	12158
QI1587	620.329	3.99			14371	13661	11134	14319	10293	13533	12565	10505	11995	28915	13068	13874
QI1588	664.356	3.99			6228	6289	4174	5874	4804	4505	5054	4899	5396	14617	5312	6954
QI1589	225.148	3.99			21112	21645	20927	22002	20175	22136	20977	21708	21397	21151	21581	20149
QI1590	257.211	3.99			7295	6481	7325	6115	6829	6701	6297	7327	6366	6588	6476	6589
QI1591	367.244	3.99			68000	69019	69310	67441	70930	72295	79607	95204	108085	68318	71871	253153
QI1592	458.861	3.99			2370	2049	2827	1814	1845	2157	2367	2969	2466	1915	2164	1911
QI1593	570.399	3.99			2803	3487	2809	3367	2969	3981	3252	3711	2081	3639	3118	2350
QI1594	617.378	3.99			2278	2856	2808	2851	2772	3452	4383	2576	2445	2868	3383	3651
QI1595	251.127	4			1284	1037	989	1479	821	987	1220	917	985	1020	1044	865
QI1596	319.224	4			1398	1629	1581	1391	1085	1448	2213	2626	1359	1385	1172	1657
QI1597	343.246	4			19760	18862	22366	18457	9735	22294	19529	20145	21334	22257	22385	20581
QI1598	345.262	4			995	1390	1643	994	2397	2190	2832	5264	7327	2207	1635	29211
QI1599	440.357	4			8556	6922	6461	7139	7643	6959	5620	8646	6047	7841	9084	8418
QI1600	481.218	4			1712	1443	1366	1158	1901	2250	1272	1203	1540	1234	1786	1404
QI1601	526.373	4			5407	4770	5473	4643	5939	4653	5629	6868	5951	4636	6565	6680
QI1602	597.302	4			20069	21587	20851	19128	21163	24816	21124	22312	21669	20594	22072	22512
QI1603	715.343	4			43762	24888	29950	53176	19068	11969	37443	37895	15633	37539	13735	13230
QI1604	277.237	4			13935	15530	13020	13623	13078	13308	12977	15486	13105	15399	14596	13501
QI1605	294.263	4			22229	22751	19614	20268	21262	20411	19709	22781	19919	23264	23434	20312
QI1606	303.179	4			633	358	362	504	337	661	531	1321	479	737	677	836
QI1607	314.199	4			33	48	97	252	11779	200	641	183	103	20	25	110
QI1608	329.171	4			3224	3643	2859	2385	3123	3976	6765	2854	4009	7359	4894	4538
QI1609	349.271	4			1052	851	1170	1069	593	1285	1266	962	940	1033	830	1000
QI1610	366.912	4			2622	1436	1697	2164	1742	1831	1622	1689	1942	1938	1903	1794
QI1611	394.294	4			5253	5620	5255	3185	3244	4239	2128	1738	2432	2624	3068	3493
QI1612	584.414	4			1720	2948	1522	2012	2400	2724	1985	1649	1348	2426	1355	2219
QI1613	233.189	4.01			970	778	1181	905	755	800	900	975	754	1096	765	666
QI1614	286.237	4.01			70951	72018	74630	69935	68105	68398	70886	75047	67515	71818	73181	69398
QI1615	335.161	4.01			32242	32899	32452	30072	28762	34625	32836	35579	33947	32936	34587	32771
QI1616	338.289	4.01			21675	21652	19146	21428	20574	23317	21308	24258	20175	21997	22675	19174
QI1617	371.253	4.01			854	846	794	591	590	906	1232	478	908	430	721	731
QI1618	381.261	4.01			9958	10082	9967	10117	13334	10814	9401	10580	9171	10393	10485	8378
QI1619	405.26	4.01			5957	5211	6507	5618	4997	5990	5212	5788	5647	5169	6268	5816
QI1620	413.287	4.01			5059	5068	4750	4164	5319	5641	4853	4652	5491	4953	4876	6392
QI1621	414.32	4.01			75712	78590	82006	75071	75995	78663	74751	81749	76463	82755	83929	74352
QI1622	238.187	4.01			73	0	141	187	0	0	0	85	0	198	0	224
QI1623	258.279	4.01			8163	6131	6186	7153	7986	6156	7028	7235	6506	6513	11409	6369
QI1624	261.182	4.01			7082	6802	9082	8042	6825	6900	7535	9336	7069	7576	6772	6352
QI1625	291.193	4.01			20140	19624	23687	21353	20783	21401	20202	20607	19728	22670	23234	20270
QI1626	313.142	4.01			95974	147570	104804	82440	110269	101273	157327	87917	115393	90786	83659	214918
QI1627	315.195	4.01			26950	27939	27940	26133	25662	28154	27935	27799	27644	27600	27622	25916
QI1628	330.227	4.01			17327	15932	14688	16150	13738	15870	16433	15882	15483	16865	15950	15153
QI1629	335.124	4.01			55442	83608	55990	46988	59338	59671	85356	51446	64092	51304	51396	116770
QI1630	337.234	4.01			77560	78607	77493	71953	73149	78430	78381	80120	77036	77043	81878	74656
QI1631	395.277	4.01			3626	2815	2756	2896	1999	3188	3090	3292	2722	2194	2808	2207
QI1632	407.182	4.01			42763	39179	43422	45418	35250	36410	34383	40689	39596	37419	35378	33952
QI1633	434.015	4.01			5480	5956	5412	5514	5091	5139	5937	5893	5615	5298	5231	4651
QI1634	438.223	4.01			20838	18660	22670	19656	19686	24611	20360	21641	22526	21554	22524	22102
QI1635	616.874	4.01			22641	23454	25500	23915	19757	25862	26983	29842	26078	27287	26697	25284
QI1636	223.063	4.02			21621	20518	20613	20204	18888	21376	21637	22331	24569	22119	23729	19631
QI1637	243.195	4.02			788	746	1136	741	731	759	488	882	715	724	718	684
QI1638	290.232	4.02			5394	5033	4453	4768	3657	5148	4549	4825	4269	4890	5085	5054
QI1639	297.082	4.02			17281	16876	16922	15621	14026	16913	16903	17864	20670	16965	19532	15509
QI1640	327.252	4.02			49111	50713	52684	51138	49893	52337	53824	57741	55978	53567	55291	76742
QI1641	344.278	4.02			3573	3360	3881	2532	3333	2508	3426	3695	3636	3567	3582	3591
QI1642	405.158	4.02			3025	2787	3428	1861	2928	3290	2365	3156	3090	2824	2807	2631
QI1643	413.229	4.02			30766	30905	30818	30454	27686	27319	29402	32107	29350	28567	28746	28677
QI1644	419.276	4.02			4849	5433	5063	4524	3727	5079	5413	5270	5612	5025	4774	4721
QI1645	447.205	4.02			12205	11828	11985	10439	9587	12698	11230	10927	12018	11633	12696	12037
QI1646	460.206	4.02			48960	51645	47053	46797	44187	55287	49906	54084	52930	49317	52080	49167
QI1647	466.295	4.02			32637	33614	33614	30158	28294	36649	33094	38568	34619	30294	38676	36572
QI1648	508.221	4.02			7552	7074	8646	6208	8372	7932	5736	8739	7543	7096	7094	8549
QI1649	512.916	4.02			3161	2830	2696	2016	2503	2734	2562	2496	2443	2024	2576	2127
QI1650	251.127	4.02			1260	961	1506	1230	1190	958	574	1117	1128	1082	904	983
QI1651	322.258	4.02			1684	1705	2029	1797	1588	2146	1590	2032	2082	1735	2140	2014
QI1652	332.119	4.02			4270	3874	4293	4480	3614	3867	3746	5015	5017	4617	4599	4067
QI1653	337.074	4.02			55999	50798	50721	47930	44992	55536	56076	59974	64971	53560	62288	50256
QI1654	358.294	4.02			31223	33931	32474	31004	32921	32036	31827	30497	32219	33930	32861	30613
QI1655	365.229	4.02			6988	6421	6112	6099	5608	6013	6305	6451	6311	6012	6621	5650
QI1656	430.315	4.02			13051	14723	15411	13286	13314	14624	13736	14050	13410	13803	14176	13385
QI1657	435.211	4.02			9031	8600	6169	8037	6447	7743	9531	9743	7599	9145	9909	8478
QI1658	490.303	4.02			16151	17238	15524	17984	97890	15491	21067	16155	15868	16400	17488	15396
QI1659	514.373	4.02			22453	23131	21425	23171	22573	21493	22013	24922	22962	24635	25194	21197
QI1660	674.503	4.02			8324	7897	7288	5664	12560	9358	7646	7810	6035	8363	8474	7767
QI1661	242.284	4.03			1874	1753	1820	1743	1731	2086	1887	2310	2067	2439	1861	3717
QI1662	281.172	4.03			11438	12045	10880	10716	10220	12389	11313	11034	10933	11419	11515	11902
QI1663	301.236	4.03			8463	8690	8763	8345	8197	9021	8752	9205	8140	9266	8813	8455
QI1664	388.304	4.03			1596	1815	1788	1800	2260	1842	2065	2073	1520	2570	2238	2253
QI1665	391.245	4.03			3488	3804	3467	2095	2992	2678	2889	1963	3165	2365	2973	3144
QI1666	480.9	4.03			11365	9630	10314	9634	9216	10372	10626	11559	9887	10450	9728	9782
QI1667	504.294	4.03			7637	6972	6285	6223	7474	7191	7653	7279	7696	6814	7163	6857
QI1668	548.887	4.03			22622	21549	25474	22039	20003	20741	22153	21580	22636	21252	22625	21344
QI1669	241.143	4.03			358	428	363	140	497	590	402	264	369	288	245	481
QI1670	259.19	4.03			87393	89340	95024	89851	88835	86220	90452	91218	83709	93030	88052	82732
QI1671	296.191	4.03			392	279	499	187	415	672	448	87	571	348	429	373
QI1672	299.269	4.03			3784	4361	3470	3479	3411	4683	4707	4070	3720	3231	3587	3353
QI1673	360.273	4.03			16059	15300	17121	15435	14933	18492	15351	16509	15133	16067	14861	15309
QI1674	451.208	4.03			18189	14054	9596	14011	8053	9477	11849	10696	11115	11566	8089	9340
QI1675	505.221	4.03			12471	10665	11557	12291	12282	12280	12372	11041	11720	13005	11818	12565
QI1676	523.316	4.03			33956	35713	36423	27430	30319	37070	33183	33913	33307	33331	34118	34789
QI1677	530.368	4.03			2322	3051	2092	2132	2506	2753	3428	2171	2004	2769	2332	2724
QI1678	534.329	4.03			11745	15192	13936	13748	91782	12825	20222	13761	14474	13033	13203	12585
QI1679	588.386	4.03			3770	3690	13693	12639	6920	3360	6264	12581	3855	11273	3478	2814
QI1680	223.095	4.03			13082	11169	25127	25386	18454	10661	16328	23692	12362	19495	11484	9736
QI1681	256.174	4.03			2662	2619	1955	1906	1660	2197	2406	3694	1571	3914	2549	1714
QI1682	316.247	4.03			8145	7477	8047	7514	7700	7856	7594	8521	7770	8110	7401	7546
QI1683	325.235	4.03			81428	83917	85143	80320	77601	84600	80690	88221	82373	85452	86717	80252
QI1684	338.229	4.03			4780	4872	4563	4471	3852	5692	5543	5287	4685	5335	5740	4887
QI1685	347.161	4.03			4052	3762	2873	2903	3300	4258	3924	3995	3558	3352	3567	3440
QI1686	363.25	4.03			6551	6656	6942	6396	6392	7267	6696	7533	6579	6835	7380	5744
QI1687	410.346	4.03			5632	6269	6476	6119	33438	6373	8479	6163	6968	5696	5968	6272
QI1688	454.373	4.03			18057	22078	18489	18371	85643	18083	23620	17394	18684	19877	17902	18173
QI1689	456.863	4.03			2951	2302	1885	2091	1941	2064	2225	2056	2445	2409	2562	2213
QI1690	510.285	4.03			2808	2552	3184	1420	2192	2841	2189	2180	2191	2474	2201	2510
QI1691	522.249	4.03			236651	230965	231651	221449	216370	235190	224743	233259	224102	231077	234729	230095
QI1692	527.192	4.03			4048	4031	8754	4069	3217	10252	6436	7175	8946	5186	4575	3018
QI1693	528.389	4.03			7206	7440	8361	7066	6853	9152	8472	7548	7506	9239	7706	6838
QI1694	563.275	4.03			48168	50516	44928	40972	49473	52142	48138	47917	44082	48438	52408	46378
QI1695	239.236	4.04			1296	1545	837	1502	930	903	1675	1068	1060	1201	1142	585
QI1696	292.247	4.04			5788	6189	5231	5522	5485	6171	5698	5948	6312	5640	6011	6034
QI1697	298.273	4.04			12299	13882	12779	11077	10730	10899	11721	12226	12621	12711	12857	11965
QI1698	313.273	4.04			1613	1947	1588	1903	1600	2068	2042	2128	1769	1682	1800	1905
QI1699	316.952	4.04			2525	2476	2496	2132	2644	2590	2928	2496	2431	2340	2953	2645
QI1700	318.24	4.04			768	1232	647	1023	674	1149	1086	810	1219	1698	685	1298
QI1701	334.309	4.04			722	809	689	549	394	913	563	747	1914	725	442	825
QI1702	337.211	4.04			165706	149776	278815	274048	206745	141299	199406	286690	161297	232464	170110	131439
QI1703	385.163	4.04			941	454	347	321	2655	707	1174	975	803	689	617	590
QI1704	450.264	4.04			1138	1614	1169	953	629	2058	1716	735	1071	1582	1371	1359
QI1705	451.161	4.04			8371	7861	6649	6735	7289	7794	6525	6311	5838	8396	7118	7254
QI1706	485.284	4.04			13329	12972	9840	12026	11390	12900	14045	12241	12260	12692	13661	10902
QI1707	279.158	4.04			2403221	2096553	4631444	4524666	3272591	1972871	3036364	4663449	2374617	3778871	2345655	1831414
QI1708	303.146	4.04			11733	10013	25893	23945	16993	9273	15261	25985	12722	19633	12142	8811
QI1709	304.19	4.04			49751	50881	51733	51286	46568	49930	49464	51983	49822	50206	50417	48988
QI1710	311.22	4.04			75217	75802	76767	72693	95887	75974	71975	77584	74797	74354	75941	72186
QI1711	313.32	4.04			906	980	962	1600	5375	963	3748	2832	1806	303	77	1073
QI1712	320.255	4.04			87043	98119	91963	83039	78050	82779	86854	87609	88296	98955	87189	96045
QI1713	321.166	4.04			9381	10733	9294	9560	8716	9909	11070	9249	9360	9309	9505	8997
QI1714	328.247	4.04			47174	49122	49331	47497	46187	48732	48056	48831	48755	47050	48068	46058
QI1715	341.229	4.04			2590	2498	1678	1819	2048	2073	2352	2434	2268	2505	2584	2354
QI1716	369.215	4.04			13567	12700	12736	12341	12263	15258	13268	12762	13995	12585	15930	13326
QI1717	377.265	4.04			9913	11560	12159	11629	10798	10081	12215	13579	10465	12271	11965	10944
QI1718	460.268	4.04			7253	7567	7883	7577	5476	7370	6786	6957	7761	6776	7821	7187
QI1719	471.268	4.04			17091	15857	17285	15022	15654	16105	15726	15335	17733	16816	16111	16562
QI1720	525.179	4.04			2596	1967	2426	3040	1738	2535	3251	3002	2598	2546	2513	2655
QI1721	532.285	4.04			92380	93294	94066	95169	88135	96998	96562	98245	93754	94614	95859	90440
QI1722	547.161	4.04			2885	2505	3286	1609	2379	4008	1832	2739	4394	1841	2296	2831
QI1723	578.355	4.04			10788	9816	8713	9321	68705	10788	14299	8467	11277	10070	10520	9728
QI1724	579.291	4.04			65859	44540	272032	260100	121326	40365	102796	281615	69604	174462	62945	39937
QI1725	611.296	4.04			1166	1649	9554	7690	3832	2117	4022	7965	4288	6473	1314	1255
QI1726	281.164	4.05			30895	26432	66882	63551	44338	25809	42841	65694	32137	53288	30489	24215
QI1727	301.14	4.05			1066327	937332	2043207	1990295	1413497	890864	1346190	2105310	1072371	1686854	1083089	837458
QI1728	309.241	4.05			41585	41519	44476	40450	42531	43348	42150	44282	42437	45016	43305	40941
QI1729	311.163	4.05			52427	55505	57346	55658	53263	57092	53539	56929	55037	55499	56929	54513
QI1730	317.114	4.05			32539	27087	62948	62716	41667	26243	40517	67475	34354	54644	33681	27957
QI1731	331.168	4.05			2145	1660	695	975	666	1904	3647	964	3742	7767	3781	3283
QI1732	333.145	4.05			93318	95598	90532	90648	85098	97212	94199	97651	94441	96457	98114	92107
QI1733	334.258	4.05			803	896	642	648	496	796	890	909	862	689	623	533
QI1734	353.15	4.05			27245	27876	19345	22428	16596	32861	49773	21948	39809	74169	46118	37756
QI1735	358.225	4.05			169	211	138	636	8897	32	638	28	19	23	32	199
QI1736	369.274	4.05			1236	1208	1253	1246	1860	1644	1249	1873	1820	1867	1215	1747
QI1737	410.31	4.05			9790	9712	8431	8391	12566	15203	9817	9267	7586	9322	9461	10007
QI1738	463.302	4.05			1714	1841	1600	910	1497	2043	2117	2761	2040	1642	1942	2082
QI1739	514.222	4.05			185337	159076	362648	359802	234647	151771	237208	384600	189542	298344	193508	147880
QI1740	627.291	4.05			5002	3424	14903	11006	7712	3151	6607	14968	5098	9598	3369	2995
QI1741	278.268	4.05			9	0	37	25	6976	0	228	27	12	33	3	0
QI1742	279.146	4.05			292	215	199	173	1175	552	1143	2923	1043	1939	786	60
QI1743	299.305	4.05			1830	1508	1309	1240	1139	1229	4870	3126	2064	729	419	1000
QI1744	347.125	4.05			49269	50281	46224	48647	43359	53730	48549	48190	48450	48844	52873	49471
QI1745	349.14	4.05			290288	295478	288543	282656	270176	308213	291695	303379	293361	298650	306859	286314
QI1746	399.192	4.05			61813	64118	65564	59283	61149	67942	63482	63264	62827	65181	61256	58681
QI1747	506.29	4.05			4747	6223	4887	3888	3981	6027	4812	4780	5523	2727	6990	5017
QI1748	542.388	4.05			11394	13102	11047	13101	11732	51094	13044	9492	11742	10544	15082	11641
QI1749	560.206	4.05			3268	3192	3651	3731	2656	4126	3514	3968	3947	4055	3410	4008
QI1750	562.222	4.05			9014	7819	6157	6555	7077	7647	8406	7744	8615	7716	8648	9300
QI1751	639.385	4.05			3461	2064	9369	9429	5266	765	4297	11994	1999	5119	2104	1513
QI1752	223.168	4.06			2461	2391	2499	2135	2291	2257	2237	2627	2261	2295	2290	2034
QI1753	280.262	4.06			4113	3797	4781	3383	3467	3709	3679	4092	3503	4328	3804	3709
QI1754	316.32	4.06			12663	13873	11899	12325	10944	11725	10814	11054	10605	13645	13223	13451
QI1755	327.158	4.06			20525	20935	19725	19327	18851	19725	20402	20505	19686	19666	19829	18217
QI1756	342.169	4.06			46708	46486	47846	46480	45507	47228	46099	50903	45510	46456	49940	44385
QI1757	379.245	4.06			11752	12089	12493	12115	11355	12328	12509	12991	12311	10681	13332	12340
QI1758	419.182	4.06			19759	16552	15804	16781	11635	12421	13544	14271	13495	16641	13936	12435
QI1759	421.174	4.06			42821	44240	40966	38795	39423	47109	39408	41855	42711	42226	43374	40862
QI1760	457.244	4.06			32435	28665	28296	24705	27333	31214	27515	27871	29739	29207	30240	27665
QI1761	261.242	4.06			0	0	0	0	4920	0	224	0	0	0	0	0
QI1762	341.199	4.06			9	38	9	0	5549	14	152	1	93	1	7	171
QI1763	346.88	4.06			602	1127	1489	1129	1127	1301	1167	1483	1531	1336	1547	1405
QI1764	349.234	4.06			16502	17910	18812	16660	17589	16972	16918	17781	17462	16964	18516	16411
QI1765	385.163	4.06			1023	1052	1051	1363	3524	1131	1187	1430	839	417	1331	1260
QI1766	385.211	4.06			1367	1448	919	754	904	1450	1360	862	1474	1245	1243	1486
QI1767	388.305	4.06			2189	2267	2333	2341	2153	2337	2700	2688	2770	2429	1849	2505
QI1768	413.287	4.06			1469	585	1653	1388	1269	2256	1348	1380	1402	1921	1529	1565
QI1769	454.336	4.06			4209	4519	3048	3512	3473	13195	4208	3640	3921	4280	4668	2885
QI1770	498.363	4.06			6021	5375	4517	4872	3601	22665	5400	4998	4842	5032	4526	4237
QI1771	586.415	4.06			11653	9518	7882	8804	7233	44116	8184	7032	9768	8009	8456	8054
QI1772	630.441	4.06			7731	6920	4957	4130	6060	26648	5582	6165	5189	5209	6035	4676
QI1773	674.467	4.06			1732	4466	2276	3362	1651	19545	3449	2912	4284	2563	3413	3123
QI1774	244.227	4.07			23351	26381	24934	42635	248361	24333	37832	26371	24226	32005	23621	26814
QI1775	255.193	4.07			1655	1614	1702	1705	1484	1529	1452	1730	1555	1502	1453	1566
QI1776	266.208	4.07			12239	14488	11319	25313	172854	13281	23124	13134	13010	18274	12999	14648
QI1777	281.246	4.07			2595	2535	2623	2363	2212	2263	2139	2168	2088	2524	2510	2201
QI1778	356.276	4.07			24149	25361	24887	21768	21179	21144	17962	17305	19159	26855	26283	24402
QI1779	362.268	4.07			142095	142814	141468	139248	136232	143265	142177	146152	141298	143693	142706	137565
QI1780	380.276	4.07			42304	44682	41518	41619	38284	46075	44104	43924	45252	43917	42769	44712
QI1781	406.291	4.07			4161	2132	1143	3564	3117	2208	42748	717	908	17662	2208	3424
QI1782	408.307	4.07			6704	4558	3225	5126	5302	4126	48896	3727	2518	22412	5019	5235
QI1783	544.36	4.07			407	403	417	1980	26889	321	813	473	290	816	461	145
QI1784	302.232	4.07			4922	5052	6488	6048	5639	5461	5281	6287	5671	5183	5714	5349
QI1785	315.252	4.07			4302	4992	4793	4020	4382	4763	4634	5361	4182	5050	4851	4276
QI1786	340.247	4.07			6803	6686	6737	6109	6224	6848	6272	6700	6736	6153	7008	5981
QI1787	397.293	4.07			11136	10974	10697	9871	9923	11960	11188	10663	9671	10524	11135	9793
QI1788	261.182	4.07			3530	3029	4173	3812	3348	3396	3428	4203	3302	3919	3023	3207
QI1789	277.237	4.07			9034	8834	9003	7413	8603	8123	6883	9306	8413	9424	8808	8451
QI1790	307.187	4.07			23136	23690	22535	23099	21106	24453	22753	23805	23155	22594	22940	22089
QI1791	338.289	4.07			16254	16139	15068	13976	14182	14749	14152	16364	15642	17195	16105	15133
QI1792	424.301	4.07			154	0	0	0	96	0	3952	0	0	2089	0	0
QI1793	456.331	4.07			6012	4422	5711	5368	7704	4555	5573	6178	5195	5211	5588	4678
QI1794	470.367	4.07			3332	3767	2762	3515	2454	6798	2239	2647	17226	2515	2372	2344
QI1795	477.108	4.07			0	0	0	0	0	0	0	0	0	0	0	0
QI1796	479.29	4.07			6021	6155	4831	11702	113392	5621	9849	5644	5983	6654	4707	7590
QI1797	239.237	4.08			1765	1573	1823	1621	1684	1716	1581	1519	1738	1557	1754	1388
QI1798	269.247	4.08			227330	218896	242782	230498	218714	210084	201726	197721	189132	193535	203018	201541
QI1799	286.273	4.08			12538	11788	14982	13504	12170	11466	11091	11405	10544	10358	11603	11283
QI1800	305.268	4.08			68	0	82	258	9274	4	455	2	144	80	0	140
QI1801	314.268	4.08			10987	10812	13726	10920	10117	10542	10928	10224	10837	11616	10690	12000
QI1802	327.214	4.08			5305	5340	6321	6844	5694	6380	6218	4730	6769	6547	6543	5845
QI1803	327.299	4.08			6784	5661	6950	7644	6593	5918	5294	5170	4936	5612	5903	6168
QI1804	347.161	4.08			4940	4467	4546	5244	4056	4904	4760	5277	4738	4756	5195	5188
QI1805	359.218	4.08			1305	1164	1282	970	1158	1110	1181	1331	1403	1124	1528	1334
QI1806	367.223	4.08			7200	7596	6297	6559	6224	7975	7109	6061	7936	7154	7544	7370
QI1807	371.196	4.08			20204	24169	20031	16688	18517	22959	25975	18738	21578	18699	20081	31601
QI1808	484.362	4.08			26276	26030	26951	25864	25122	26706	26692	27373	27965	31208	29687	25979
QI1809	233.19	4.08			2703	2320	3952	3892	2931	1979	3023	4047	2637	3059	2639	2340
QI1810	257.211	4.08			1784	1280	1673	1585	1657	1495	1373	1343	1474	1438	1442	1533
QI1811	258.279	4.08			17316	10919	10262	12135	14983	11056	10594	13952	11674	10973	22515	12427
QI1812	271.19	4.08			2303	2448	2431	2005	1922	1925	1891	2319	2577	2315	2051	3418
QI1813	298.346	4.08			4110	4124	3624	3896	9934	4281	4889	4645	4398	3330	3305	3771
QI1814	308.255	4.08			8444	8689	8717	7160	6048	6255	7078	7309	7466	7818	7765	7602
QI1815	322.294	4.08			349	455	625	1507	27117	553	2577	816	1169	730	548	1024
QI1816	341.229	4.08			8473	7854	8285	7585	7271	8584	7897	8244	8659	7679	8278	7921
QI1817	343.246	4.08			9659	8922	9640	8348	9342	9453	9156	8537	9287	10098	9411	9870
QI1818	350.437	4.08			1571	1592	1575	1590	1593	1603	1720	1734	1550	1498	1696	1480
QI1819	383.277	4.08			6047	5500	5910	5293	6063	5840	5958	6435	6127	6767	5979	6393
QI1820	393.179	4.08			10206	10512	11833	10144	10563	12360	10334	11117	10354	9939	11128	9817
QI1821	407.206	4.08			193	90	282	293	7316	83	443	0	0	253	176	84
QI1822	429.188	4.08			6	121	0	127	15235	372	1319	304	346	354	191	232
QI1823	489.317	4.08			970	1359	1871	1365	1712	1124	1337	1296	1761	1214	1012	1274
QI1824	558.419	4.08			1262	1088	949	877	725	2028	1110	425	3189	502	763	803
QI1825	222.181	4.09			6862	6215	11438	8413	10208	9245	6402	5940	6543	12656	12064	8542
QI1826	356.197	4.09			27358	26723	28400	27419	24803	25822	27339	27549	26693	29312	28223	27683
QI1827	379.282	4.09			5407	4813	4806	4135	3717	5165	4664	5870	4650	4858	5774	5234
QI1828	397.224	4.09			29225	28502	27145	29484	24260	28655	26724	26345	27482	27478	28354	26968
QI1829	426.341	4.09			2086	2748	1735	2010	2069	6317	2270	1369	19028	1965	2151	1206
QI1830	435.264	4.09			16474	16579	26993	19879	20772	22917	17921	17077	16952	32541	33408	21908
QI1831	528.207	4.09			2337	2044	1124	2002	520	1437	1357	2109	1851	1954	1957	1356
QI1832	257.173	4.09			6483	4892	5664	4885	4549	4142	4015	8456	5112	10601	4625	4149
QI1833	291.229	4.09			16872	14179	32513	34454	22323	11915	20203	29290	17339	24545	14782	11429
QI1834	296.258	4.09			2226	2586	2547	3882	3530	3658	2798	2503	3511	4957	1652	4340
QI1835	316.247	4.09			5783	5876	6198	5598	6444	5944	6231	6075	5897	5941	6127	5583
QI1836	323.257	4.09			45927	46426	47699	43666	44436	47652	44239	47728	46907	46441	48454	47344
QI1837	329.315	4.09			31047	31402	41732	30740	21841	44584	55651	37111	34726	18830	9139	24995
QI1838	330.263	4.09			12865	13119	12697	13177	11558	12219	13098	12437	11742	12635	12445	12214
QI1839	339.171	4.09			86713	84735	85064	84973	81823	88171	84538	87514	84003	89607	86296	81068
QI1840	353.229	4.09			78599	85482	83030	78828	76465	84835	83422	88457	82294	80589	87157	79539
QI1841	361.234	4.09			245630	250616	242730	236913	226330	251540	243526	242613	241727	240328	253235	237709
QI1842	514.393	4.09			1850	3364	1675	2655	2171	5139	1906	1732	11052	2230	1188	2110
QI1843	251.199	4.1			96464	92439	115809	111858	98077	90404	94487	112287	91704	101761	93083	82919
QI1844	281.153	4.1			3430	3508	3539	3585	3240	3447	3354	3633	2962	3270	3605	3107
QI1845	345.17	4.1			976	1166	966	1078	1325	1389	749	1358	1265	1088	840	1166
QI1846	377.208	4.1			6515	6051	5246	5575	6232	6363	6913	6148	7087	6922	7603	6979
QI1847	393.26	4.1			11657	12279	11110	11589	12492	13195	13319	12873	12024	12425	12650	12472
QI1848	397.305	4.1			16963	15499	16129	17351	16170	16379	17163	15426	15863	16165	16595	16301
QI1849	401.287	4.1			1999	1724	2078	1577	1651	3795	1511	1974	2045	2465	2194	1936
QI1850	434.016	4.1			6894	6445	6543	6928	5707	7171	7363	6556	7244	6935	6405	6337
QI1851	451.232	4.1			322	0	37	220	15627	58	1339	89	493	0	23	405
QI1852	464.279	4.1			58144	59416	54325	50360	50988	57246	55906	53127	56675	55648	57074	51573
QI1853	498.378	4.1			23283	22598	22216	22101	22416	22384	22369	22615	22932	25918	24116	22531
QI1854	574.316	4.1			82684	83111	79206	77887	72466	82777	80536	79460	80738	80300	87500	79346
QI1855	307.224	4.1			22962	23473	24334	21677	21412	23115	23470	23377	21820	22153	23384	21332
QI1856	321.166	4.1			7824	7704	8345	7202	7763	8261	7988	7779	8260	8343	7878	7835
QI1857	338.229	4.1			6385	6268	7507	5799	5462	6608	6159	6521	6623	7518	5914	6632
QI1858	349.294	4.1			92	186	26	113	3035	177	517	36	98	129	55	27
QI1859	355.223	4.1			66530	67492	60286	59792	59518	58061	62020	65033	55637	66502	66714	60572
QI1860	367.166	4.1			5867	6057	3276	4775	2954	8023	10470	4101	11371	10862	6435	8022
QI1861	419.276	4.1			9838	10475	10709	9443	10768	10687	10298	11221	10548	10228	11433	10682
QI1862	445.256	4.1			1570	1022	1042	1216	925	1391	1355	1526	482	1539	1837	1467
QI1863	446.277	4.1			18184	19574	16639	19963	195253	18082	28341	15832	18990	17293	15636	15862
QI1864	451.16	4.1			2203	2162	1721	1903	1940	1818	2095	1738	1739	2044	1662	2149
QI1865	458.346	4.1			18035	18760	18219	17940	18535	18254	17072	20827	18976	20280	20911	18192
QI1866	467.216	4.1			997	355	458	771	544	1135	814	543	1110	719	911	1149
QI1867	485.285	4.1			10214	10531	10759	9905	10405	12083	10910	11515	10937	10186	11903	10181
QI1868	512.394	4.1			12218	12169	12480	11716	12221	13050	11373	13150	11285	12770	14736	11076
QI1869	584.414	4.1			3478	3335	4216	3300	2344	4084	2243	4286	4859	5728	4404	3361
QI1870	318.299	4.11			2302	2446	1835	2359	1666	2169	2542	2027	1494	2762	2355	2159
QI1871	366.32	4.11			2033	2527	2185	3253	47273	1987	5233	1849	2737	2048	2134	3060
QI1872	432.884	4.11			2326	1618	2165	1469	1903	2013	2463	2411	1880	1918	1911	1886
QI1873	474.28	4.11			947450	945477	954775	936971	915755	971216	962810	987178	931017	971755	981925	900279
QI1874	479.236	4.11			45926	42594	40747	41603	39529	41122	44323	47422	42843	46225	43638	37339
QI1875	515.307	4.11			120283	116749	119006	121114	105963	121819	115355	122889	117229	126922	127244	113463
QI1876	279.192	4.11			26783	26653	23188	22346	24336	27546	23071	24304	26284	22092	26249	25612
QI1877	289.153	4.11			5335	5002	9773	8937	6197	5271	4106	7729	4858	6876	5093	4312
QI1878	312.201	4.11			7956	8145	8408	8585	8239	9325	8581	9194	7988	8185	8669	7129
QI1879	342.299	4.11			1829	1860	1636	1491	1638	1282	1867	1628	1960	2029	1812	1750
QI1880	344.185	4.11			199219	205857	204040	198804	189686	203784	206447	205312	198302	203742	202492	192750
QI1881	368.315	4.11			352	370	237	287	564	195	5467	118	465	1961	278	462
QI1882	377.265	4.11			27193	28082	28938	28665	25907	27747	28587	30482	27266	28965	28076	25814
QI1883	388.305	4.11			2435	2761	2776	2702	2825	2702	3108	3014	3035	3475	2712	2416
QI1884	457.254	4.11			3695	3339	3651	4417	3159	4009	4426	3218	4307	3068	3282	3204
QI1885	486.341	4.11			5588	6263	6648	5458	7329	5811	5816	6848	6388	6069	6781	5512
QI1886	225.221	4.11			10106	10449	10243	9323	9933	10230	9755	9703	9047	10081	10259	10234
QI1887	267.171	4.11			297038	285980	509518	467992	359456	309425	260694	435633	274266	360018	297787	233424
QI1888	271.226	4.11			140048	135818	150323	133362	129476	136129	133377	136090	129042	136676	133242	135117
QI1889	285.205	4.11			2084	2439	2528	2179	2181	2066	2118	2039	2448	2187	1950	2283
QI1890	285.241	4.11			346894	344007	377984	348840	339403	351501	350473	369621	334254	356483	353434	341639
QI1891	293.208	4.11			191702	187226	208014	188371	184789	195890	188573	197550	184402	188146	190290	189896
QI1892	317.156	4.11			16454	17375	14168	17822	13868	16808	17236	16424	14745	16261	19708	13533
QI1893	325.224	4.11			77415	74420	127727	121049	86805	80298	64129	108619	71541	93014	80330	58892
QI1894	335.255	4.11			1334	1363	1440	696	902	1315	989	1451	1159	1029	1087	1331
QI1895	343.13	4.11			2770	2317	2468	2282	2505	2861	3320	3201	2595	2161	1559	2455
QI1896	351.25	4.11			41213	40779	50258	50609	41663	38650	44643	50519	39403	44716	41585	37728
QI1897	415.302	4.11			11415	9561	11714	10162	32869	11935	12606	10661	12190	11527	9796	10507
QI1898	473.214	4.11			438	1181	564	1710	20658	448	1629	662	378	470	503	770
QI1899	480.274	4.11			19611	17895	17428	17962	14226	19105	18456	17293	16959	18350	17846	15241
QI1900	517.24	4.11			321	0	0	177	22541	140	1347	0	291	0	338	443
QI1901	288.216	4.12			14419	13349	34246	17662	22726	10825	16901	50884	15140	15498	16322	15492
QI1902	372.31	4.12			59488	58481	59862	40551	39584	43430	41093	42286	40650	60628	62205	54252
QI1903	390.296	4.12			3216	2645	2142	3323	7410	3193	17368	2214	2148	7854	1562	3381
QI1904	484.323	4.12			42435	47041	44946	40425	37351	40262	34790	34683	36858	53443	50804	48626
QI1905	490.303	4.12			13413	14885	12840	16580	224452	12540	26144	12201	14184	12556	12306	14486
QI1906	528.389	4.12			2828	2880	1870	1701	2382	3692	2647	2753	2402	2814	2461	2446
QI1907	233.19	4.12			972	832	1200	1196	1138	844	1059	1123	875	951	813	636
QI1908	235.206	4.12			11145	10855	11566	10591	9795	10164	10514	10285	10066	10927	10267	10506
QI1909	271.19	4.12			6853	7612	8690	5719	6109	6109	5352	8659	7583	7839	5123	10120
QI1910	369.181	4.12			2881	2979	2177	2674	2557	4432	5089	2427	4905	5669	3787	3672
QI1911	385.293	4.12			6962	8249	6527	6959	6948	6481	6860	5945	6502	6032	6679	6071
QI1912	410.346	4.12			6817	7187	5814	9527	104719	8004	14359	6957	8074	5997	5346	6973
QI1913	413.229	4.12			8129	8366	8754	6760	7519	8195	7901	7554	7668	8751	7543	7739
QI1914	530.239	4.12			23712	23129	22660	21400	20468	25352	21848	24940	22489	22431	24629	20551
QI1915	297.184	4.13			86	73	694	215	78	73	327	582	67	265	68	0
QI1916	316.32	4.13			8085	7884	8242	8194	7455	7493	6283	6731	6521	9038	7855	7776
QI1917	339.213	4.13			14407	15067	15820	13245	14608	15730	14150	14826	15832	16512	14811	16195
QI1918	433.292	4.13			3061	3094	3924	2868	3203	2545	3908	2850	2883	3434	3027	3035
QI1919	506.29	4.13			7513	7397	8464	6629	7411	7016	8685	5793	6787	7351	8012	8519
QI1920	273.184	4.13			18644	18179	38920	31014	28859	15912	22565	41993	21873	22338	19246	24610
QI1921	283.187	4.13			11645	11298	13563	12699	11574	12671	11630	13484	11484	13675	11715	11759
QI1922	290.232	4.13			8870	9468	9333	9073	8894	8672	8198	9312	8212	8506	9306	8474
QI1923	296.191	4.13			196	526	443	587	443	413	553	827	399	207	415	300
QI1924	363.25	4.13			4104	4591	4643	4753	4344	4702	4260	5574	4862	4458	4580	3985
QI1925	379.245	4.13			2473	2418	2322	2460	2380	2174	2986	2175	2476	2294	2643	2071
QI1926	381.26	4.13			2089	2005	2091	1936	1997	2010	2170	2162	1967	1922	1856	1888
QI1927	399.228	4.13			631	1709	0	170	0	163	0	263	127	0	173	931
QI1928	399.249	4.13			5421248	5591060	4986959	4917848	4926904	4866603	5247268	5313657	4682728	5174448	5409592	5085966
QI1929	401.255	4.13			76012	81978	68612	72586	89725	67896	74771	74800	64275	74488	79545	69009
QI1930	421.231	4.13			280578	287196	248130	250873	246521	240794	262890	268495	233860	263373	277303	256778
QI1931	428.336	4.13			65585	66954	69168	66202	70450	72348	67015	71772	70541	74486	71264	65337
QI1932	445.312	4.13			295	0	448	399	0	1400	275	168	156	297	1	242
QI1933	454.372	4.13			20616	21978	20987	25686	215801	23911	37588	21168	22527	20981	19952	22737
QI1934	457.302	4.13			745662	763567	665047	682039	683862	647188	712966	713589	626206	702840	748586	670843
QI1935	459.327	4.13			1095	1033	1332	2023	10055	2119	2280	1370	1666	1982	1782	1966
QI1936	462.264	4.13			9426	9135	8109	7830	6214	9329	8220	8571	7447	8241	8379	7637
QI1937	341.268	4.14			49694	49986	51840	49107	48956	51495	49727	53316	50064	50191	53400	46330
QI1938	347.161	4.14			4610	4272	4999	3490	3668	4461	4514	3564	5242	4697	3822	4349
QI1939	349.234	4.14			15063	15073	16049	13500	13715	15590	13812	16552	14670	15089	15518	13991
QI1940	510.285	4.14			1231	1268	2453	973	2022	2193	3684	2813	2096	1613	1374	2405
QI1941	534.329	4.14			16024	19225	16901	20127	222887	16729	29497	14496	17203	16787	17733	17052
QI1942	275.198	4.14			10338	10042	13166	11355	11040	10958	10465	12176	10507	10167	10345	8939
QI1943	319.187	4.14			1669	2052	1923	1641	1711	2104	1949	1879	1577	1967	1763	1685
QI1944	325.272	4.14			17935	16605	18399	17826	16916	17850	17454	17959	17815	18315	17561	17548
QI1945	374.289	4.14			28739	27376	28541	26998	27784	27624	26221	27907	27000	27829	29059	24729
QI1946	451.16	4.14			6332	5511	6458	6804	5951	5888	4622	7301	5028	6209	5636	6151
QI1947	508.269	4.14			18734	21212	20846	20405	19210	20425	19615	19067	20115	22360	21748	20307
QI1948	257.211	4.15			1367	1135	1421	1079	1033	1293	1297	1651	1274	1191	1207	1301
QI1949	316.952	4.15			5600	4819	5254	5764	4277	5185	4809	5109	5168	4773	5274	5317
QI1950	472.339	4.15			2048	1768	1398	1416	2151	1988	1678	2912	1675	1990	2868	1337
QI1951	498.399	4.15			35975	36645	34921	36398	231093	40897	44465	32659	34429	35698	36439	49127
QI1952	578.355	4.15			11252	11648	10997	13902	216686	9139	24155	8627	10152	9755	12196	12860
QI1953	332.33	4.15			30745	47216	30224	30062	41015	45880	42349	43273	44752	26932	27646	38205
QI1954	337.272	4.15			21040	19896	22130	17985	17173	18732	20042	21175	18812	20846	20777	19860
QI1955	371.24	4.15			8110	8165	8995	12193	13329	12112	9506	16673	11714	7700	7445	8012
QI1956	379.282	4.15			3315	3151	2585	2647	3429	3066	3248	2994	2444	2934	3423	2762
QI1957	542.425	4.15			3077	5387	4356	5144	98129	7358	9358	4139	5012	3888	3652	3908
QI1958	278.174	4.15			818	395	677	922	311	273	727	325	182	648	396	363
QI1959	283.225	4.15			18127	17557	18589	17473	17125	18658	17117	18279	16363	17605	17730	16640
QI1960	310.236	4.15			63525	67984	69056	64074	62157	66445	65843	65912	65374	67991	67784	63843
QI1961	327.214	4.15			5720	5892	6145	7110	7356	4861	6776	6534	6094	5624	5291	5085
QI1962	330.263	4.15			7484	8176	8705	8408	7965	8845	8241	8527	8817	8923	8389	8347
QI1963	454.866	4.15			11272	11376	10341	9961	9763	10976	9585	11770	11139	9956	10482	9722
QI1964	492.883	4.15			8050	8594	8671	7350	8837	9484	8040	8178	9300	10288	9666	8770
QI1965	622.381	4.15			9889	12384	9861	12329	243865	10548	20536	9188	11501	9093	9349	9068
QI1966	221.188	4.16			14997	14838	16571	16652	16377	14833	15802	17036	15143	19260	15002	13407
QI1967	239.2	4.16			163225	161184	171253	161970	155778	160525	158709	159913	154041	163953	158621	146814
QI1968	239.236	4.16			2697	2735	2883	2467	2603	2885	2444	2603	2359	2723	2670	2665
QI1969	293.174	4.16			105766	104045	137812	117055	121244	113492	112492	193560	114670	148484	132291	99359
QI1970	355.283	4.16			11115	11687	10773	11863	11385	11126	12032	12297	11076	11200	11644	10979
QI1971	366.284	4.16			30902	33013	32923	30065	56844	33108	31009	34349	32025	30780	33605	29557
QI1972	384.31	4.16			1070	1224	463	1152	1027	1032	2679	873	664	2033	1800	642
QI1973	385.293	4.16			5015	4769	5625	4093	5131	6126	5173	5097	4587	4773	5375	4357
QI1974	386.208	4.16			46216	45157	45209	44178	41077	48957	44988	46348	45359	44899	47569	42858
QI1975	395.276	4.16			16720	18963	18678	19125	17900	19158	20746	20223	18798	18559	18834	17594
QI1976	511.223	4.16			0	0	0	0	0	0	0	0	0	890	144	147
QI1977	527.203	4.16			46159	43520	43576	40860	38733	43559	39819	43506	39926	42776	42311	37603
QI1978	233.19	4.16			2279	1964	2913	2199	2227	2171	2154	2826	2314	2480	2203	1878
QI1979	252.158	4.16			2382	2312	2342	1719	2077	2471	2013	1889	2117	1968	2264	2231
QI1980	277.213	4.16			11971	11110	13879	11100	12652	12209	11828	12791	11536	11719	11742	20134
QI1981	298.273	4.16			3097	2318	3072	2565	3259	3070	2562	2859	2803	3046	2846	2875
QI1982	299.22	4.16			2276	2562	2425	2233	2337	2417	2330	2256	2103	2678	2197	2209
QI1983	301.236	4.16			7931	8336	9865	7930	8974	9325	8685	9211	7774	9485	8346	6719
QI1984	315.156	4.16			83230	78635	98821	90668	92958	95798	86200	124409	89162	112985	104476	78164
QI1985	340.214	4.16			17179	18227	17329	17144	17226	17677	16800	18087	16500	17884	19509	16653
QI1986	352.245	4.16			5238	5149	4194	4884	4788	4546	5788	5179	5158	4836	4482	4805
QI1987	405.801	4.16			0	0	0	0	0	13553	0	0	0	0	0	0
QI1988	427.314	4.16			1252	1318	1102	1167	1554	22931	1835	1599	1699	1371	1761	1033
QI1989	460.292	4.16			26317	23813	22848	29170	43720	25830	25091	23401	21469	21137	22084	20672
QI1990	480.9	4.16			9208	9394	8754	8766	8122	9743	9159	10007	9044	9432	8870	9442
QI1991	528.238	4.16			4257	4458	5156	5837	5236	6350	5786	8031	4479	7551	7507	3527
QI1992	586.451	4.16			3390	1355	996	1671	52347	3893	4322	775	1871	916	1061	664
QI1993	630.477	4.16			531	0	0	0	19438	814	1127	236	241	172	0	0
QI1994	666.408	4.16			4925	4733	2931	6003	145427	3407	10543	3181	3541	3109	2868	5199
QI1995	710.434	4.16			1123	1436	271	1391	74648	1864	2562	458	1450	695	333	492
[truncated: 9,978 more rows]
