# Supplementary material for: A GPX4-dependent cancer cell state underlies the clear-cell morphology and confers sensitivity to ferroptosis
Source: Nat Commun. 2019 Apr 8;10:1617. doi: 10.1038/s41467-019-09277-9 (PMC6453886; doi:10.1038/s41467-019-09277-9)
Supplement: Supplementary file 8 — Supplementary Data 5 [file 41467_2019_9277_MOESM8_ESM.xlsx]

## Sheet: Table S5.Free fatty acids
Supplementary Data 5	HILIC-negative lipidomic profiling of free fatty acids in 786-O WT, EPAS1 knockout and EPAS1-GFP rescue cells
Method	Compound	m.z	RT..min.	HMDB.ID...representativeID.	Metabolite	786-O-Cas9-WT-rep1	786-O-Cas9-WT-rep2	786-O-Cas9-WT-rep3	786-O-EPAS1KO-rep1	786-O-EPAS1KO-rep2	786-O-EPAS1KO-rep3	786-O-EPAS1KO-EPAS1-GFP-rep1	786-O-EPAS1KO-EPAS1-GFP-rep2	786-O-EPAS1KO-EPAS1-GFP-rep3
HIL-neg	TF1	160.061	5.25	HMDB00510	2-aminoadipate	75452.7	76043.1	64152.2	229077	275460	278186	187855	179062	199216
HIL-neg	TF2	131.071	3.4	HMDB00317	2-hydroxy-3-methylpentanoate	748113	679794	1.00129e+06	1.09592e+06	1.3837e+06	1.89775e+06	2.68321e+06	2.28499e+06	782102
HIL-neg	TF3	147.03	7	HMDB59655*	2-hydroxyglutarate	7.64452e+06	7.77662e+06	7.58656e+06	1.37412e+07	1.53896e+07	1.58057e+07	2.56414e+07	2.58769e+07	2.77201e+07
HIL-neg	TF4	161.046	6.7	HMDB00355	3-hydroxymethylglutarate	5.40033e+06	5.23355e+06	5.30799e+06	4.60985e+06	4.32552e+06	4.63118e+06	6.11994e+06	6.2548e+06	5.85516e+06
HIL-neg	TF5	159.066	6.75	HMDB00555*	3-methyladipate/pimelate	1.17893e+06	1.14983e+06	1.07357e+06	1.16755e+06	1.22029e+06	1.28877e+06	1.49396e+06	1.45702e+06	1.36953e+06
HIL-neg	TF6	143.035	6.9	HMDB00522	3-methylglutaconate	492082	575801	149197	518020	529593	507734	124389	507357	603826
HIL-neg	TF7	184.986	9.25	HMDB00807	3-phosphoglycerate	122114	118800	117328	128917	173008	171658	104119	73188.8	57340.6
HIL-neg	TF8	121.029	2.45	HMDB11718	4-hydroxybenzaldehyde	NA	607006	585660	293647	NA	NA	NA	622046	2.73421e+06
HIL-neg	TF9	197.155	3.27	HMDB00529	5-dodecenoate	427733	245198	416386	326081	282121	535094	465084	528178	366174
HIL-neg	TF10	275.017	8.75	HMDB01316	6-phosphogluconate	NA	23067.3	13282.7	76439.3	84608.1	95657.8	33577.3	31220.9	40559.6
HIL-neg	TF11	173.009	9.1	HMDB00072*	aconitate	690568	838528	767138	3.38507e+06	3.92833e+06	4.2277e+06	3.04158e+06	3.07068e+06	3.33003e+06
HIL-neg	TF12	134.047	2.25	HMDB00034	adenine	294786	208820	288221	429090	777647	716104	318223	425588	414201
HIL-neg	TF13	145.051	6.8	HMDB00448*	adipate/methylglutarate	2.21632e+06	2.95741e+06	2.69352e+06	2.8032e+06	2.85699e+06	2.26763e+06	3.73033e+06	2.81321e+06	2.48623e+06
HIL-neg	TF14	151.061	1.75	HMDB00508*	adonitol/arabitol	4.6458e+06	5.04749e+06	5.05057e+06	9.91784e+06	1.1747e+07	1.25174e+07	6.46823e+06	6.60891e+06	6.8604e+06
HIL-neg	TF15	426.022	9.75	HMDB01341	ADP	118067	121726	45296.1	100047	113664	126014	49791.3	23099.6	32354.9
HIL-neg	TF16	88.0404	3.1	HMDB00161	alanine	6.10917e+06	6.21687e+06	6.86544e+06	9.01449e+06	1.05146e+07	1.11156e+07	8.89783e+06	9.76904e+06	9.21827e+06
HIL-neg	TF17	171.006	7.25	HMDB00126	alpha-glycerophosphate	466120	469437	390217	291118	348168	313373	211247	200934	238438
HIL-neg	TF18	103.04	3.6	HMDB00008*	alpha-hydroxybutyrate/beta-hydroxybutyrate/hydroxyisobutyrate	1.11084e+06	1.29953e+06	1.20535e+06	1.89368e+06	1.57459e+06	1.52754e+06	1.88611e+06	1.48247e+06	1.17307e+06
HIL-neg	TF19	129.056	3.4	HMDB00491*	alpha-keto-beta-methylvalerate/alpha-ketoisocaproate	NA	NA	NA	4.91227e+06	6.14912e+06	6.80514e+06	5.37861e+06	4.8639e+06	5.54617e+06
HIL-neg	TF20	145.014	7.35	HMDB00208	alpha-ketoglutarate	4.52711e+06	4.82275e+06	4.85116e+06	1.67059e+07	2.02353e+07	2.0802e+07	1.76751e+07	1.7701e+07	1.87372e+07
HIL-neg	TF21	115.04	3.4	HMDB00019	alpha-ketoisovalerate	3.12892e+06	7.44006e+06	4.47452e+06	5.93723e+06	4.323e+06	1.71227e+06	5.36879e+06	2.86568e+06	4.36759e+06
HIL-neg	TF22	346.056	7.65	HMDB00045	AMP	24659	NA	NA	64380.8	97519.3	62396.7	113647	55306	74819.2
HIL-neg	TF23	161.046	1.35	HMDB00640	anhydroDglucose	3.44015e+06	3.90833e+06	3.94981e+06	5.09417e+06	5.53195e+06	6.51467e+06	3.5715e+06	3.76266e+06	3.49192e+06
HIL-neg	TF24	311.296	3	HMDB02212	arachidate	469982	258787	414282	723705	112804	211901	300871	122210	283467
HIL-neg	TF25	303.233	3.1	HMDB01043	arachidonate	223621	252569	262786	NA	NA	NA	NA	NA	29481.3
HIL-neg	TF26	173.104	3.8	HMDB00517	arginine	2.33963e+06	2.44592e+06	2.86272e+06	2.86008e+06	3.09415e+06	3.94663e+06	4.15809e+06	3.74033e+06	3.89516e+06
HIL-neg	TF27	131.046	3.7	HMDB00168	asparagine	2.14239e+06	1.66337e+06	1.87063e+06	6.49072e+06	5.47427e+06	6.03772e+06	3.9657e+06	4.22206e+06	4.02698e+06
HIL-neg	TF28	132.03	5.25	HMDB00191	aspartate	8.28118e+06	7.97302e+06	7.99205e+06	2.57189e+07	2.50758e+07	2.70968e+07	8.9962e+06	8.351e+06	9.2061e+06
HIL-neg	TF29	505.988	12.06	HMDB00538	ATP	1.59111e+06	1.94292e+06	1.61236e+06	1.52976e+06	2.17062e+06	2.02974e+06	1.3567e+06	1.40129e+06	1.3311e+06
HIL-neg	TF30	187.098	6.95	HMDB00784	azelate	4.96202e+06	5.09784e+06	5.25339e+06	6.18284e+06	4.78693e+06	4.95124e+06	6.74328e+06	5.52343e+06	3.13225e+06
HIL-neg	TF31	179.035	7.35	HMDB01964	caffeate	264473	184555	396016	183245	363022	317653	388777	361331	359623
HIL-neg	TF32	191.02	9	HMDB00094*	citrate/isocitrate	1.2059e+07	1.30236e+07	1.30627e+07	5.31588e+07	6.4575e+07	6.82514e+07	5.08098e+07	4.98723e+07	5.33081e+07
HIL-neg	TF33	239.017	5.9	HMDB00192	cystine	139359	184411	213873	97615.4	119890	146457	165734	161364	175496
HIL-neg	TF34	157.025	4.1	HMDB03349	dihydroorotate	NA	NA	NA	97556.1	103386	151986	47557.2	70143.4	114168
HIL-neg	TF35	327.232	3.04	HMDB02183	docosahexaenoate	157534	197954	200199	NA	NA	NA	40618.5	39147.5	NA
HIL-neg	TF36	329.249	3.02	HMDB01976	docosapentaenoate	67012.9	64145.5	112781	NA	NA	NA	20667.6	NA	NA
HIL-neg	TF37	199.17	3.25	HMDB00638	dodecanoate	1.15484e+06	1.90855e+06	1.46774e+06	1.42699e+06	1.2189e+06	1.3105e+06	1.68753e+06	1.24238e+06	1.08491e+06
HIL-neg	TF38	135.03	4.4	HMDB00613*	erythronate/threonate	1.41215e+07	1.37938e+07	1.41375e+07	3.45105e+07	3.6601e+07	4.0018e+07	4.30532e+07	4.16955e+07	4.42865e+07
HIL-neg	TF39	179.056	1.85	HMDB00122*	fructose/glucose/galactose	1.26663e+07	1.39835e+07	1.39204e+07	1.84609e+07	1.97233e+07	2.26919e+07	1.37088e+07	1.32671e+07	1.35024e+07
HIL-neg	TF40	115.004	7.05	HMDB00134*	fumarate/maleate	5.58255e+07	5.54177e+07	5.39104e+07	1.34651e+08	1.4938e+08	1.53935e+08	9.96824e+07	1.01648e+08	1.0352e+08
HIL-neg	TF41	277.217	3.1	HMDB03073	gamma-linolenate	181535	NA	119513	NA	NA	NA	22888.1	NA	NA
HIL-neg	TF42	249.15	3.32	HMDB15371	gemfibrozil	NA	NA	NA	144954	328792	378364	437010	260504	NA
HIL-neg	TF43	193.035	5	HMDB00127	glucuronate	504909	248338	91722.3	624724	510222	443933	288748	361061	331494
HIL-neg	TF44	146.046	5.2	HMDB00148	glutamate	1.27217e+08	1.29541e+08	1.26087e+08	3.71389e+08	3.96146e+08	4.12645e+08	2.55276e+08	2.57766e+08	2.75294e+08
HIL-neg	TF45	145.062	3.45	HMDB00641	glutamine	1.12018e+07	9.51747e+06	1.14097e+07	1.81001e+07	1.38833e+07	1.68902e+07	1.99863e+07	1.76173e+07	1.91509e+07
HIL-neg	TF46	306.077	5.9	HMDB00125	glutathione reduced	3.08064e+07	3.16302e+07	3.02891e+07	7.69283e+07	7.51108e+07	8.44693e+07	5.86991e+07	5.84905e+07	6.10372e+07
HIL-neg	TF47	105.019	4.1	HMDB00139	glycerate	1.20341e+06	1.17442e+06	1.21123e+06	1.82541e+06	1.68502e+06	1.61452e+06	2.29819e+06	2.03574e+06	1.65696e+06
HIL-neg	TF48	74.0248	3.6	HMDB00123	glycine	1.16045e+06	1.12336e+06	1.1142e+06	2.45002e+06	2.50551e+06	2.85401e+06	2.10298e+06	2.29975e+06	2.46449e+06
HIL-neg	TF49	269.249	3.12	HMDB02259	heptadecanoate	1.1113e+06	956503	1.28717e+06	3.07209e+06	617506	962134	1.95182e+06	956366	803919
HIL-neg	TF50	338.989	9.95	HMDB01058*	hexose diphosphate	899159	1.15144e+06	1.03792e+06	1.19752e+06	1.70069e+06	1.72652e+06	1.84258e+06	1.78101e+06	1.94582e+06
HIL-neg	TF51	259.022	7.3	HMDB00124*	hexose monophosphate	207826	189239	223345	707538	919484	1.15207e+06	817475	864964	957723
HIL-neg	TF52	154.062	3.8	HMDB00177	histidine	3.47623e+06	3.33872e+06	3.83594e+06	6.3782e+06	5.26229e+06	6.17234e+06	5.49588e+06	5.74153e+06	5.42128e+06
HIL-neg	TF53	181.051	4.4	HMDB00118	homovanillate	37484.2	41354	NA	204137	214944	223780	189435	242816	214315
HIL-neg	TF54	149.061	3.6	HMDB00764	hydrocinnamate	331012	466021	478060	576657	300498	151338	830999	355100	353253
HIL-neg	TF55	117.056	3.3	HMDB00407*	hydroxyisovalerate/2-hydroxy-3-methylbutyrate	709302	787579	628644	1.00712e+06	1.012e+06	1.02691e+06	1.26274e+06	982556	720736
HIL-neg	TF56	155.046	4.32	HMDB02320	imidazolelactate	180581	198315	169804	495485	673886	664982	440331	398158	455680
HIL-neg	TF57	179.056	2.7	HMDB00211	inositol	2.79216e+07	2.91513e+07	2.93898e+07	8.57425e+07	1.0181e+08	1.09338e+08	1.5601e+08	1.57306e+08	1.68422e+08
HIL-neg	TF58	130.087	2.5	HMDB00172*	isoleucine/leucine	2.77129e+07	2.93958e+07	3.09178e+07	4.62494e+07	5.02606e+07	5.81429e+07	4.3411e+07	4.24896e+07	4.53385e+07
HIL-neg	TF59	101.061	3.55	HMDB00718	isovalerate/valerate/methylbutyrate	1.30806e+06	977171	519546	414099	1.08386e+06	861099	1.5338e+06	1.39846e+06	655265
HIL-neg	TF60	89.0244	3.85	HMDB00190	lactate	2.1898e+08	2.43654e+08	2.49137e+08	4.25883e+08	4.12699e+08	4.00586e+08	3.63964e+08	3.27865e+08	3.24109e+08
HIL-neg	TF61	115.04	3.7	HMDB00720	levulinate	6.16337e+06	9.69506e+06	7.5383e+06	8.41594e+06	6.85259e+06	3.54679e+06	7.61405e+06	4.9452e+06	6.74472e+06
HIL-neg	TF62	279.233	3.1	HMDB00673	linoleate	3.73e+06	1.23821e+06	2.28126e+06	859046	371244	704507	1.25823e+06	404975	1.21832e+06
HIL-neg	TF63	133.014	6.95	HMDB00156	malate	1.02577e+08	1.06492e+08	1.02158e+08	2.84259e+08	3.22202e+08	3.26987e+08	2.06263e+08	2.1408e+08	2.17988e+08
HIL-neg	TF64	103.004	5	HMDB00691	malonate	3.31698e+06	2.85641e+06	3.75561e+06	3.19965e+06	2.73441e+06	3.07823e+06	3.37955e+06	3.45104e+06	2.94916e+06
HIL-neg	TF65	71.0139	3.75	HMDB06112	MDA	594569	592054	597793	1.09243e+06	1.00071e+06	949035	924017	866580	837048
HIL-neg	TF66	129.019	6.5	HMDB00749	mesaconate	5.06401e+06	5.7353e+06	5.39939e+06	9.23665e+06	1.03422e+07	1.08965e+07	1.77967e+07	1.76633e+07	1.8798e+07
HIL-neg	TF67	148.044	3.55	HMDB00696	methionine	1.19382e+06	1.36943e+06	1.11589e+06	1.73017e+06	2.14741e+06	2.36034e+06	1.6743e+06	1.74115e+06	1.85936e+06
HIL-neg	TF68	101.061	3.4	HMDB02176	methylbutyrate	1.30806e+06	977171	519546	414099	1.08386e+06	861099	1.5338e+06	1.39846e+06	655265
HIL-neg	TF69	145.051	6.45	HMDB00752	methylglutarate	3.44862e+06	3.26566e+06	3.02602e+06	4.13778e+06	3.93853e+06	3.03806e+06	3.73033e+06	3.04317e+06	2.97493e+06
HIL-neg	TF70	131.035	6.5	HMDB01844	methylsuccinate	209168	396645	403715	1.32897e+06	1.92988e+06	451944	554101	276795	630258
HIL-neg	TF71	227.201	3.15	HMDB00806	myristate	3.15455e+06	3.57361e+06	4.22999e+06	7.62853e+06	2.34647e+06	4.97715e+06	6.52988e+06	3.49121e+06	2.41014e+06
HIL-neg	TF72	130.051	3.9	HMDB00766	N-acetylalanine	1.1415e+06	696617	860257	4.01059e+06	3.06724e+06	3.41103e+06	3.29771e+06	3.35097e+06	3.38623e+06
HIL-neg	TF73	188.056	6.59	HMDB01138	N-acetylglutamate	570597	462438	555047	1.34074e+06	1.45593e+06	1.5463e+06	1.45968e+06	1.35211e+06	1.40918e+06
HIL-neg	TF74	187.072	3.92	HMDB06029	N-acetylglutamine	143713	165582	179321	325196	388967	406257	362907	387323	401109
HIL-neg	TF75	146.046	3.8	HMDB02931	N-acetylserine	2.88071e+06	2.82106e+06	2.91744e+06	7.67749e+06	7.73394e+06	8.54114e+06	6.76594e+06	6.97876e+06	7.2791e+06
HIL-neg	TF76	662.102	5.05	HMDB00902	NAD	104193	116395	76760.3	351376	449322	486018	332059	291522	320593
HIL-neg	TF77	297.28	3.05	HMDB00772	nonadecanoate	42181.9	91818.4	36961.8	291444	NA	47487.3	143138	49210.4	NA
HIL-neg	TF78	281.248	3.1	HMDB00207	oleate	5.10488e+06	2.45051e+06	3.89156e+06	2.35665e+06	1.15271e+06	1.63346e+06	2.60503e+06	1.42195e+06	2.22029e+06
HIL-neg	TF79	88.988	7.4	HMDB02329	oxalate	7.24961e+06	6.83205e+06	7.74236e+06	7.13948e+06	6.26032e+06	6.6231e+06	7.0857e+06	7.01492e+06	7.29364e+06
HIL-neg	TF80	255.232	3.15	HMDB00220	palmitate	1.15303e+08	5.44403e+07	8.36112e+07	6.69036e+07	2.66916e+07	3.44103e+07	6.03253e+07	3.0266e+07	5.11224e+07
HIL-neg	TF81	253.217	3.15	HMDB03229	palmitoleate	170606	213404	175992	631144	NA	NA	NA	NA	NA
HIL-neg	TF82	218.103	3.9	HMDB00210	pantothenate	8.38603e+07	8.12336e+07	9.39862e+07	1.30563e+08	1.41636e+08	1.55885e+08	1.24862e+08	1.27438e+08	1.27906e+08
HIL-neg	TF83	241.217	3.18	HMDB00826	pentadecanoate	1.10616e+06	1.12496e+06	1.67158e+06	5.61466e+06	1.00286e+06	1.53401e+06	3.04641e+06	1.59046e+06	859318
HIL-neg	TF84	229.012	7.25	HMDB01548*	pentose monophosphate	NA	NA	NA	NA	NA	NA	33828.4	24169.2	NA
HIL-neg	TF85	135.045	3.7	HMDB00209	phenylacetate	284751	199983	276922	322485	235748	261145	330874	296655	225749
HIL-neg	TF86	164.072	3.55	HMDB00779	phenylalanine	3.56175e+06	4.02797e+06	3.68811e+06	5.69637e+06	6.12131e+06	7.04224e+06	5.54777e+06	5.42467e+06	5.79904e+06
HIL-neg	TF87	137.024	4.1	HMDB00500	p-hydroxybenzoate	758089	1.36777e+06	1.08409e+06	1.8061e+06	1.24764e+06	1.17062e+06	3.09382e+06	4.57998e+06	970586
HIL-neg	TF88	114.056	2.95	HMDB00162	proline	1.06785e+07	1.12113e+07	1.0779e+07	2.28899e+07	2.50749e+07	2.63843e+07	1.98138e+07	2.03712e+07	2.23671e+07
HIL-neg	TF89	243.062	2.28	HMDB00767	pseudouridine	254338	300991	329328	617103	697418	820511	452985	432249	473063
HIL-neg	TF90	71.0139	6.8	HMDB01167	pyruvaldehyde	3.68102e+06	3.83825e+06	3.73829e+06	9.44279e+06	1.01673e+07	1.09474e+07	6.59055e+06	8.68639e+06	7.3864e+06
HIL-neg	TF91	137.024	3.72	HMDB01895	salicylate	NA	1.36777e+06	1.08409e+06	1.8061e+06	1.24764e+06	1.17062e+06	3.09382e+06	4.57998e+06	793839
HIL-neg	TF92	201.113	6.75	HMDB00792	sebacate	504800	410529	500310	594240	439545	482730	693869	628915	400494
HIL-neg	TF93	104.035	3.8	HMDB00187	serine	1.50233e+06	1.32112e+06	1.35388e+06	2.49091e+06	2.40713e+06	2.76188e+06	2.00081e+06	2.04695e+06	1.96847e+06
HIL-neg	TF94	181.072	2	HMDB00247	sorbitol	1.48089e+08	1.62928e+08	1.53123e+08	2.15447e+08	2.50602e+08	2.65122e+08	1.52728e+08	1.56141e+08	1.66714e+08
HIL-neg	TF95	283.264	3.05	HMDB00827	stearate	6.76898e+07	3.90203e+07	5.66233e+07	3.89456e+07	1.77409e+07	2.31499e+07	4.03826e+07	2.06495e+07	3.51695e+07
HIL-neg	TF96	173.082	6.75	HMDB00893	suberate	1.80041e+06	1.71735e+06	1.64945e+06	2.46598e+06	1.85362e+06	1.97057e+06	2.67781e+06	2.16059e+06	1.65853e+06
HIL-neg	TF97	117.019	6.9	HMDB00254	succinate	8.2949e+06	8.65249e+06	9.18491e+06	1.04351e+07	1.1156e+07	1.11908e+07	1.08974e+07	9.59756e+06	9.67867e+06
HIL-neg	TF98	341.108	2.2	HMDB00258*	sucrose/lactose/trehalose	125639	471814	150674	1.44269e+06	102070	NA	66070	20839.1	140052
HIL-neg	TF99	124.007	3.6	HMDB00251	taurine	8.36316e+07	6.95885e+07	7.62029e+07	2.95944e+08	2.81128e+08	3.15158e+08	2.23579e+08	2.28464e+08	2.49155e+08
HIL-neg	TF100	122.058	1.4	HMDB04136	threitol	204707	239120	178239	864500	1.09877e+06	1.15948e+06	532320	525439	464004
HIL-neg	TF101	135.03	4.1	HMDB00943	threonate	1.41215e+07	1.37938e+07	1.41375e+07	3.45105e+07	3.6601e+07	4.0018e+07	4.30532e+07	4.16955e+07	4.42865e+07
HIL-neg	TF102	118.051	3.5	HMDB00167	threonine	3.1265e+06	2.06881e+06	2.93901e+06	1.12077e+07	6.81977e+06	8.60774e+06	6.77825e+06	6.19048e+06	6.63332e+06
HIL-neg	TF103	203.083	3.35	HMDB00929	tryptophan	351469	280033	338650	616887	639594	702059	635038	628366	701735
HIL-neg	TF104	180.067	3.5	HMDB00158	tyrosine	1.10442e+06	997296	1.05178e+06	1.96395e+06	1.81385e+06	2.06553e+06	1.83705e+06	1.64877e+06	1.81905e+06
HIL-neg	TF105	565.048	7.1	HMDB00286*	UDP-galactose/UDP-glucose	306259	332406	287989	918249	1.10126e+06	1.16878e+06	744285	738483	809396
HIL-neg	TF106	111.02	1.5	HMDB00300	uracil	932612	943483	966762	1.11522e+06	1.2937e+06	1.49974e+06	891665	1.12245e+06	1.19943e+06
HIL-neg	TF107	167.021	5.25	HMDB00289	urate	626296	621004	682613	1.27111e+06	1.40583e+06	1.655e+06	1.52012e+06	1.33851e+06	1.55927e+06
HIL-neg	TF108	243.062	1.75	HMDB00296	uridine	NA	NA	NA	39478.1	NA	NA	179786	226725	161613
HIL-neg	TF109	101.061	3.5	HMDB00892	valerate	730231	1.17191e+06	1.05278e+06	1.6281e+06	1.79831e+06	2.03686e+06	1.90331e+06	1.61343e+06	1.43907e+06
HIL-neg	TF110	116.072	2.7	HMDB00883	valine	3.52616e+06	3.61498e+06	3.8502e+06	4.94593e+06	5.18316e+06	6.15725e+06	5.56497e+06	5.36907e+06	5.73232e+06
HIL-neg	TF111	151.026	4.95	HMDB00292	xanthine	2.6055e+06	2.86621e+06	3.06591e+06	4.67362e+06	5.09406e+06	6.0077e+06	2.96364e+06	2.88804e+06	2.82038e+06
HIL-neg	TF112	149.046	1.75	HMDB00098	xylose	429340	720408	580195	1.19309e+06	1.35082e+06	1.38187e+06	800508	715251	715337
HIL-neg	QI1	126.961	0.31			NA	NA	19.1873	NA	NA	16.2193	34.7711	18.5932	61.7551
HIL-neg	QI2	99.0454	0.31			120.847	113.227	101.996	134.298	94.4997	118.306	109.143	107.645	81.0536
HIL-neg	QI3	108.022	0.31			1834.22	1764.21	1785.43	1564.98	1587.95	1614.3	2098.82	1606.85	1811.16
HIL-neg	QI4	277.145	0.31			2684.24	2254.86	2206.54	2181.66	2172.61	2137.14	2534.43	2421.03	1865.2
HIL-neg	QI5	78.919	0.32			3751.39	3356.17	3476.94	3043.17	2919.78	3143.69	3890.5	3062.01	2991.26
HIL-neg	QI6	79.9575	0.32			5524.16	4238.76	4619.09	3724.71	3394.92	4176	5446.51	3654.06	3925.31
HIL-neg	QI7	80.917	0.32			4338.21	3858.43	4149.5	3671.72	3326.92	3706.59	4527.01	3572.83	3549.95
HIL-neg	QI8	81.9533	0.32			467.003	360.004	353.45	295.09	234.924	314.846	428.844	293.577	294.302
HIL-neg	QI9	83.0141	0.32			53.2547	31.9358	63.621	23.7534	24.7289	42.9335	44.4298	35.2292	44.3865
HIL-neg	QI10	85.0297	0.32			1161.36	788.718	1074.49	851.467	830.184	799.518	912.742	976.633	812.466
HIL-neg	QI11	91.0429	0.32			1061	955.172	883.625	904.456	762.18	868.211	1067.28	853.331	896.414
HIL-neg	QI12	93.0347	0.32			1546.44	1284.21	1384.51	1229.69	1237.33	1201.18	1463.29	1180.18	1351.86
HIL-neg	QI13	95.0141	0.32			1004.67	769.363	858.379	736.355	773.661	790.931	1022.85	821.037	780.623
HIL-neg	QI14	95.9525	0.32			231.453	166.453	185.814	136.125	128.944	187.953	203.797	137.981	166.932
HIL-neg	QI15	97.0297	0.32			234.526	175.163	261.553	168.101	167.803	175.55	218.285	143.853	145.703
HIL-neg	QI16	109.03	0.32			1710.3	1446.79	1644.05	1295.47	1266.47	1427.3	1588.85	1359.26	1533.26
HIL-neg	QI17	111.947	0.32			375.856	261.293	319.115	225.657	198.714	243.29	348.677	236.819	211.318
HIL-neg	QI18	113.025	0.32			236.574	219.68	195.912	167.187	132.476	166.964	213.456	166.36	144.739
HIL-neg	QI19	123.009	0.32			2272.54	1724.53	1996.49	1689.23	1634.76	1674.41	2450.4	1583.36	1744.58
HIL-neg	QI20	125.025	0.32			586.826	384.198	466.554	472.327	344.438	406.437	565.997	359.143	382.11
HIL-neg	QI21	126.02	0.32			584.778	347.423	396.874	271.337	371.817	354.917	347.711	283.791	287.547
HIL-neg	QI22	126.965	0.32			112951	94440.1	89950	88292.2	84322.9	97050.8	111742	94255.9	85720.9
HIL-neg	QI23	128.961	0.32			5260.95	4267.79	4155.56	4081.01	3993.72	4421.2	5201.18	4239.25	3969.7
HIL-neg	QI24	133.033	0.32			1954.04	1744.86	2037.89	1594.22	1550.85	1694.44	1953.94	1557.92	1933.71
HIL-neg	QI25	139.004	0.32			1370.29	1095.5	1227.99	963.839	922.034	1031.36	1528	1049.05	1002.56
HIL-neg	QI26	141.002	0.32			28785.2	25740.3	27219.7	23308.5	22395.5	24129.6	31221.6	23776.8	25784.7
HIL-neg	QI27	142.005	0.32			1964.28	1648.08	1809.66	1529.35	1354.79	1422.53	1944.29	1641.1	1564.14
HIL-neg	QI28	142.998	0.32			1024.13	1077.11	1048.23	879.789	902.605	1006.55	1219.89	878.774	1039.22
HIL-neg	QI29	145.963	0.32			29827.8	24760.9	23529.7	23683	22097	26347.8	29633.7	24901.2	21732
HIL-neg	QI30	147.959	0.32			1346.73	1087.75	1074.49	1066.16	1091.6	1128.67	1336.76	1096.02	947.555
HIL-neg	QI31	150.023	0.32			415.797	406.456	391.825	338.029	230.509	347.285	486.796	268.134	346.408
HIL-neg	QI32	156.997	0.32			15013.7	13456.6	14296.5	12000.9	11340	12276.1	16363.7	11682.4	12767.9
HIL-neg	QI33	165.986	0.32			2065.67	1736.15	1760.18	1611.58	1388.35	1559.92	2131.66	1498.22	1724.32
HIL-neg	QI34	182.029	0.32			36162	28572.9	31308.6	25775.2	24794.2	26868.8	37647.5	27115.8	30465.5
HIL-neg	QI35	184.008	0.32			34241.8	28407.4	29652.4	25760.5	24007.3	25691.4	32486.9	24928.6	28361
HIL-neg	QI36	198.024	0.32			2479.42	1911.31	1985.38	1682.84	1609.14	1993.07	2829.98	1831.92	2047.57
HIL-neg	QI37	208.044	0.32			10384.7	8860.74	9294.73	8143.76	8159.65	8300.48	10839.9	8254.41	9160.02
HIL-neg	QI38	210.06	0.32			442746	354895	387660	332299	312151	336532	456368	348870	378797
HIL-neg	QI39	210.15	0.32			2299.17	1615.18	1622.84	1396.88	1320.35	1556.1	1954.91	1527.58	1537.12
HIL-neg	QI40	223.029	0.32			22859.6	18560.5	20918.2	17555.6	15447.6	17499.7	24549.4	17393.5	19594.7
HIL-neg	QI41	224.039	0.32			2752.86	2386.48	2093.43	1956.91	1774.3	1976.85	2873.45	2024.7	2241.52
HIL-neg	QI42	226.055	0.32			81010.7	62850.7	69085.3	58253.3	53842.8	59825.5	86469	58165.4	68211.4
HIL-neg	QI43	297.048	0.32			4690.51	3363.91	4033.37	3039.52	2776.7	3308.74	4288.44	3013.08	3348.29
HIL-neg	QI44	83.0504	0.32			190.488	158.711	175.715	158.965	140.425	151.698	146.811	143.853	125.44
HIL-neg	QI45	99.009	0.32			544.837	457.747	481.702	420.252	348.854	437.922	520.601	445.259	371.496
HIL-neg	QI46	101.025	0.32			436.279	293.229	264.583	265.855	264.069	223.254	240.5	320.978	256.67
HIL-neg	QI47	124.017	0.32			3154.32	2889.71	2889.2	2658.55	2623.03	2589.37	3500.29	2696.02	2391.08
HIL-neg	QI48	155.005	0.32			447.545	416.134	448.377	360.869	316.177	353.009	439.468	336.635	340.618
HIL-neg	QI49	167.037	0.32			624.719	475.166	539.264	420.252	354.153	485.626	645.198	475.595	534.568
HIL-neg	QI50	225.047	0.32			880.751	679.362	670.545	525.315	452.185	603.932	1018.99	533.332	657.113
HIL-neg	QI51	127.91	0.33			251.936	190.647	210.05	203.731	203.13	200.356	278.169	194.739	153.423
HIL-neg	QI52	196.171	0.33			1524.93	800.331	955.325	1098.14	771.012	723.191	821.951	1073.51	975.538
HIL-neg	QI53	210.052	0.33			396.338	241.938	318.105	263.114	242.873	280.499	359.302	318.042	387.899
HIL-neg	QI54	210.401	0.33			134.161	121.937	108.055	72.1737	28.2616	70.6018	102.382	NA	130.265
HIL-neg	QI55	141.019	0.33			1116.3	1132.27	1215.87	959.271	1623.28	1296.59	1261.42	1300.55	1204.22
HIL-neg	QI56	74.0249	0.33			217.115	65.8072	60.5914	97.7543	49.4578	42.9335	155.504	128.195	165.002
HIL-neg	QI57	82.0413	0.33			774.242	552.587	668.525	569.168	596.143	612.518	529.294	515.717	616.586
HIL-neg	QI58	83.0253	0.33			5292.7	4930.7	5348.2	4558.82	4554.53	4638.73	4678.65	5240.35	5017.6
HIL-neg	QI59	84.0093	0.33			1136.78	694.846	952.295	768.331	785.142	917.823	893.425	841.588	781.588
HIL-neg	QI60	85.9998	0.33			17651.9	17636.3	19485.2	15831.6	15188	16819.4	17524.7	18142.1	16647.8
HIL-neg	QI61	86.0362	0.33			28.6756	NA	14.138	11.8767	15.8971	NA	15.4538	22.5076	22.1932
HIL-neg	QI62	88.0042	0.33			771.17	462.586	612.983	525.315	485.746	447.463	617.188	505.931	503.69
HIL-neg	QI63	88.0406	0.33			104.461	102.582	78.7689	91.3592	98.9156	63.9232	95.6206	107.645	80.0887
HIL-neg	QI64	93.0097	0.33			290.853	347.423	378.696	316.103	286.149	394.988	375.721	261.284	256.67
HIL-neg	QI65	93.0208	0.33			10756.4	9431.72	10890.3	9494.96	8911.23	9457.78	10395.6	9253.55	9974.42
HIL-neg	QI66	94.0242	0.33			228.381	167.421	171.676	169.928	168.686	166.01	217.32	148.746	189.125
HIL-neg	QI67	94.0413	0.33			133.137	105.485	130.272	172.669	88.3175	117.352	138.119	121.345	123.51
HIL-neg	QI68	95.9764	0.33			77.8339	81.2912	55.5421	50.2475	39.7429	74.4181	43.4639	58.7154	57.8954
HIL-neg	QI69	96.057	0.33			403.507	145.163	160.567	338.029	243.756	326.295	302.316	233.883	241.231
HIL-neg	QI70	97.0045	0.33			644.178	512.909	501.899	491.512	571.414	599.161	671.276	555.839	608.867
HIL-neg	QI71	98.0362	0.33			325.673	161.615	196.922	222.916	145.724	211.805	203.797	126.238	264.389
HIL-neg	QI72	99.0202	0.33			4742.74	4204.88	4163.64	3982.35	3906.28	3656.98	4010.27	3825.31	4135.66
HIL-neg	QI73	105.99	0.33			13600.4	13121.8	13737.1	12266.8	11627.9	12051	12645.1	13422.3	12535.3
HIL-neg	QI74	107.037	0.33			486.462	547.748	513.007	875.221	340.022	528.559	639.402	394.372	495.006
HIL-neg	QI75	109.052	0.33			470.075	234.196	417.071	278.645	240.224	256.647	270.442	272.048	219.038
HIL-neg	QI76	110	0.33			9763.03	8085.57	10103.6	8172.99	7018.59	8874.84	8173.15	8267.13	8087.03
HIL-neg	QI77	110.011	0.33			6626.12	5532.64	6118.73	5436.78	5137.43	5642.42	5724.68	5769.77	5439.27
HIL-neg	QI78	111.031	0.33			2643.28	1000.66	1567.3	1454.44	1162.26	1497.9	1384.08	1156.69	1543.88
HIL-neg	QI79	112.004	0.33			4350.5	2930.35	3541.57	3095.25	2623.91	3264.86	3170.93	3162.8	3231.53
HIL-neg	QI80	112.016	0.33			8056.83	5323.61	6549.93	5973.06	5657.62	5950.59	6592.99	5884.26	6078.05
HIL-neg	QI81	113.036	0.33			1192.09	790.654	982.591	827.714	803.689	698.385	854.79	740.793	996.766
HIL-neg	QI82	115.015	0.33			941.175	826.461	784.659	726.305	589.961	918.777	687.696	474.616	724.658
HIL-neg	QI83	116.929	0.33			20193.8	34088.1	28325.5	27295.4	27757.3	24454.9	25608	32425.6	27608.4
HIL-neg	QI84	118.016	0.33			126.992	147.098	115.124	268.596	90.0838	145.974	230.842	75.3514	74.2991
HIL-neg	QI85	118.03	0.33			444.472	408.392	491.8	387.363	358.569	445.555	392.141	314.127	596.323
HIL-neg	QI86	118.041	0.33			97.2923	105.485	51.5027	89.532	74.1867	54.3825	83.0644	80.2444	79.1237
HIL-neg	QI87	119.037	0.33			769.121	531.296	678.624	651.391	389.48	518.065	606.563	511.803	430.356
HIL-neg	QI88	120.021	0.33			1469.63	1168.08	1063.38	1334.76	1054.51	1023.73	1183.18	1012.84	915.713
HIL-neg	QI89	120.057	0.33			NA	57.0974	60.5914	35.6301	37.9765	35.3009	48.2932	44.0366	NA
HIL-neg	QI90	121.052	0.33			81.9304	47.4199	64.6309	151.656	26.4952	70.6018	118.801	71.4371	53.0708
HIL-neg	QI91	122.036	0.33			415.797	321.294	364.558	450.401	143.074	364.458	362.199	192.782	355.092
HIL-neg	QI92	123.02	0.33			441.4	366.778	474.633	400.153	321.476	387.356	326.462	260.305	319.39
HIL-neg	QI93	123.057	0.33			122.896	130.647	89.8773	107.804	128.06	144.066	90.7913	141.896	105.177
HIL-neg	QI94	124.004	0.33			759.904	483.876	463.524	539.019	455.718	524.743	321.633	343.485	548.077
HIL-neg	QI95	125.047	0.33			1100.94	921.3	1000.77	924.555	568.765	858.671	794.907	681.099	598.253
HIL-neg	QI96	125.097	0.33			1029.25	734.524	581.678	983.938	727.736	890.155	712.808	763.3	871.326
HIL-neg	QI97	127.015	0.33			3980.79	2672.93	3330.51	3022.16	2923.31	2620.85	3186.39	2787.03	3078.11
HIL-neg	QI98	127.026	0.33			2403.63	1303.56	1858.14	2047.36	1353.91	1419.67	1882.47	1359.26	1615.28
HIL-neg	QI99	129.006	0.33			439.352	330.971	387.785	381.881	374.466	346.33	372.824	378.714	310.705
HIL-neg	QI100	129.067	0.33			143.378	236.132	130.272	201.904	120.995	169.826	223.115	134.067	235.441
HIL-neg	QI101	130.993	0.33			264.225	288.39	369.608	224.744	185.467	336.79	405.663	251.498	254.74
HIL-neg	QI102	133.052	0.33			47.11	88.0655	56.552	108.717	62.7054	78.2344	107.211	78.2872	37.632
HIL-neg	QI103	134.048	0.33			144.402	77.4202	49.483	207.385	95.3829	160.285	113.972	133.088	87.8081
HIL-neg	QI104	134.895	0.33			3453.37	5169.73	4862.46	4142.22	4037.88	4061.51	4292.3	4849.89	4422.25
HIL-neg	QI105	135.032	0.33			278.563	225.486	248.425	347.165	199.598	293.856	311.008	225.076	245.091
HIL-neg	QI106	135.043	0.33			279.587	110.324	116.134	321.584	103.331	108.765	135.221	102.752	116.756
HIL-neg	QI107	136.027	0.33			2170.13	1541.63	1647.08	1917.63	1390.12	1402.5	1811	903.239	1597.91
HIL-neg	QI108	136.052	0.33			654.419	530.328	520.076	435.783	310.878	589.62	720.535	332.721	479.567
HIL-neg	QI109	136.892	0.33			504.896	855.493	738.206	755.54	666.797	799.518	910.81	812.23	791.237
HIL-neg	QI110	138.031	0.33			1284.26	693.879	1223.95	949.222	828.418	717.467	859.62	498.102	909.923
HIL-neg	QI111	138.042	0.33			152.595	61.9362	56.552	64.865	63.5886	72.51	95.6206	NA	88.773
HIL-neg	QI112	138.068	0.33			70.6649	49.3554	106.035	52.0747	79.4857	56.2906	59.8836	82.2016	80.0887
HIL-neg	QI113	138.999	0.33			319.528	447.102	597.835	372.745	389.48	325.341	210.559	479.509	345.443
HIL-neg	QI114	139.052	0.33			89.0993	83.2267	82.8083	86.7912	106.864	35.3009	100.45	158.532	49.2111
HIL-neg	QI115	139.063	0.33			197.657	91.9365	174.705	75.8281	124.528	102.086	129.426	87.0945	63.685
HIL-neg	QI116	140.047	0.33			964.73	381.294	506.948	422.993	474.265	532.376	509.011	434.494	480.532
HIL-neg	QI117	142.026	0.33			1371.31	499.36	760.423	966.58	469.849	789.977	845.132	614.555	669.657
HIL-neg	QI118	143.036	0.33			137.233	102.582	143.4	228.398	92.7334	145.974	130.392	114.495	88.773
HIL-neg	QI119	146.966	0.33			34890	35281.4	40545.8	29487.1	31751.9	35056.7	36925	35611.9	35342.3
HIL-neg	QI120	147.032	0.33			95.2441	136.453	NA	172.669	23.8457	75.3722	104.313	NA	72.3693
HIL-neg	QI121	149.117	0.33			132.113	96.7752	NA	65.7786	22.0794	57.2447	152.607	78.2872	38.5969
HIL-neg	QI122	150.042	0.33			846.955	782.912	924.019	849.64	602.325	847.222	731.16	902.26	813.431
HIL-neg	QI123	151.026	0.33			1487.04	808.073	1049.24	1178.53	832.834	869.165	1103.98	846.481	956.239
HIL-neg	QI124	151.038	0.33			153.619	164.518	94.9266	420.252	152.789	120.214	129.426	94.9233	71.4044
HIL-neg	QI125	152.011	0.33			1106.06	515.812	721.038	743.664	646.484	684.074	569.86	534.31	610.797
HIL-neg	QI126	153.042	0.33			1391.79	818.719	960.374	675.144	887.591	870.119	1001.6	899.324	965.889
HIL-neg	QI127	154.026	0.33			1797.35	940.655	1321.9	1049.72	961.777	1205.96	1245	1041.22	1060.45
HIL-neg	QI128	154.062	0.33			300.07	229.357	246.405	222.916	242.873	174.596	403.731	182.996	190.09
HIL-neg	QI129	157.062	0.33			140.306	71.6137	222.169	164.446	173.985	105.903	194.139	180.061	160.177
HIL-neg	QI130	158.939	0.33			2011.39	3979.4	3194.18	3573.06	3695.2	2985.31	3066.62	3386.9	2967.14
HIL-neg	QI131	160.027	0.33			227.357	283.551	322.144	537.192	139.542	247.106	308.111	184.954	312.635
HIL-neg	QI132	161.047	0.33			88.0751	54.1941	NA	91.3592	NA	103.04	87.8937	118.409	98.4222
HIL-neg	QI133	162.042	0.33			276.515	184.841	283.77	351.733	90.967	236.611	265.613	172.232	147.633
HIL-neg	QI134	163.027	0.33			197.657	168.389	368.598	472.327	291.448	292.902	440.434	259.326	399.478
HIL-neg	QI135	165.042	0.33			482.365	361.939	365.568	351.733	277.317	381.631	503.216	259.326	343.513
HIL-neg	QI136	166.026	0.33			687.191	262.261	479.682	620.329	396.545	386.402	628.778	311.192	511.41
HIL-neg	QI137	167.058	0.33			323.625	139.356	329.213	194.595	218.144	240.428	292.657	130.153	216.143
HIL-neg	QI138	168.042	0.33			246.815	321.294	247.415	251.238	277.317	199.402	247.261	157.553	348.337
HIL-neg	QI139	171.005	0.33			311.335	192.583	161.577	113.285	120.112	130.709	165.163	116.452	171.756
HIL-neg	QI140	184.037	0.33			1497.28	1122.59	1153.26	1036.01	803.689	1084.79	1129.1	1071.56	1116.42
HIL-neg	QI141	185.021	0.33			338.987	263.229	238.326	150.743	182.817	148.836	230.842	365.014	169.827
HIL-neg	QI142	185.061	0.33			473.148	355.165	436.258	426.647	390.363	353.963	531.226	427.644	498.866
HIL-neg	QI143	187.098	0.33			1597.64	1273.56	963.404	1608.83	1319.46	1221.22	1041.2	921.832	1240.89
HIL-neg	QI144	201.114	0.33			4353.57	2840.35	2731.66	4247.29	3444.38	3497.65	2644.54	3083.54	3542.23
HIL-neg	QI145	211.978	0.33			873.583	643.555	1045.2	885.27	922.918	714.605	978.421	831.802	1055.63
HIL-neg	QI146	215.083	0.33			33.7963	135.485	96.9463	37.4573	63.5886	85.8671	76.3033	170.275	101.317
HIL-neg	QI147	217.109	0.33			293.925	217.744	107.045	186.373	206.663	109.719	121.699	115.474	211.318
HIL-neg	QI148	281.249	0.33			6444.85	5077.8	4052.56	5628.64	4631.37	4431.69	4081.74	4424.21	5201.9
HIL-neg	QI149	284.268	0.33			2190.61	1460.34	1635.97	1046.98	2105.49	2865.1	1586.92	1371.98	2649.68
HIL-neg	QI150	297.244	0.33			1525.95	1411.95	972.493	1097.22	1049.21	1246.03	851.893	809.294	1278.52
HIL-neg	QI151	81.046	0.34			75.7856	56.1296	22.2169	23.7534	20.313	26.7142	56.0202	71.4371	22.1932
HIL-neg	QI152	82.03	0.34			16.3861	72.5814	51.5027	39.2844	66.2381	78.2344	94.6547	105.688	26.0529
HIL-neg	QI153	87.0566	0.34			410.676	367.746	357.489	394.672	386.831	305.305	233.739	392.415	365.706
HIL-neg	QI154	92.0256	0.34			2972.02	2942.94	2611.49	2731.64	2484.37	2569.33	2760.44	2343.72	2651.61
HIL-neg	QI155	96.9603	0.34			10818.9	9634.94	9999.61	8627.05	7680.97	9228.8	9188.27	8821.99	8433.43
HIL-neg	QI156	98.9522	0.34			2622.8	2342.93	2539.79	2332.4	2192.04	2156.22	2411.76	2429.84	2340.9
HIL-neg	QI157	109.016	0.34			504.896	161.615	278.721	454.969	260.537	244.244	247.261	131.131	226.757
HIL-neg	QI158	112.052	0.34			694.36	712.266	719.018	529.883	646.484	556.228	765.931	665.441	881.94
HIL-neg	QI159	113.927	0.34			77.8339	233.228	289.829	261.287	272.018	211.805	98.5182	215.29	194.915
HIL-neg	QI160	114.95	0.34			25.6032	39.6779	73.7196	95.0135	141.308	83.9589	80.1668	91.9875	100.352
HIL-neg	QI161	115.921	0.34			24789.1	30092.3	28561.8	26164.4	27114.3	22703.2	23509.1	31350.1	28186.4
HIL-neg	QI162	116.935	0.34			135.185	374.52	507.958	317.93	502.526	350.147	412.424	671.313	300.091
HIL-neg	QI163	116.963	0.34			1941.75	1606.47	1631.93	1608.83	1523.48	1598.08	1600.44	1712.53	1648.09
HIL-neg	QI164	119.947	0.34			19807.7	19569.9	23211.6	18156.7	17730.6	20741.7	21890.4	20303.8	20726.6
HIL-neg	QI165	123.902	0.34			23.555	647.426	352.44	280.473	568.765	269.05	392.141	619.448	496.936
HIL-neg	QI166	124.052	0.34			380.976	450.973	423.13	429.388	303.812	384.494	461.683	413.944	384.04
HIL-neg	QI167	125.036	0.34			775.266	806.138	875.546	739.096	501.643	710.788	720.535	781.894	653.253
HIL-neg	QI168	128.95	0.34			38.9169	88.0655	79.7787	82.2232	141.308	109.719	154.538	82.2016	105.177
HIL-neg	QI169	130.944	0.34			16650.3	21021.5	19123.7	17491.6	17650.2	16051.4	15958	21398.8	18341.3
HIL-neg	QI170	137.011	0.34			1084.55	634.846	962.394	998.556	580.246	685.028	562.133	548.011	708.254
HIL-neg	QI171	138.945	0.34			410.676	152.905	465.544	233.879	325.008	185.091	268.51	301.406	494.041
HIL-neg	QI172	141.031	0.34			593.995	340.649	664.486	531.71	472.499	246.152	531.226	491.252	463.163
HIL-neg	QI173	143.047	0.34			194.585	178.066	228.228	187.286	219.027	215.622	272.374	319.02	302.021
HIL-neg	QI174	146.909	0.34			NA	116.13	NA	45.6796	175.752	NA	60.8495	133.088	195.88
HIL-neg	QI175	156.955	0.34			567.368	489.683	648.328	313.362	590.844	494.213	579.519	565.625	469.918
HIL-neg	QI176	158.057	0.34			350.252	198.389	175.715	222.003	140.425	202.265	393.107	265.198	134.124
HIL-neg	QI177	169.037	0.34			1111.18	178.066	492.81	416.598	298.513	360.642	530.26	335.656	258.6
HIL-neg	QI178	169.073	0.34			142.354	113.227	171.676	137.039	73.3035	155.515	165.163	93.9447	165.002
HIL-neg	QI179	170.021	0.34			2421.04	1369.37	1422.89	1130.11	941.464	1197.37	1433.34	1183.12	1316.16
HIL-neg	QI180	170.058	0.34			337.963	423.876	258.523	242.102	184.584	249.014	189.309	216.268	275.968
HIL-neg	QI181	170.971	0.34			1953.02	1638.4	2182.3	1575.03	1814.04	1389.14	1663.22	2091.25	2042.74
HIL-neg	QI182	172.001	0.34			884.848	137.421	249.435	173.582	272.901	225.162	285.896	339.571	300.091
HIL-neg	QI183	182.069	0.34			385.073	209.035	341.332	306.053	252.588	291.948	365.097	280.855	315.53
HIL-neg	QI184	183.005	0.34			1101.96	911.623	726.087	653.218	782.493	612.518	477.137	494.188	882.905
HIL-neg	QI185	183.053	0.34			1238.17	440.327	858.379	532.624	771.895	648.773	973.592	487.338	662.903
HIL-neg	QI186	191	0.34			7341.99	5691.35	6687.27	6669.22	8164.07	5486.9	5239.82	7286.58	6633.85
HIL-neg	QI187	194.941	0.34			14187.3	13407.2	14174.4	12875.2	11741.8	12965.9	13257.5	11727.4	11776.9
HIL-neg	QI188	211.438	0.34			82.9545	76.4524	174.705	87.7048	199.598	84.913	407.595	90.0303	178.511
HIL-neg	QI189	260.021	0.34			2158.87	2133.89	2259.05	1767.8	2303.32	2311.73	2067.92	1982.62	2091.95
HIL-neg	QI190	295.228	0.34			549.958	534.199	420.101	618.502	411.559	473.223	518.669	526.482	577.024
HIL-neg	QI191	305.083	0.34			128.016	357.101	385.765	338.029	124.528	379.723	211.524	418.837	460.269
HIL-neg	QI192	72.9932	0.34			350.252	378.391	418.081	350.819	404.494	367.32	373.79	489.295	397.549
HIL-neg	QI193	75.9623	0.34			231.453	226.454	254.484	145.261	150.14	107.811	242.432	256.391	240.266
HIL-neg	QI194	99.926	0.34			6071.04	7097.5	5880.4	5904.54	5633.77	5771.22	6148.7	6448.91	6490.08
HIL-neg	QI195	100.934	0.34			955916	918551	896709	843908	794447	850115	844821	884526	866166
HIL-neg	QI196	102.02	0.34			900.21	794.525	691.752	740.923	695.942	857.716	685.764	677.184	842.378
HIL-neg	QI197	106.005	0.34			133.137	84.1945	189.853	152.57	60.9391	91.5915	36.7029	210.397	145.703
HIL-neg	QI198	121.944	0.34			2021.63	2429.06	3641.55	2424.67	2299.79	2313.64	2704.42	2406.35	2828.19
HIL-neg	QI199	130.978	0.34			646.226	632.91	920.99	663.268	664.147	701.248	577.587	770.151	885.8
HIL-neg	QI200	137.036	0.34			299.046	252.583	297.908	233.879	265.836	415.978	354.472	168.318	247.02
HIL-neg	QI201	155.01	0.34			840.81	981.301	1101.75	947.395	978.558	1083.83	671.276	624.341	935.976
HIL-neg	QI202	176.93	0.34			350.252	218.712	150.469	153.483	318.826	229.933	196.071	232.904	70.4394
HIL-neg	QI203	176.984	0.34			5354.15	4577.47	5107.86	4406.25	5291.98	4371.59	4485.48	4762.8	4877.69
HIL-neg	QI204	212.067	0.34			829.545	524.522	418.081	1540.32	966.193	433.152	454.922	NA	984.222
HIL-neg	QI205	247.062	0.34			39018.3	35098.4	35665.1	32956	31934.7	32443.4	33753.1	32017.5	35816
HIL-neg	QI206	255.029	0.34			670.805	125.808	844.241	672.403	800.156	700.294	687.696	397.308	839.484
HIL-neg	QI207	310.99	0.34			2271.52	5766.84	3987.93	5347.25	4484.76	3178.99	3565.01	4284.27	3982.24
HIL-neg	QI208	90.9859	0.35			1.3429e+06	1.26397e+06	1.33166e+06	1.18963e+06	1.12303e+06	1.22298e+06	1.26348e+06	1.27476e+06	1.26402e+06
HIL-neg	QI209	108.996	0.35			2.3174e+06	2.17993e+06	2.31074e+06	2.05349e+06	1.94475e+06	2.12478e+06	2.20707e+06	2.18499e+06	2.17087e+06
HIL-neg	QI210	233.047	0.35			91695.4	86791.9	88986.6	79800.4	75563.6	80878.2	83924	81871.8	83390.6
HIL-neg	QI211	254.962	0.35			535.62	397.746	300.937	NA	127.177	151.698	458.786	148.746	303.951
HIL-neg	QI212	123.012	0.35			975408	911448	953387	844654	795141	864576	899435	890467	885398
HIL-neg	QI213	147.012	0.35			809.062	540.006	365.568	424.82	294.097	379.723	512.874	692.842	508.515
HIL-neg	QI214	180.927	0.35			86.0269	185.808	398.894	280.473	158.971	NA	88.8596	224.097	353.162
HIL-neg	QI215	165.023	0.37			432.183	288.39	558.451	293.263	173.102	263.326	415.322	503.974	482.462
HIL-neg	QI216	156.013	0.37			638143	672422	732977	570206	660979	556145	599222	748797	722953
HIL-neg	QI217	258.05	0.37			NA	165.486	NA	NA	NA	311.03	297.486	NA	299.126
HIL-neg	QI218	125.036	0.39			116.751	44.5166	108.055	106.89	158.088	118.306	108.177	302.384	121.58
HIL-neg	QI219	214.08	0.39			56.3271	30.0003	138.35	49.3339	38.8597	120.214	157.436	61.6512	137.019
HIL-neg	QI220	96.0093	0.4			2137.36	1859.05	2174.22	2316.87	2192.04	2133.32	1880.54	2185.19	2128.62
HIL-neg	QI221	98.0249	0.4			38441.7	34592.3	38967.4	30744.2	34047.3	29537.3	33091.5	38075	36615
HIL-neg	QI222	183.005	0.4			NA	NA	482.712	168.101	169.57	196.54	381.517	380.672	246.056
HIL-neg	QI223	165.023	0.41			549.958	1029.69	1064.39	681.539	581.129	558.136	697.354	1009.91	581.849
HIL-neg	QI224	210.932	0.41			547.909	NA	243.376	308.794	323.242	133.571	420.151	414.922	501.76
HIL-neg	QI225	262.231	0.41			928.886	417.101	1075.5	1247.05	1256.76	1085.74	842.234	1382.75	684.131
HIL-neg	QI226	162.96	0.42			182.295	244.841	252.464	73.0873	NA	NA	233.739	428.623	281.758
HIL-neg	QI227	214.08	0.42			1711.32	2341.96	2303.48	1730.34	1988.03	1672.5	1453.63	3492.59	2714.33
HIL-neg	QI228	72.0093	0.42			52665.9	45887.9	49937.4	41365.6	47499.8	40940.5	45465.2	48360	48441.1
HIL-neg	QI229	96.9223	0.42			87.051	340.649	170.666	168.101	177.518	267.142	141.016	259.326	224.827
HIL-neg	QI230	100.041	0.42			17925.3	16627	18006.8	15340.1	14581.2	17184.9	16655.4	16701.6	15520.8
HIL-neg	QI231	125.036	0.42			40.9652	42.5811	267.612	119.681	75.953	NA	NA	158.532	150.528
HIL-neg	QI232	189.023	0.43			262.177	395.811	541.283	91.3592	175.752	176.504	210.559	211.375	126.405
HIL-neg	QI233	220.065	0.44			1079.43	472.263	654.387	666.922	616.456	NA	129.426	1354.37	521.059
HIL-neg	QI234	85.0409	0.45			49087.6	44162.4	46462.5	41656.1	39069.9	44111.8	43799.1	44354.6	43157.2
HIL-neg	QI235	86.025	0.45			198061	165783	181091	157862	151600	168901	172978	166476	163431
HIL-neg	QI236	138.999	0.45			NA	333.875	191.873	54.8155	NA	62.0151	129.426	268.134	339.653
HIL-neg	QI237	233.002	0.45			64543.7	60594.9	63501.8	55621.3	54177.5	57885.8	60879.4	58719.3	59678.6
HIL-neg	QI238	74.0249	0.46			30.7239	27.0971	50.4929	NA	24.7289	23.852	26.0783	72.4157	65.6148
HIL-neg	QI239	214.081	0.47			6640.46	7943.31	7957.68	3987.83	7265.88	5320.89	4985.79	7903.09	6092.53
HIL-neg	QI240	142.051	0.48			59.3995	144.195	298.918	52.0747	320.592	69.6477	68.5764	181.039	307.811
HIL-neg	QI241	263.054	0.48			523.33	1256.14	889.684	901.715	1143.71	994.15	996.772	729.05	907.028
HIL-neg	QI242	114.056	0.49			14841.7	12871.1	13851.2	12835	13378.3	13151	12903	13021.1	13646
HIL-neg	QI243	101.025	0.5			723.036	391.94	572.589	595.662	625.288	432.197	596.904	541.16	643.604
HIL-neg	QI244	247.941	0.5			141.33	295.164	NA	NA	249.055	130.709	159.368	NA	285.617
HIL-neg	QI245	333.084	0.5			726.108	244.841	701.851	NA	560.816	196.54	444.298	463.852	NA
HIL-neg	QI246	261.128	0.51			608.333	362.907	202.981	627.637	480.447	156.469	484.864	128.195	271.144
HIL-neg	QI247	134.895	0.51			326.697	116.13	127.242	54.8155	245.523	159.331	64.7129	353.271	130.265
HIL-neg	QI248	263.054	0.51			724.06	210.002	645.299	462.277	926.45	472.269	550.543	481.466	1076.85
HIL-neg	QI249	106.005	0.52			126.992	83.2267	NA	104.149	181.051	29.5764	85.962	34.2507	37.632
HIL-neg	QI250	200.99	0.52			432234	428477	446214	389956	377498	411563	426584	420753	413198
HIL-neg	QI251	178.984	0.53			497.727	372.585	559.461	489.685	649.133	387.356	258.852	248.562	673.517
HIL-neg	QI252	268.036	0.53			6887.27	4504.89	4637.26	5916.42	5523.38	4526.15	5709.23	5221.76	4862.25
HIL-neg	QI253	95.0253	0.54			31449	31201.3	29254.6	26389.1	29279.9	25812.6	28476.6	30505.6	29818.1
HIL-neg	QI254	102.02	0.55			103.437	62.9039	NA	132.471	143.957	123.076	NA	145.81	NA
HIL-neg	QI255	111.009	0.57			170.006	201.293	335.273	119.681	120.995	122.122	394.073	80.2444	39.5619
HIL-neg	QI256	106.005	0.58			180.247	132.582	NA	NA	105.981	41.9794	76.3033	112.538	82.9834
HIL-neg	QI257	249.971	0.58			92.1717	182.905	173.695	33.8029	30.9111	16.2193	85.962	NA	62.72
HIL-neg	QI258	189.023	0.59			611.405	586.458	284.78	453.141	321.476	218.484	197.036	201.59	518.164
HIL-neg	QI259	194.054	0.59			438.327	180.002	293.868	183.632	596.143	416.932	567.928	144.831	495.006
HIL-neg	QI260	94.9253	0.6			27375	26866.7	30595.6	25112.8	24452.5	27906.8	29065.8	27239.1	27478.1
HIL-neg	QI261	138.999	0.63			423.99	573.877	226.208	412.943	458.368	277.637	276.237	187.889	243.161
HIL-neg	QI262	263.107	0.63			239.646	538.07	282.76	579.217	677.395	605.84	489.693	NA	270.179
HIL-neg	QI263	189.023	0.65			188.44	349.359	110.074	86.7912	200.481	186.999	420.151	255.412	100.352
HIL-neg	QI264	334.145	0.65			1682.64	2185.19	1214.86	2087.56	1413.96	1587.59	2575.96	808.316	515.269
HIL-neg	QI265	93.0347	0.65			292.901	316.455	260.543	261.287	113.93	353.963	303.282	138.96	247.985
HIL-neg	QI266	208.014	0.67			349.228	243.874	234.287	201.904	231.392	NA	391.175	234.862	98.4222
HIL-neg	QI267	235.01	0.68			1764.58	1410.98	957.345	1542.14	972.375	1851.87	1379.25	1143.97	1252.47
HIL-neg	QI268	198.06	0.69			369.711	762.589	786.679	1136.51	680.928	1108.64	924.333	1453.21	1170.45
HIL-neg	QI269	214.08	0.7			975.996	1290.01	903.822	1412.41	1302.68	1914.84	1638.11	941.404	1445.46
HIL-neg	QI270	247.941	0.7			NA	145.163	NA	127.903	133.359	NA	NA	NA	281.758
HIL-neg	QI271	208.015	0.71			121.871	125.808	NA	484.204	209.312	522.835	226.978	109.602	104.212
HIL-neg	QI272	106.005	0.72			172.054	45.4844	44.4337	138.866	NA	311.03	160.334	NA	46.3163
HIL-neg	QI273	180.927	0.73			487.486	466.457	534.214	286.868	175.752	643.049	681.901	404.158	641.674
HIL-neg	QI274	182.977	0.73			NA	NA	NA	175.41	NA	10.4949	NA	9.7859	NA
HIL-neg	QI275	92.9282	0.74			39937	40367.9	45573.8	36316.2	36201.3	40460.6	42546.3	40485.3	41398.1
HIL-neg	QI276	96.9223	0.75			208.922	110.324	146.429	122.421	148.373	236.611	142.948	151.681	174.651
HIL-neg	QI277	165.023	0.75			519.234	90.9687	176.725	179.978	77.7194	165.056	90.7913	231.926	288.512
HIL-neg	QI278	212.067	0.75			977.02	NA	249.435	246.67	NA	NA	NA	NA	NA
HIL-neg	QI279	234.999	0.75			312.36	417.101	278.721	450.401	624.405	641.141	426.912	134.067	628.165
HIL-neg	QI280	175.037	0.76			1347.75	340.649	683.673	747.318	629.704	831.002	1075.97	582.261	1203.26
HIL-neg	QI281	190.992	0.77			698.456	663.878	567.54	595.662	532.554	627.784	368.96	694.799	975.538
HIL-neg	QI282	235.01	0.77			1177.75	344.52	428.179	1317.4	421.274	550.503	1310.68	722.2	727.552
HIL-neg	QI283	198.06	0.78			117.775	291.293	94.9266	NA	327.658	593.437	201.866	96.8804	151.493
HIL-neg	QI284	165.023	0.79			NA	273.874	556.431	633.119	323.242	210.851	456.854	272.048	319.39
HIL-neg	QI285	239.06	0.8			369.711	1383.89	705.89	993.988	762.18	599.161	689.627	872.903	802.816
HIL-neg	QI286	128.072	0.8			350.252	59.0329	119.163	100.495	207.546	251.877	135.221	189.847	NA
HIL-neg	QI287	249.972	0.81			NA	NA	NA	97.7543	NA	56.2906	NA	187.889	76.229
HIL-neg	QI288	172.008	0.82			208.922	76.4524	NA	239.361	174.869	160.285	216.354	555.839	NA
HIL-neg	QI289	182.023	0.82			NA	NA	10.0986	10.0495	NA	10.4949	22.2149	NA	NA
HIL-neg	QI290	235	0.82			1028.23	416.134	297.908	924.555	762.18	853.9	511.908	795.594	142.809
HIL-neg	QI291	258.05	0.83			NA	145.163	124.212	NA	275.551	149.79	295.555	358.164	NA
HIL-neg	QI292	168.963	0.84			2.19386e+06	2.15457e+06	2.22322e+06	1.92504e+06	1.85157e+06	2.00899e+06	2.07935e+06	2.09851e+06	2.11892e+06
HIL-neg	QI293	186.974	0.84			1.45989e+06	1.4558e+06	1.51948e+06	1.32796e+06	1.27379e+06	1.40603e+06	1.43832e+06	1.43747e+06	1.41161e+06
HIL-neg	QI294	214.08	0.84			835.69	307.745	1009.86	826.8	897.306	669.763	505.147	831.802	406.233
HIL-neg	QI295	182.023	0.85			98.3164	13.5485	16.1577	22.8398	12.3644	13.3571	NA	15.6574	9.64924
HIL-neg	QI296	267.037	0.85			1.49077e+06	1.44919e+06	1.38664e+06	1.25834e+06	1.20265e+06	1.26474e+06	1.28176e+06	1.33431e+06	1.32497e+06
HIL-neg	QI297	175.117	0.86			349.228	165.486	232.267	232.966	72.4203	86.8211	69.5423	79.2658	297.196
HIL-neg	QI298	388.132	0.86			1083.53	1105.17	862.418	578.304	NA	1715.43	474.24	NA	931.151
HIL-neg	QI299	189.023	0.88			417.845	676.459	591.776	305.14	94.4997	487.534	413.39	449.173	254.74
HIL-neg	QI300	101.025	0.88			440.376	330.971	642.269	340.77	306.462	276.683	291.691	525.503	220.003
HIL-neg	QI301	191	0.88			322.601	303.874	763.452	233.879	NA	149.79	272.374	428.623	248.95
HIL-neg	QI302	115.052	0.89			129.04	251.616	118.153	45.6796	35.327	NA	50.225	37.1864	138.949
HIL-neg	QI303	208.935	0.9			35469.7	35952	40644.7	31706.2	31684.8	36712.9	38631.7	35660.8	36818.6
HIL-neg	QI304	258.05	0.9			365.614	376.456	227.218	483.29	NA	287.178	NA	259.326	137.984
HIL-neg	QI305	263.054	0.9			177.174	1329.69	884.635	962.012	586.428	348.239	531.226	691.863	130.265
HIL-neg	QI306	281.108	0.9			615.502	1087.75	776.58	590.18	1161.37	864.395	1594.64	2005.13	1644.23
HIL-neg	QI307	243.066	0.91			311.335	493.554	489.781	420.252	558.166	599.161	150.675	566.604	125.44
HIL-neg	QI308	221.049	0.92			NA	NA	NA	NA	NA	NA	NA	NA	NA
HIL-neg	QI309	185.061	0.92			2167.06	2267.44	2172.2	1440.73	1375.99	1505.54	2106.55	1966.97	1715.63
HIL-neg	QI310	253.076	0.92			908.403	446.134	134.311	575.563	602.325	460.82	482.932	321.956	116.756
HIL-neg	QI311	105.038	0.92			NA	NA	NA	NA	NA	NA	NA	NA	NA
HIL-neg	QI312	179.057	0.92			NA	NA	NA	NA	NA	NA	NA	NA	NA
HIL-neg	QI313	208.044	0.93			660.564	750.008	1046.21	750.059	570.531	478.947	814.224	223.119	259.564
HIL-neg	QI314	300.063	0.93			278.563	179.034	NA	NA	175.752	NA	NA	322.935	NA
HIL-neg	QI315	74.9909	0.93			49.1582	220.648	292.859	120.594	150.14	75.3722	102.382	152.66	71.4044
HIL-neg	QI316	92.0256	0.93			257.057	176.131	425.15	340.77	90.967	131.663	203.797	55.7796	71.4044
HIL-neg	QI317	182.023	0.94			25.6032	133.55	23.2267	19.1854	28.2616	32.4387	39.6005	215.29	31.8425
HIL-neg	QI318	91.0223	0.94			5634.76	11480.4	10779.2	9685.9	8879.44	7521.95	8149	12772.6	8603.26
HIL-neg	QI319	166.044	0.94			NA	108.388	105.025	25.5806	121.878	23.852	38.6346	166.36	NA
HIL-neg	QI320	313.079	0.94			5055.1	17095.3	14799.5	13612.5	13256.5	10802.1	10771.3	19540.5	12791
HIL-neg	QI321	149.01	0.95			2078.98	6479.1	5968.26	5126.16	5896.07	4150.24	4690.24	7096.74	4086.45
HIL-neg	QI322	165.041	0.95			25847	46255.7	45505.2	41476.1	45693.7	32253.6	34656.2	55199.3	35494.7
HIL-neg	QI323	223.029	0.95			54455	90272.9	90627.6	83018.1	91812.2	68624.9	72855.2	107327	75926
HIL-neg	QI324	239.06	0.95			30594.8	51924.8	52616.6	49009.6	54014.1	38613.5	40605	61460.4	44371.1
HIL-neg	QI325	257.047	0.95			37510.8	33098.1	34086.7	28431	28463.8	28478.3	33056.7	27864.4	31074.4
HIL-neg	QI326	671.269	0.95			3974.65	5294.57	4088.91	6943.3	4061.72	1410.13	3530.24	682.077	1614.32
HIL-neg	QI327	695.313	0.95			244776	276358	249057	341914	232698	134639	216050	232251	186311
HIL-neg	QI328	105.99	0.96			225.309	222.583	217.119	373.659	197.831	176.504	299.418	212.354	122.545
HIL-neg	QI329	234.999	0.96			1483.96	130.647	283.77	396.499	119.229	514.248	259.818	284.77	441.935
HIL-neg	QI330	297.048	0.96			6102.79	12497.6	14428.8	8466.25	9169.12	7801.5	9401.73	16057.7	12380.9
HIL-neg	QI331	134.973	0.97			394.29	340.649	413.032	398.326	209.312	347.285	567.928	212.354	311.67
HIL-neg	QI332	191	0.97			1295.52	1279.37	1229	1813.48	1383.93	1162.07	1733.73	1489.41	1487.91
HIL-neg	QI333	262.182	0.97			NA	NA	NA	NA	NA	1334.76	1899.86	NA	NA
HIL-neg	QI334	157.124	0.98			27466.1	20950.9	20810.1	29643.3	24224.6	11946	22611.9	21361.6	25370.7
HIL-neg	QI335	175.037	0.98			2262.3	2017.76	737.196	1625.28	1674.5	1118.18	1341.59	1756.57	1837.21
HIL-neg	QI336	447.065	0.98			NA	NA	NA	NA	NA	NA	NA	NA	NA
HIL-neg	QI337	371.067	0.98			NA	NA	221.159	NA	NA	NA	NA	NA	NA
HIL-neg	QI338	267.161	0.99			NA	140.324	NA	128.816	NA	247.106	317.77	1205.62	163.072
HIL-neg	QI339	299.027	0.99			NA	353.23	1373.41	484.204	305.578	161.239	732.125	1430.7	577.024
HIL-neg	QI340	208.044	0.99			499.775	119.034	486.751	NA	356.803	81.0967	210.559	NA	412.987
HIL-neg	QI341	260.866	0.99			678.998	639.684	682.663	464.105	547.568	777.574	396.005	472.659	314.565
HIL-neg	QI342	336.328	0.99			18148.6	4830.05	8300.02	14852.3	5033.21	1194.51	13678.6	7070.31	4988.66
HIL-neg	QI343	373.046	0.99			NA	NA	222.169	NA	NA	NA	211.524	NA	NA
HIL-neg	QI344	374.246	0.99			4096.52	4910.38	6985.18	5996.82	4387.61	5455.42	6668.33	9510.92	6658.94
HIL-neg	QI345	431.033	0.99			NA	NA	NA	NA	NA	NA	NA	NA	NA
HIL-neg	QI346	242.177	1			126278	123133	120438	129487	116902	95384	124942	119501	128976
HIL-neg	QI347	269.385	1			673.877	1376.14	1863.19	1633.5	1710.71	1495.99	2308.42	1682.2	1347.03
HIL-neg	QI348	370.333	1			581.706	5935.23	3444.62	2294.94	12190.5	2235.41	NA	189.847	1866.16
HIL-neg	QI349	564.345	1			40107	39864.6	54682.8	37523.9	35339.4	32176.3	39202.5	45687.4	41048.8
HIL-neg	QI350	93.0347	1			187.416	342.584	441.308	116.94	205.78	108.765	330.326	276.941	184.3
HIL-neg	QI351	137.097	1			131.089	217.744	142.39	NA	1592.36	1704.94	2993.21	3248.92	247.02
HIL-neg	QI352	144.067	1			149.523	210.97	135.321	236.62	77.7194	150.744	276.237	111.559	61.7551
HIL-neg	QI353	157.033	1			10852.7	10325	10435.9	10208.5	9165.59	9868.99	10276.8	8800.46	9690.73
HIL-neg	QI354	173.119	1			359.469	328.068	461.505	445.833	306.462	272.866	371.858	570.518	164.037
HIL-neg	QI355	199.098	1			761.952	1295.82	1668.28	1086.26	3750.84	3416.55	4767.51	6333.44	1165.63
HIL-neg	QI356	207.07	1			1.06413e+06	967486	850041	924535	883739	748760	801392	838063	931910
HIL-neg	QI357	226.182	1			3092.87	2779.39	3850.59	2979.22	2885.33	2976.72	1636.17	1997.3	2488.54
HIL-neg	QI358	299.063	1			76007.8	70244.3	64337	63815.3	62376	58518.4	66434.1	62850	67785.9
HIL-neg	QI359	428.271	1			3476.92	2724.22	4050.54	2823.91	3212.11	3673.2	2380.86	1877.91	4050.75
HIL-neg	QI360	165.023	1.01			4418.1	4130.37	3342.63	3590.42	3729.65	2851.74	3585.29	3904.58	3921.45
HIL-neg	QI361	299.117	1.01			2213.14	1977.12	1052.27	1448.96	1849.37	933.089	1198.64	1068.62	1422.3
HIL-neg	QI362	447.135	1.01			23190.4	26560.9	20580.9	45643	29829.2	13762.6	19696.9	21046.5	25172
HIL-neg	QI363	516.264	1.01			21984	21994.1	19259	19729.9	18889.3	18212.4	17250.3	18543.3	17345.5
HIL-neg	QI364	559.306	1.01			5105.29	4651.99	6036.93	5480.64	4130.61	3682.74	2352.85	2911.31	2626.52
HIL-neg	QI365	235.134	1.01			764.001	NA	147.439	246.67	355.919	107.811	424.015	395.35	598.253
HIL-neg	QI366	309.171	1.01			27130.2	29509.7	28245.7	29744.7	27812.1	30814.8	34975.9	32105.6	31776.9
HIL-neg	QI367	415.258	1.01			2257.18	2237.44	1034.09	971.148	2658.36	1460.69	1318.41	3031.67	2419.06
HIL-neg	QI368	451.33	1.01			22764.4	28508.1	27966	79308	10930.2	68645	4082.71	7810.13	3986.1
HIL-neg	QI369	457.298	1.01			13964	14343.1	10476.3	10227.7	9355.47	9385.27	7296.14	10937.7	10571.7
HIL-neg	QI370	214.08	1.02			600.14	645.491	589.757	436.697	411.559	343.468	286.862	406.115	416.847
HIL-neg	QI371	219.176	1.02			1519.81	1899.7	1335.03	2040.96	2377.51	1102.91	1601.4	1568.68	2582.14
HIL-neg	QI372	225.15	1.02			787.556	161.615	1178.5	147.088	963.544	784.252	1802.3	1879.87	1053.7
HIL-neg	QI373	259.113	1.02			4231.7	5602.32	4403.99	4525.02	3719.93	2714.35	3725.34	3658.95	3540.3
HIL-neg	QI374	383.121	1.02			10176.8	8228.8	6777.15	5994.99	5681.46	6877.95	5884.05	6370.62	5442.17
HIL-neg	QI375	205.16	1.02			44365.3	43897.3	48851.8	36360.9	36179.3	36426.7	34861	41648.8	52720.5
HIL-neg	QI376	448.261	1.02			31695.8	27923.5	25992.7	25635.4	24572.6	24894.8	24646.9	28379.1	26206.4
HIL-neg	QI377	189.059	1.03			7192.46	5973.94	4720.07	6425.29	6014.42	4782.79	4895	6046.71	5824.28
HIL-neg	QI378	236.106	1.03			18961.8	15638.9	15979	17246.8	16870.4	18171.4	19956.7	20442.8	19097.8
HIL-neg	QI379	282.996	1.03			NA	NA	NA	NA	NA	NA	NA	NA	NA
HIL-neg	QI380	322.761	1.03			3017.09	1598.73	893.724	1456.27	1050.09	1221.22	157.436	912.046	973.608
HIL-neg	QI381	502.248	1.03			34635	36235.6	31942.8	28296.7	26329.2	28208.3	27348.5	30194.4	29195.7
HIL-neg	QI382	171.103	1.03			1300.64	1266.79	805.866	1139.25	1241.74	785.206	910.81	743.729	1210.01
HIL-neg	QI383	232.065	1.03			8546.36	8866.55	7865.78	7514.29	7612.97	7490.47	8669.6	6490.01	8037.81
HIL-neg	QI384	263.107	1.03			9533.62	8995.26	8300.02	8078.89	7913.25	7687.96	7102	8106.64	8450.8
HIL-neg	QI385	277.123	1.03			12167.7	11612.1	9587.58	10616.8	10460.3	10843.1	11973.8	11696.1	11249.1
HIL-neg	QI386	491.303	1.03			9105.54	6539.1	3524.4	9464.81	6037.38	5764.54	2145.19	5610.26	6165.86
HIL-neg	QI387	518.26	1.03			924.789	NA	454.436	445.833	483.097	806.196	NA	NA	815.361
HIL-neg	QI388	211.135	1.03			7958.51	8299.44	10335.9	5118.85	8194.1	9551.28	6807.41	12388	9832.57
HIL-neg	QI389	224.166	1.03			2760.03	2535.51	3791	2633.88	2530.3	2944.29	3797.78	3212.71	1815.99
HIL-neg	QI390	338.246	1.03			2955.64	7911.38	11980.9	91270.5	7559.98	445.555	NA	7971.6	NA
HIL-neg	QI391	357.015	1.03			NA	NA	NA	NA	NA	NA	NA	NA	NA
HIL-neg	QI392	461.292	1.03			2339.11	2268.41	NA	3098.9	2419.9	1392.95	531.226	535.289	1128
HIL-neg	QI393	107.765	1.04			444.472	681.298	261.553	524.402	405.377	276.683	NA	372.843	382.11
HIL-neg	QI394	181.072	1.04			514.113	456.779	527.145	182.718	257.004	409.3	109.143	299.449	305.881
HIL-neg	QI395	327.182	1.04			11922.9	12805.3	11863.8	10311.7	11817.8	11668.4	17621.2	14395.1	13000.4
HIL-neg	QI396	333.084	1.04			2174.23	2306.15	1765.23	1720.29	519.307	693.615	NA	227.033	636.85
HIL-neg	QI397	125.08	1.04			1545.41	1249.37	510.988	1089	636.769	653.544	496.454	704.585	703.429
HIL-neg	QI398	594.707	1.04			32818.2	33082.6	28446.7	30899.5	27393.4	26108.4	25952.8	28547.4	29262.3
HIL-neg	QI399	84.0093	1.05			29.6998	52.2586	124.212	20.099	26.4952	23.852	NA	22.5076	55.0006
HIL-neg	QI400	113.061	1.05			1148.05	1020.01	1373.41	1299.13	1658.6	1648.65	2589.48	2300.67	1135.72
HIL-neg	QI401	183.103	1.05			2605.39	3992.95	4260.59	2374.42	6596.43	5613.8	6160.29	8994.22	4151.1
HIL-neg	QI402	295.156	1.05			7433.13	489.683	7210.38	4501.27	768.362	12147.3	12326.4	10588.3	1835.28
HIL-neg	QI403	385.179	1.05			17258.6	20848.3	17198.9	9363.4	13127.5	11629.3	11697.6	13524.1	13327.5
HIL-neg	QI404	406.25	1.05			15108	13809.8	11014.5	14130.5	11522.8	9349.01	12297.4	13804	11328.2
HIL-neg	QI405	170.083	1.05			2230.55	1901.63	2031.83	2079.33	1924.44	2850.79	3261.73	2799.75	2165.29
HIL-neg	QI406	377.187	1.05			4514.36	5739.74	2529.69	2935.37	3141.45	3309.7	3095.6	4430.08	2843.63
HIL-neg	QI407	432.266	1.05			35980.7	31982.3	24798.1	28085.6	26784.9	22617.4	24300.2	24160.4	31608
HIL-neg	QI408	470.258	1.05			1428.66	4408.11	2298.44	1682.84	1659.49	765.171	1262.39	761.343	806.676
HIL-neg	QI409	543.311	1.05			60421.6	61373.9	55729	50320.6	47543.9	48805.9	48132.9	48604.6	51629.2
HIL-neg	QI410	261.128	1.06			9290.9	9234.29	7581	9062.83	8090.76	7971.32	7045.02	9264.31	8560.8
HIL-neg	QI411	125.061	1.06			513.089	732.589	936.138	465.018	1955.35	2160.03	3324.51	3475.95	1006.42
HIL-neg	QI412	233.155	1.06			1604.81	2157.12	2857.9	1515.65	2299.79	2999.62	1201.54	2982.74	2997.05
HIL-neg	QI413	73.5684	1.06			129.04	91.9365	67.6604	145.261	65.3549	48.658	91.7572	47.9509	70.4394
HIL-neg	QI414	262.239	1.06			486.462	233.228	932.098	797.565	408.91	664.039	825.814	672.292	217.108
HIL-neg	QI415	304.171	1.06			12343.8	9427.84	10331.8	10442.4	9791.76	9421.52	9143.84	8681.07	10159.7
HIL-neg	QI416	355.169	1.06			5239.45	7775.89	6488.33	3307.2	4566.9	3054.96	3355.41	4681.58	5391.99
HIL-neg	QI417	413.198	1.06			30367.5	49730.9	37868.6	17350.9	35713.8	19538.6	23425.1	34864.2	37197.8
HIL-neg	QI418	529.295	1.06			54047.4	55155.1	45910.1	46057.8	42489.5	43378.1	41948.5	48568.4	48210.5
HIL-neg	QI419	210.114	1.07			2219.29	343.552	1904.59	888.011	462.784	2888	2488.07	2462.13	1117.38
HIL-neg	QI420	273.241	1.07			4364.84	3739.4	2987.16	3657.11	3081.4	2319.36	2659.03	3875.22	2294.59
HIL-neg	QI421	189.023	1.07			6821.73	6335.88	5231.06	5285.13	5512.78	4806.65	5293.9	5020.17	5599.45
HIL-neg	QI422	221.155	1.07			40334.3	48398.3	48546.9	38372.7	63154.9	47676.2	65334	75905.3	51022.3
HIL-neg	QI423	508.318	1.07			3822.05	4806.83	2404.47	3176.56	3151.17	2740.11	3618.13	3531.73	3363.72
HIL-neg	QI424	559.306	1.07			569.416	606.781	NA	843.245	NA	1990.21	601.734	841.588	1330.63
HIL-neg	QI425	85.0297	1.08			1200.28	1217.43	1244.14	718.083	1602.96	1720.2	2342.22	2304.58	1384.67
HIL-neg	QI426	143.072	1.08			1958.14	2652.61	1986.39	2016.3	2675.14	2655.2	3192.18	2823.23	2050.46
HIL-neg	QI427	167.02	1.08			NA	NA	NA	NA	NA	NA	NA	NA	68.5096
HIL-neg	QI428	168.103	1.08			1859.82	1063.56	3065.93	1830.84	1937.69	2297.42	1303.92	2879.99	2590.82
HIL-neg	QI429	189.009	1.08			3577.28	2615.83	2907.38	2302.25	1640.94	2321.27	2545.05	2269.35	2905.39
HIL-neg	QI430	227.202	1.08			NA	NA	322.144	534.451	232.275	145.974	703.15	594.983	606.937
HIL-neg	QI431	486.253	1.08			27758	25495.4	20415.3	22929.3	18714.5	16574.2	18756.1	18702.8	19659.4
HIL-neg	QI432	223.135	1.08			9762	6313.62	13642.2	5951.14	5731.8	10807.8	7398.52	11598.3	12299.9
HIL-neg	QI433	500.269	1.08			17892.6	16745	15284.2	14915.3	12608.2	14629.8	13023.7	15227.8	13877.5
HIL-neg	QI434	421.156	1.09			13705.9	19151.8	19937.6	8717.49	10046.1	9876.62	8978.68	11634.5	9136.86
HIL-neg	QI435	524.277	1.09			6560.57	7111.04	9401.77	8695.57	5831.6	747.043	1681.57	6110.32	5079.36
HIL-neg	QI436	131.072	1.09			1720.54	1848.41	970.473	1305.52	1526.13	1253.66	1618.79	1772.23	1667.39
HIL-neg	QI437	139.077	1.09			367.663	488.715	629.141	383.708	2056.91	2206.78	4587.86	3546.41	335.793
HIL-neg	QI438	155.072	1.09			955.513	1183.56	1247.17	1049.72	1870.56	2175.3	3536.03	3538.58	1385.63
HIL-neg	QI439	165.092	1.09			1009.79	1435.18	1997.5	1149.3	4377.01	3815.36	4728.87	6951.91	2089.06
HIL-neg	QI440	225.161	1.09			14226.2	30097.1	18635.9	50769.2	8902.4	12913.5	6081.08	15108.5	3153.37
HIL-neg	QI441	219.103	1.1			NA	NA	132.291	139.78	390.363	753.722	1354.14	732.964	NA
HIL-neg	QI442	225.008	1.1			119.823	NA	96.9463	NA	398.312	102.086	383.448	822.016	109.036
HIL-neg	QI443	97.0297	1.1			501.824	1052.91	976.532	802.133	1683.33	1892.89	2425.29	2391.67	971.678
HIL-neg	QI444	109.03	1.1			1393.84	1511.63	1367.35	1290.9	1935.92	1584.72	2631.98	2947.51	1291.07
HIL-neg	QI445	133.066	1.1			114.703	205.164	117.143	42.0252	134.243	59.1529	295.555	151.681	296.232
HIL-neg	QI446	181.072	1.1			829.545	976.462	1077.52	1228.78	908.787	686.936	1068.25	985.44	1047.91
HIL-neg	QI447	181.088	1.1			265.25	83.2267	813.945	129.73	2730.78	3790.55	6617.14	5793.25	371.496
HIL-neg	QI448	208.015	1.1			996.478	465.489	NA	310.621	371.817	459.866	316.804	119.388	212.283
HIL-neg	QI449	333.084	1.1			837.738	1186.46	689.732	459.537	370.933	625.875	176.753	734.921	220.003
HIL-neg	QI450	445.201	1.1			56857.6	67562.7	61519.5	42133	44858.2	38133.6	45233.4	54626.9	44187.7
HIL-neg	QI451	460.238	1.1			3609.03	4428.44	3241.64	3160.11	2130.22	4309.57	3080.14	4165.86	2674.77
HIL-neg	QI452	74.0249	1.1			NA	21.2906	35.345	21.9262	22.0794	28.6224	NA	25.4433	24.1231
HIL-neg	QI453	99.0454	1.1			1409.2	1338.4	1521.85	1059.77	2414.6	2558.84	3578.53	3820.42	1708.88
HIL-neg	QI454	128.072	1.1			159.764	58.0651	55.5421	NA	214.611	48.658	165.163	135.045	81.0536
HIL-neg	QI455	149.001	1.1			6316.83	15691.1	7658.76	8529.29	3887.74	3208.57	2666.75	4576.87	4264
HIL-neg	QI456	318.149	1.1			NA	1158.4	426.16	422.993	874.343	476.085	421.117	336.635	461.234
HIL-neg	QI457	135.046	1.11			6873.96	7210.72	6003.6	6206.03	6773.95	5777.9	7048.88	6625.06	6321.22
HIL-neg	QI458	248.166	1.11			14379.8	14657.6	16886.8	13812.6	13643.3	13095.7	17044.6	16789.7	16624.7
HIL-neg	QI459	473.219	1.11			75356.5	116462	95474.9	49423.5	91966.8	52598.3	74091.5	94233.3	88556.8
HIL-neg	QI460	517.295	1.11			84773.4	80435.7	69234.8	78134	72143	70675.3	74514.5	77879.1	70556.2
HIL-neg	QI461	101.061	1.11			1119.37	835.17	1005.82	849.64	938.815	1223.13	1394.71	1205.62	1051.77
HIL-neg	QI462	124.999	1.11			218.14	52.2586	213.08	254.892	131.593	376.861	42.498	308.256	257.635
HIL-neg	QI463	204.125	1.11			2223.39	NA	NA	128.816	NA	2761.1	NA	NA	NA
HIL-neg	QI464	239.033	1.11			967.802	9157.84	1852.08	4662.06	932.633	552.411	105.279	413.944	792.202
HIL-neg	QI465	268.036	1.11			5294.75	4994.57	4538.3	4367.88	3441.73	3968.97	2944.92	3771.49	3167.84
HIL-neg	QI466	501.301	1.11			5917.42	4053.91	4888.72	3331.87	5435.94	5927.69	3360.24	7724.01	4139.52
HIL-neg	QI467	112.041	1.12			12297.7	10596.9	12578.8	10830.6	9978.11	11968	11740.1	11722.5	12129.1
HIL-neg	QI468	197.082	1.12			NA	81.2912	NA	NA	93.6165	822.416	1192.84	1332.84	NA
HIL-neg	QI469	243.135	1.12			NA	NA	NA	NA	391.246	NA	921.435	849.416	NA
HIL-neg	QI470	83.0116	1.12			1986.81	2234.54	2124.74	1836.32	1719.54	1717.34	1864.12	1992.41	1760.02
HIL-neg	QI471	93.0347	1.12			984.189	857.429	825.053	784.775	919.385	935.951	1157.11	872.903	1028.61
HIL-neg	QI472	470.258	1.12			4611.66	2718.42	3203.27	3280.71	959.128	3599.74	1269.15	2432.78	2807.93
HIL-neg	QI473	98.9522	1.13			40.9652	34.8391	114.114	132.471	94.4997	34.3468	36.7029	84.1588	63.685
HIL-neg	QI474	269.385	1.13			1164.44	1284.21	1887.42	1385.92	1641.82	938.813	1670.95	2107.88	2240.55
HIL-neg	QI475	260.866	1.13			1587.4	2007.12	2582.2	1648.12	1748.69	2058.9	2577.89	2184.21	1727.21
HIL-neg	QI476	174.97	1.13			402.483	609.684	300.937	486.031	268.485	526.651	598.836	629.234	505.62
HIL-neg	QI477	214.08	1.13			559.175	742.266	880.596	676.971	616.456	988.425	1127.16	902.26	1248.61
HIL-neg	QI478	124.016	1.15			NA	59.0329	66.6506	113.285	52.9905	58.1988	51.1908	64.587	NA
HIL-neg	QI479	200.99	1.15			826737	805126	827240	710378	689974	744097	765817	782366	794724
HIL-neg	QI480	204.971	1.15			566.344	615.491	658.427	465.018	92.7334	430.289	249.193	686.97	524.918
HIL-neg	QI481	212.067	1.16			285.732	715.169	NA	NA	178.401	NA	NA	NA	NA
HIL-neg	QI482	233.155	1.16			NA	433.553	389.805	243.929	115.696	406.437	NA	111.559	402.373
HIL-neg	QI483	105.99	1.17			201.754	273.874	85.8379	111.458	64.4718	155.515	81.1326	122.324	137.019
HIL-neg	QI484	176.976	1.17			1240.22	1255.17	1145.18	624.897	683.577	1312.81	927.23	641.955	446.76
HIL-neg	QI485	299.117	1.17			NA	633.878	NA	202.817	NA	NA	736.955	377.736	397.549
HIL-neg	QI486	185.093	1.18			188.44	77.4202	79.7787	174.496	267.602	NA	96.5865	111.559	64.6499
HIL-neg	QI487	111.001	1.19			167.957	313.552	280.74	190.941	148.373	182.229	284.93	133.088	82.9834
HIL-neg	QI488	214.081	1.21			7201.68	9818.82	9391.67	8105.38	3698.74	7414.14	6850.88	5259.92	8167.11
HIL-neg	QI489	151.04	1.23			1625.29	1796.15	1707.67	1485.5	1912.96	1859.5	1605.27	1999.26	1953.01
HIL-neg	QI490	182.979	1.23			4550.21	6341.68	6773.11	5219.35	2706.93	5207.36	4343.49	6356.92	5782.79
HIL-neg	QI491	214.08	1.23			397.362	825.493	918.97	738.182	453.952	410.254	691.559	1128.31	626.235
HIL-neg	QI492	297.135	1.24			472.124	2571.32	3997.01	414.771	1759.28	603.932	1061.49	2641.22	1501.42
HIL-neg	QI493	189.023	1.25			319.528	322.262	373.647	81.3097	378.882	378.769	461.683	679.142	654.218
HIL-neg	QI494	134.973	1.26			529.475	1110.01	1203.75	606.625	433.639	729.87	852.859	1043.18	1164.66
HIL-neg	QI495	162.077	1.26			4827.75	6340.71	8489.87	5763.85	5337.91	5533.65	9756.2	5908.73	6145.6
HIL-neg	QI496	182.023	1.26			NA	9.67752	16.1577	NA	NA	85.8671	NA	NA	18.3335
HIL-neg	QI497	146.966	1.28			231.453	291.293	213.08	241.188	NA	80.1426	252.091	123.302	295.267
HIL-neg	QI498	178.984	1.28			346.156	693.879	166.626	165.36	327.658	166.01	107.211	274.005	240.266
HIL-neg	QI499	261.128	1.28			341.035	312.584	160.567	806.701	618.222	1222.17	167.095	577.368	1369.23
HIL-neg	QI500	208.015	1.29			241.695	557.425	262.563	437.61	185.467	491.35	369.926	331.742	572.2
HIL-neg	QI501	198.06	1.3			401.459	97.743	698.821	222.916	NA	248.06	339.019	597.919	437.11
HIL-neg	QI502	180.927	1.31			445.496	550.651	647.318	264.028	287.915	498.029	848.995	457.98	1195.54
HIL-neg	QI503	106.005	1.32			189.464	39.6779	85.8379	NA	229.625	90.6374	266.579	168.318	158.247
HIL-neg	QI504	96.0205	1.34			39.9411	NA	28.276	65.7786	NA	NA	28.0101	NA	NA
HIL-neg	QI505	154.064	1.34			981.116	571.942	1470.35	724.478	1239.98	1437.8	592.075	2066.78	1289.14
HIL-neg	QI506	167.144	1.34			2668.88	2208.41	3942.48	1724.86	3242.13	3726.63	2224.39	4430.08	2957.49
HIL-neg	QI507	194.94	1.34			328.746	351.294	346.381	390.104	257.004	426.473	207.661	249.541	456.409
HIL-neg	QI508	112.052	1.34			6920.04	7373.31	7573.93	12302.4	13983.3	15894	12629.6	12353.7	13080.5
HIL-neg	QI509	178.984	1.34			191.512	200.325	175.715	193.681	289.681	117.352	196.071	396.329	316.495
HIL-neg	QI510	187.974	1.34			462709	449473	471796	397094	382637	418594	440336	443833	442360
HIL-neg	QI511	198.06	1.34			638.033	407.424	586.727	712.601	557.283	429.335	611.392	639.998	431.321
HIL-neg	QI512	211.135	1.34			27796.9	26443.8	35127.9	20949.6	32223.5	34278.1	22837.9	41650.8	28756.7
HIL-neg	QI513	134.048	1.35			10218.8	9588.49	12714.1	13445.3	19225.8	22979.9	15770.6	15140.7	16808
HIL-neg	QI514	171.103	1.35			149.523	394.843	304.977	263.114	460.134	307.213	519.635	250.519	706.324
HIL-neg	QI515	208.044	1.36			227.357	485.812	386.775	680.626	321.476	212.759	874.108	435.473	924.397
HIL-neg	QI516	214.08	1.36			1590.47	1860.99	1889.44	1703.85	1780.48	1824.2	2412.73	2116.69	2645.82
HIL-neg	QI517	214.081	1.36			7968.75	8234.61	12336.4	8904.78	9162.06	8778.47	16953.8	9984.56	10433.7
HIL-neg	QI518	183.005	1.37			72.7132	87.0977	430.199	77.6553	68.0045	73.464	97.5523	196.697	104.212
HIL-neg	QI519	194.941	1.39			210.971	98.7107	196.922	615.761	NA	462.728	357.37	126.238	560.621
HIL-neg	QI520	151.04	1.39			1459.38	1503.89	1665.25	1215.08	893.773	496.121	1113.64	1084.28	1834.32
HIL-neg	QI521	165.077	1.4			1833.19	2560.67	2489.3	6492.9	8246.2	9563.68	6731.11	6065.3	6571.13
HIL-neg	QI522	93.0347	1.41			171.03	83.2267	146.429	186.373	56.5232	108.765	NA	NA	68.5096
HIL-neg	QI523	208.044	1.41			1115.28	187.744	372.637	222.916	105.098	543.825	205.729	223.119	247.02
HIL-neg	QI524	214.08	1.41			2665.81	1000.66	2170.18	1531.18	2142.58	1582.82	1098.19	1567.7	1741.69
HIL-neg	QI525	388.132	1.41			1100.94	553.554	913.921	604.798	1018.3	1130.58	NA	936.511	1763.88
HIL-neg	QI526	178.984	1.42			642.129	160.647	164.607	257.633	220.794	264.28	NA	271.069	100.352
HIL-neg	QI527	268.036	1.42			5981.94	7009.43	6399.47	6158.52	5355.57	4943.08	5711.16	6170.99	7961.59
HIL-neg	QI528	121.051	1.43			141.33	238.067	305.987	2786.45	3808.25	3768.61	1190.91	1131.25	1269.84
HIL-neg	QI529	172.008	1.43			438.327	233.228	175.715	74.9145	268.485	257.601	176.753	89.0517	NA
HIL-neg	QI530	163.007	1.44			684.119	752.911	662.466	5978.54	8028.94	9060.88	2681.24	2947.51	3005.74
HIL-neg	QI531	171.103	1.44			557.127	179.034	424.14	71.2601	234.041	761.355	79.2009	307.277	92.6327
HIL-neg	QI532	143.047	1.45			NA	55.1619	NA	424.82	791.325	521.881	563.099	122.324	619.481
HIL-neg	QI533	208.044	1.45			131.089	204.196	101.996	104.149	702.124	121.168	461.683	628.255	323.249
HIL-neg	QI534	146.966	1.46			1146	450.973	1478.43	535.365	820.469	638.278	790.077	616.512	612.727
HIL-neg	QI535	234.999	1.47			718.939	261.293	435.248	503.389	370.933	577.217	681.901	397.308	284.652
HIL-neg	QI536	191	1.49			1009.79	1536.79	1280.5	965.666	1198.47	1080.02	1034.44	1175.29	1610.46
HIL-neg	QI537	92.9282	1.49			71209.8	70074	82884	63101.8	60608.8	71570.2	71301.1	70516.2	70865
HIL-neg	QI538	165.023	1.49			514.113	422.908	337.292	321.584	415.975	433.152	476.171	547.032	647.464
HIL-neg	QI539	268.036	1.49			4836.96	4676.18	3953.59	2886.95	2156.71	3215.24	4960.68	4435.95	4927.87
HIL-neg	QI540	233.002	1.49			81144.9	78262.1	82690.1	71661.2	64737.6	73321.9	73272.4	74563.7	75602.7
HIL-neg	QI541	233.155	1.52			93435.4	54347	166970	46405.9	29143.9	90283.5	40622.3	85352.6	90628.5
HIL-neg	QI542	96.9223	1.53			213.019	117.098	49.483	NA	169.57	60.1069	125.562	152.66	75.264
HIL-neg	QI543	198.06	1.53			298.022	389.036	217.119	211.953	545.802	147.882	NA	101.773	344.478
HIL-neg	QI544	208.044	1.54			537.668	323.229	266.602	121.508	687.993	793.793	534.123	1053.94	980.362
HIL-neg	QI545	249.971	1.54			NA	NA	120.173	NA	75.0699	NA	NA	70.4585	NA
HIL-neg	QI546	232.065	1.55			167.957	148.066	NA	NA	267.602	124.03	128.46	369.907	NA
HIL-neg	QI547	258.075	1.55			NA	NA	NA	14868.7	20564.7	21485.8	NA	165.382	275.003
HIL-neg	QI548	138.999	1.56			300.07	63.8717	283.77	199.163	168.686	311.984	211.524	125.26	146.668
HIL-neg	QI549	194.941	1.56			240.67	258.39	124.212	328.893	264.952	NA	333.223	442.323	247.02
HIL-neg	QI550	258.05	1.56			183.319	622.265	173.695	151.656	15.014	33.3927	126.528	10.7645	NA
HIL-neg	QI551	198.06	1.56			205.85	113.227	584.707	163.533	578.479	137.387	85.962	112.538	238.336
HIL-neg	QI552	256.06	1.56			4246.04	5503.61	5377.49	15935.8	19204.6	21567.9	13871.7	14716	15759.1
HIL-neg	QI553	124.016	1.57			NA	NA	NA	NA	NA	NA	68.5764	54.8011	NA
HIL-neg	QI554	264.161	1.57			2980.22	14924.7	9282.61	3891.9	4357.58	2061.76	32799.8	16499	4580.49
HIL-neg	QI555	233.047	1.57			113891	97907.5	102432	92647.3	85643.2	95950.7	96560.4	95639.6	94265.3
HIL-neg	QI556	222.099	1.58			1206.42	590.329	898.773	48577.5	57204.1	62835.6	2778.79	2603.05	3187.14
HIL-neg	QI557	263.054	1.58			483.389	381.294	1146.19	615.761	452.185	632.554	539.918	173.21	344.478
HIL-neg	QI558	194.941	1.59			576.585	481.941	564.51	495.167	NA	219.438	316.804	963.911	629.13
HIL-neg	QI559	234.081	1.59			2191.64	2010.99	1233.04	2962.78	1951.82	1576.14	2464.89	2473.88	3010.56
HIL-neg	QI560	151.061	1.6			23516.1	24125.1	24569.8	54859.4	64943.4	74638.5	33428.6	35544.4	30942.2
HIL-neg	QI561	138.999	1.61			133.137	207.099	NA	77.6553	NA	58.1988	142.948	85.1374	158.247
HIL-neg	QI562	234.999	1.61			368.687	147.098	NA	453.141	306.462	308.167	524.465	518.653	619.481
HIL-neg	QI563	263.054	1.61			630.864	722.911	217.119	307.88	824.002	442.692	513.84	691.863	NA
HIL-neg	QI564	171.103	1.63			179.223	NA	NA	222.003	308.228	340.606	509.011	191.804	173.686
HIL-neg	QI565	198.06	1.63			1003.65	346.455	268.622	452.228	774.544	444.601	477.137	329.785	396.584
HIL-neg	QI566	135.046	1.64			202.778	217.744	151.479	NA	110.397	110.673	117.836	74.3729	NA
HIL-neg	QI567	151.04	1.64			914.548	702.588	638.23	725.392	993.572	747.043	911.776	781.894	677.376
HIL-neg	QI568	163.113	1.65			101720	99057.2	108122	91345.5	88266.3	96458.3	102505	102371	100464
HIL-neg	QI569	125.025	1.66			93.1958	52.2586	49.483	157.138	482.213	213.714	156.47	96.8804	176.581
HIL-neg	QI570	220.065	1.68			2718.04	1596.79	1001.78	1331.1	1142.83	638.278	948.479	1351.43	703.429
HIL-neg	QI571	116.963	1.69			717.915	231.293	242.366	367.264	468.083	305.305	486.796	203.547	265.354
HIL-neg	QI572	212.067	1.7			NA	NA	NA	NA	629.704	NA	NA	NA	619.481
HIL-neg	QI573	234.081	1.7			272.418	187.744	323.154	115.113	667.68	148.836	126.528	139.938	287.547
HIL-neg	QI574	334.145	1.7			2356.52	1893.89	1411.78	1019.57	943.231	1839.46	892.459	297.491	1553.53
HIL-neg	QI575	215.033	1.71			255536	215336	199988	326956	413033	384183	261808	234336	271220
HIL-neg	QI576	217.03	1.71			66066.6	55990.3	50234.3	91306.2	114890	99383.5	69323	58560.8	68922.6
HIL-neg	QI577	367.106	1.71			1150.1	1993.57	991.68	19347.1	21710.2	25002.6	4983.86	4726.59	5046.55
HIL-neg	QI578	153.017	1.72			926.837	1266.79	607.934	4366.97	5427.99	5643.37	2273.65	2062.87	1978.09
HIL-neg	QI579	106.005	1.73			198.681	86.13	160.567	85.8776	357.686	169.826	103.348	107.645	136.054
HIL-neg	QI580	125.025	1.73			495.679	270.971	255.494	1151.13	1648.89	1149.66	664.515	240.733	436.146
HIL-neg	QI581	131.035	1.73			10613.1	11973	11511.4	16627.4	18880.5	20431.6	11301.6	10945.5	10975
HIL-neg	QI582	191	1.73			695.384	349.359	NA	NA	216.378	419.794	NA	203.547	90.7028
HIL-neg	QI583	71.014	1.73			26912.1	29283.2	28921.3	37203.3	41004.9	46210.8	27228.7	26982.7	26919.4
HIL-neg	QI584	114.028	1.73			44.0376	NA	44.4337	681.539	1118.1	969.344	452.025	45.0152	225.792
HIL-neg	QI585	220.065	1.75			451.641	125.808	672.565	614.847	NA	275.729	267.545	296.513	170.791
HIL-neg	QI586	183.005	1.75			405.555	NA	NA	NA	183.7	290.04	197.036	105.688	323.249
HIL-neg	QI587	106.005	1.76			294.949	180.97	88.8674	109.631	200.481	180.321	165.163	41.1008	131.23
HIL-neg	QI588	219.176	1.76			1045.64	708.395	311.036	348.078	1050.98	1052.35	817.122	513.76	418.777
HIL-neg	QI589	369.122	1.76			6539.07	10770.1	6484.29	36866.2	47009.6	54525.6	10659.3	12774.5	12427.3
HIL-neg	QI590	171.103	1.77			406.579	406.456	218.129	73.0873	156.322	NA	NA	189.847	217.108
HIL-neg	QI591	85.0273	1.78			34.8204	NA	41.4041	NA	35.327	32.4387	39.6005	74.3729	NA
HIL-neg	QI592	220.065	1.78			543.813	571.942	385.765	257.633	NA	311.03	284.93	263.241	122.545
HIL-neg	QI593	248.166	1.78			2375.98	930.978	1451.16	951.962	2033.07	755.63	2456.19	1532.47	385.969
HIL-neg	QI594	247.062	1.79			1481.92	446.134	283.77	920.9	877.876	773.758	1039.27	1171.37	719.833
HIL-neg	QI595	106.005	1.8			308.263	48.3876	133.301	42.0252	47.6914	83.0048	221.183	139.938	83.9484
HIL-neg	QI596	191	1.8			94.2199	88.0655	116.134	337.115	297.63	392.126	722.467	247.583	NA
HIL-neg	QI597	198.06	1.8			98.3164	NA	NA	NA	NA	386.402	344.814	NA	129.3
HIL-neg	QI598	85.0273	1.8			NA	31.9358	35.345	NA	NA	27.6683	NA	45.0152	NA
HIL-neg	QI599	181.072	1.8			1.36666e+06	1.50147e+06	1.40824e+06	1.98153e+06	2.31424e+06	2.45204e+06	1.40624e+06	1.43432e+06	1.528e+06
HIL-neg	QI600	219.046	1.8			33189	38603.6	30573.4	52438.3	61053	68416	38328.4	38998.8	30422.1
HIL-neg	QI601	94.03	1.81			2841.96	1920.99	2654.91	1385	1728.37	1567.55	440.434	2046.23	4539
HIL-neg	QI602	371.137	1.81			3019.13	7407.18	5212.88	18707.6	24976.2	27114.9	6477.09	5046.59	7237.89
HIL-neg	QI603	97.0297	1.81			1354.92	1652.92	1343.11	2450.25	3197.98	2973.86	1182.22	1477.67	1166.59
HIL-neg	QI604	101.025	1.81			16437.3	16652.1	10823.6	21415.5	18559.9	31168.8	16060.4	16460.9	9935.82
HIL-neg	QI605	217.049	1.83			135396	151382	135808	199838	232810	250014	148405	147622	145696
HIL-neg	QI606	243.18	1.85			300.07	124.84	NA	134.298	NA	248.06	162.265	NA	182.371
HIL-neg	QI607	388.132	1.85			996.478	685.169	NA	861.517	NA	335.836	276.237	542.139	416.847
HIL-neg	QI608	172.008	1.86			92.1717	441.295	160.567	NA	164.271	415.024	NA	NA	NA
HIL-neg	QI609	183.005	1.86			333.866	698.717	148.449	385.536	363.868	500.891	433.673	287.706	192.985
HIL-neg	QI610	146.025	1.86			420.917	519.683	145.419	464.105	170.453	207.989	297.486	404.158	100.352
HIL-neg	QI611	198.06	1.86			836.714	352.262	415.051	337.115	816.937	534.284	97.5523	740.793	661.938
HIL-neg	QI612	194.083	1.87			61678.2	93947.5	63296.8	55640.5	31328	27888.7	21626.7	33911.1	59849.4
HIL-neg	QI613	275.055	1.87			NA	NA	NA	554.55	931.749	974.114	163.231	NA	187.195
HIL-neg	QI614	264.161	1.88			627.791	3819.72	1142.15	1619.8	2218.54	1436.84	16828.3	8047.93	633.955
HIL-neg	QI615	268.036	1.88			448.569	598.071	299.928	652.304	NA	159.331	608.495	622.383	144.739
HIL-neg	QI616	91.9893	1.89			68.6167	28.0648	33.3253	31.9757	25.6121	25.7601	27.0442	29.3577	NA
HIL-neg	QI617	232.065	1.89			513.089	244.841	485.741	344.424	523.723	522.835	122.665	788.744	137.984
HIL-neg	QI618	165.023	1.91			179.223	336.778	94.9266	218.348	278.2	144.066	61.8153	393.393	65.6148
HIL-neg	QI619	210.932	1.91			694.36	300.971	525.126	366.35	275.551	405.483	271.408	431.558	693.78
HIL-neg	QI620	286.913	1.91			NA	NA	569.559	151.656	295.864	206.081	360.268	371.864	814.396
HIL-neg	QI621	112.041	1.92			48.1341	140.324	58.5717	58.4699	64.4718	41.0254	39.6005	150.703	121.58
HIL-neg	QI622	232.065	1.93			609.357	300.003	381.726	623.069	120.995	377.815	251.125	118.409	607.902
HIL-neg	QI623	246.981	1.93			591.947	863.235	1024	413.857	724.203	379.723	963.933	400.243	589.568
HIL-neg	QI624	118.981	1.94			2245.92	2537.45	2421.64	2475.83	2523.23	2938.56	1018.99	1376.88	1257.3
HIL-neg	QI625	269.033	1.94			364.59	186.776	1024	410.203	232.275	312.938	161.299	335.656	676.411
HIL-neg	QI626	245.044	1.94			NA	449.037	567.54	NA	NA	128.801	1410.16	803.423	1738.79
HIL-neg	QI627	448.26	1.94			1536.19	1479.69	1409.76	1701.11	577.596	1171.61	1291.36	676.206	3181.35
HIL-neg	QI628	215.033	1.95			373427	470213	498539	457727	430512	596794	343625	332960	309039
HIL-neg	QI629	113.025	1.96			36588.1	47337.6	50148.5	48210.2	42183.1	60015.3	33835.2	32820	29926.1
HIL-neg	QI630	153.017	1.96			2925.94	3433.59	3899.06	3885.51	3809.13	5643.37	2397.28	1527.58	1728.18
HIL-neg	QI631	119.035	1.97			26133.7	28774.2	28273	31870.6	35464.8	41278.2	25201.3	24038.1	24343.1
HIL-neg	QI632	125.025	1.97			1307.81	1983.89	1781.39	1685.58	1905.01	2266.89	780.419	882.688	904.133
HIL-neg	QI633	210.932	1.97			420.917	438.392	1254.24	274.991	84.7848	NA	433.673	NA	565.445
HIL-neg	QI634	149.046	1.97			9553.08	11881.1	11501.3	14462.2	16408.5	18541.6	12322.5	10926	12300.8
HIL-neg	QI635	180.06	1.98			956.537	1328.72	1486.51	1336.58	1366.27	2228.73	226.012	144.831	240.266
HIL-neg	QI636	217.03	1.98			122700	155439	163776	149382	143727	197918	110752	108053	100253
HIL-neg	QI637	165.023	2			290.853	682.265	308.006	156.224	NA	NA	685.764	182.018	82.9834
HIL-neg	QI638	286.913	2			1118.35	603.878	1439.05	521.661	723.32	NA	1826.45	162.446	331.934
HIL-neg	QI639	347.076	2.01			13364.9	12178.2	14815.6	19617.6	23149.8	24758.3	32061.9	32221.1	36223.2
HIL-neg	QI640	247.941	2.03			293.925	NA	NA	118.767	NA	112.581	128.46	NA	NA
HIL-neg	QI641	349.073	2.03			NA	NA	213.08	NA	625.288	259.509	252.091	924.768	895.449
HIL-neg	QI642	275.055	2.04			9516.21	9914.62	11434.6	10911.9	13994.8	16889.1	14612.6	14364.7	16816.7
HIL-neg	QI643	180.06	2.04			NA	NA	NA	153.483	156.322	312.938	NA	67.5227	NA
HIL-neg	QI644	113.036	2.05			1198.23	1347.11	1647.08	1502.86	2055.15	1973.99	2037.01	1593.14	2155.64
HIL-neg	QI645	124.999	2.05			38.9169	NA	42.414	185.459	130.71	173.642	100.45	39.1436	80.0887
HIL-neg	QI646	127.002	2.05			NA	70.6459	52.5126	105.063	116.579	108.765	NA	257.369	52.1059
HIL-neg	QI647	153.067	2.05			56.3271	NA	63.621	131.557	297.63	417.886	387.312	593.026	422.637
HIL-neg	QI648	97.0045	2.05			133.137	262.261	299.928	613.934	945.88	936.905	419.185	746.664	764.22
HIL-neg	QI649	261.128	2.05			2606.41	1904.54	1688.48	1510.17	718.021	799.518	2197.34	2231.19	1950.11
HIL-neg	QI650	268.036	2.05			1365.16	674.523	1554.17	859.69	718.904	698.385	706.047	1544.22	453.514
HIL-neg	QI651	157.037	2.07			434.231	338.713	602.885	3394.91	4433.54	5853.27	4275.88	3573.81	4807.25
HIL-neg	QI652	168.067	2.07			10247.4	10950.1	11381.1	12162.6	15341.6	18653.2	16527.9	15873.7	16893.9
HIL-neg	QI653	305.083	2.07			3484.09	2807.45	4212.11	2727.98	1762.82	3762.89	5588.49	3342.86	1783.18
HIL-neg	QI654	264.161	2.08			2605.39	12004	6495.4	5133.47	6743.04	3181.85	45620.7	13267.7	4480.14
HIL-neg	QI655	150.056	2.09			2460.98	2948.74	2668.04	3753.95	4391.15	5008.91	4560.81	4322.43	4683.74
HIL-neg	QI656	114.056	2.09			122.896	321.294	267.612	140.693	117.462	284.315	266.579	87.0945	49.2111
HIL-neg	QI657	134.048	2.1			991.357	497.425	755.373	1603.35	3840.04	3450.9	1231.48	1948.37	1705.99
HIL-neg	QI658	253.075	2.11			321.577	313.552	639.24	362.696	343.555	443.646	516.738	NA	871.326
HIL-neg	QI659	221.155	2.12			665.684	316.455	536.234	102.322	366.518	294.81	447.195	131.131	156.318
HIL-neg	QI660	274.053	2.12			375.856	634.846	289.829	144.347	700.358	858.671	338.053	468.745	727.552
HIL-neg	QI661	516.264	2.13			2661.71	1940.34	1285.55	1992.54	2821.74	1703.03	1997.41	815.166	2230.9
HIL-neg	QI662	105.99	2.15			123.92	192.583	228.228	42.0252	148.373	69.6477	118.801	78.2872	167.897
HIL-neg	QI663	194.94	2.15			519.234	643.555	341.332	75.8281	725.97	284.315	379.585	89.0517	87.8081
HIL-neg	QI664	341.11	2.16			619.598	7135.24	891.704	25396.9	547.568	170.78	566.963	165.382	1032.47
HIL-neg	QI665	327.182	2.16			1093.77	NA	478.672	167.187	598.793	682.166	199.934	159.51	660.973
HIL-neg	QI666	243.063	2.16			1266.85	1890.02	1694.54	6496.55	7324.17	9371.91	4336.73	3534.67	4824.62
HIL-neg	QI667	543.311	2.16			3139.98	2196.8	3392.11	1473.62	2702.51	2317.46	2476.48	2982.74	3625.22
HIL-neg	QI668	124.012	2.19			210.971	75.4847	60.5914	142.52	79.4857	229.933	270.442	551.925	247.985
HIL-neg	QI669	274.053	2.19			340.011	314.52	680.644	167.187	NA	306.259	311.974	303.363	502.725
HIL-neg	QI670	153.031	2.21			NA	NA	NA	290.522	246.406	413.116	NA	64.587	NA
HIL-neg	QI671	218.987	2.22			356.397	402.585	146.429	1431.6	417.742	1197.37	279.135	740.793	1031.5
HIL-neg	QI672	339.035	2.22			8285.21	9421.07	12062.7	17954.8	10196.3	15714.6	12094.6	13417.5	13934.5
HIL-neg	QI673	114.056	2.23			97.2923	NA	80.7886	315.189	90.967	142.158	149.709	119.388	201.669
HIL-neg	QI674	331.111	2.23			402.483	1516.47	869.487	2200.84	1572.05	1301.36	1255.62	1128.31	1673.18
HIL-neg	QI675	457.298	2.23			1821.93	1000.66	668.525	2199.93	642.068	2005.47	959.104	1384.71	2323.54
HIL-neg	QI676	544.313	2.23			376.88	728.718	NA	325.239	NA	NA	878.937	795.594	NA
HIL-neg	QI677	105.99	2.29			73.7373	170.324	85.8379	174.496	102.448	180.321	107.211	137.981	75.264
HIL-neg	QI678	194.94	2.3			369.711	108.388	230.247	101.409	106.864	220.392	162.265	521.589	172.721
HIL-neg	QI679	268.036	2.31			2319.65	2568.41	1568.31	2113.14	2222.07	2106.61	1912.41	1807.46	2115.11
HIL-neg	QI680	327.182	2.31			4338.21	6803.3	5104.83	5815.01	4240.12	4579.58	6837.36	4082.68	4615.23
HIL-neg	QI681	742.541	2.32			32553	31985.2	24506.2	40944.4	42568.1	30978.9	49015.7	39266.9	35519.8
HIL-neg	QI682	744.554	2.32			16462.9	11147.5	2060.11	4552.43	4255.14	3355.49	5170.27	3562.07	2844.59
HIL-neg	QI683	748.53	2.32			28931.7	26465.1	13947.1	21343.3	25987.4	21469.6	37406	27919.2	31715.1
HIL-neg	QI684	253.075	2.32			2100.49	2639.06	1442.08	1707.5	1946.52	1324.26	1474.88	2123.54	1030.54
HIL-neg	QI685	746.514	2.32			8818.78	9704.62	NA	6528.53	7884.1	6137.59	15422.9	8886.58	10365.2
HIL-neg	QI686	716.524	2.33			18571.6	15010.8	834.142	8132.79	9273.34	4324.84	9600.7	10097.1	6215.07
HIL-neg	QI687	722.515	2.33			77855.4	76037.3	73587.3	69384.5	79363	51525	103755	86981	78743.6
HIL-neg	QI688	543.311	2.33			7497.65	7773.96	1784.42	5592.09	6187.52	3274.4	6278.12	4641.45	5701.73
HIL-neg	QI689	544.314	2.37			819.304	1838.73	383.746	690.675	529.905	465.59	384.414	NA	352.197
HIL-neg	QI690	113.025	2.37			NA	NA	NA	160.792	NA	NA	NA	42.0794	77.1939
HIL-neg	QI691	188.94	2.37			1474.75	1326.79	2034.86	1342.98	993.572	1765.04	1628.45	903.239	1107.73
HIL-neg	QI692	212.067	2.39			NA	NA	NA	NA	NA	213.714	NA	NA	547.112
HIL-neg	QI693	116.921	2.4			78.858	NA	33.3253	NA	45.9251	NA	41.5322	39.1436	89.7379
HIL-neg	QI694	519.292	2.4			1420.47	338.713	380.716	NA	1200.23	700.294	1404.37	1219.32	846.238
HIL-neg	QI695	305.083	2.41			6195.98	5148.44	4928.1	4223.53	4307.24	5005.1	5916.89	4950.69	4783.13
HIL-neg	QI696	500.269	2.41			1646.8	646.459	1308.77	740.923	1777.83	1609.53	NA	1220.3	1185.89
HIL-neg	QI697	215.033	2.42			16454.7	17192.1	16865.6	49720.4	60588.4	65259.9	95490.2	95636.6	98839.1
HIL-neg	QI698	85.0297	2.42			158.74	142.26	111.084	678.799	837.25	738.457	1229.55	1284.89	1252.47
HIL-neg	QI699	96.9602	2.42			116.751	143.227	93.9167	57.5563	50.341	90.6374	59.8836	34.2507	37.632
HIL-neg	QI700	201.038	2.42			NA	NA	NA	518.006	1174.62	883.477	1860.26	2247.82	2448.98
HIL-neg	QI701	130.088	2.43			153759	163902	172224	257467	282022	326706	242849	237778	253267
HIL-neg	QI702	444.242	2.43			1331.37	599.039	659.437	1540.32	640.302	1064.75	388.278	1014.8	932.116
HIL-neg	QI703	179.056	2.43			245714	256750	259161	765545	909921	977791	1.39821e+06	1.41321e+06	1.51101e+06
HIL-neg	QI704	239.078	2.43			20230.7	22326	22940.9	75699.3	92052.4	98839.7	145113	147543	154484
HIL-neg	QI705	99.009	2.44			120.847	53.2264	61.6013	1134.68	1588.83	1852.82	3541.83	2793.88	3397.5
HIL-neg	QI706	125.025	2.44			629.84	958.075	909.881	3544.74	4157.1	4691.2	6522.48	7344.32	7330.53
HIL-neg	QI707	217.03	2.44			3877.35	4545.53	4586.77	14924.4	18025.6	19354.4	29397.1	28682.5	29467.8
HIL-neg	QI708	322.451	2.44			NA	NA	NA	3066.93	2443.74	2549.3	5273.62	5892.09	6421.57
HIL-neg	QI709	501.301	2.44			1536.19	1178.72	1436.02	954.703	1106.62	2268.8	2234.05	1599.02	4093.21
HIL-neg	QI710	155.002	2.44			229.405	66.7749	62.6111	60.297	NA	66.7855	80.1668	74.3729	203.599
HIL-neg	QI711	221.013	2.44			353.325	876.784	479.682	5660.61	7288.84	7909.31	12330.2	13143.4	13578.4
HIL-neg	QI712	117.02	2.44			331.818	287.422	499.879	3055.96	3303.07	3641.72	5543.1	5723.77	6518.06
HIL-neg	QI713	159.03	2.44			537.668	491.618	246.405	2903.39	3649.28	3432.77	5239.82	5821.63	6365.6
HIL-neg	QI714	161.046	2.45			15152	16302.8	16441.5	51631.6	61865.5	66796.9	95526	96495.8	103824
HIL-neg	QI715	88.0406	2.47			31114.1	32181.6	30569.4	74452.2	87897.1	91591.5	77450.8	80263	84171.3
HIL-neg	QI716	145.999	2.47			2811.24	2787.13	2883.14	5880.79	6457.77	7119.33	6330.28	6708.24	7115.35
HIL-neg	QI717	147.996	2.47			266.274	186.776	108.055	818.578	907.904	991.287	650.993	584.218	734.307
HIL-neg	QI718	234.048	2.47			2069.77	1980.02	2761.96	6909.49	7853.19	8074.37	7307.73	6471.42	7738.69
HIL-neg	QI719	130.062	2.48			16825.4	17984.7	16957.5	40816.5	47864.5	50111.1	43594.3	44963.3	47422.1
HIL-neg	QI720	152.044	2.48			7492.53	7876.54	7993.02	15840.8	17694.4	20580.4	17139.3	17300.5	18109.7
HIL-neg	QI721	170.011	2.48			147.475	181.937	207.021	1189.5	1211.72	1536.07	754.34	1295.65	1044.05
HIL-neg	QI722	188.021	2.48			20659.8	21143.5	20478.9	33165.2	37917.3	40514	37511.3	37093.5	37825
HIL-neg	QI723	190.018	2.48			2919.79	3249.71	3706.18	7979.31	9182.37	9610.43	9223.04	8457.96	9272.92
HIL-neg	QI724	283.114	2.48			7793.63	8995.26	8333.34	47338.7	63570.9	66011.7	49946.8	50298.6	57459.3
HIL-neg	QI725	112.052	2.48			1323.18	1318.08	1580.43	3301.72	3980.47	3990.91	3594.95	3488.67	3561.53
HIL-neg	QI726	258.009	2.48			148.499	113.227	NA	583.785	709.189	1086.7	443.332	1301.53	866.501
HIL-neg	QI727	492.287	2.48			2924.91	331.939	935.128	1364.91	783.376	733.686	391.175	335.656	1751.34
HIL-neg	QI728	221.085	2.49			762.977	109.356	142.39	372.745	NA	99.2241	104.313	182.996	189.125
HIL-neg	QI729	444.242	2.5			5989.11	2986.48	2457.99	2915.27	3461.16	3426.1	5075.62	5631.79	4165.58
HIL-neg	QI730	513.3	2.5			2198.81	713.234	1707.67	1107.27	1784.9	1062.84	1707.65	834.737	1484.05
HIL-neg	QI731	167.878	2.51			317.48	NA	258.523	273.164	109.514	NA	151.641	207.461	81.0536
HIL-neg	QI732	431.174	2.51			1003.65	832.267	938.157	430.302	694.175	876.798	614.29	1538.34	1374.05
HIL-neg	QI733	419.211	2.53			322.601	634.846	310.026	222.003	706.54	633.508	884.732	551.925	522.024
HIL-neg	QI734	136.992	2.55			355.373	44.5166	368.598	185.459	163.387	368.274	611.392	355.228	318.425
HIL-neg	QI735	441.254	2.55			1932.53	208.067	832.122	22161	491.045	247.106	907.913	4191.3	2641.96
HIL-neg	QI736	271.086	2.55			656.467	803.235	786.679	886.184	1424.56	1061.89	967.796	934.554	606.937
HIL-neg	QI737	365.11	2.55			2560.32	4216.5	3452.7	2144.2	2292.72	1071.43	2037.01	4325.37	2595.64
HIL-neg	QI738	425.259	2.58			3265.95	1880.34	355.47	18948.8	NA	279.545	1136.82	2474.85	2086.16
HIL-neg	QI739	445.226	2.59			641.105	1008.4	2665.01	252.151	1055.39	761.355	1018.99	999.141	302.021
HIL-neg	QI740	143.072	2.59			NA	183.873	241.356	NA	189.883	NA	100.45	NA	84.9133
HIL-neg	QI741	426.969	2.59			NA	450.973	255.494	NA	515.774	642.095	716.672	514.738	NA
HIL-neg	QI742	468.242	2.59			311.335	1635.5	1740.99	528.97	257.004	261.417	592.075	852.352	498.866
HIL-neg	QI743	397.227	2.6			5918.45	2406.8	3579.94	44628	3159.12	1403.45	4694.1	8179.06	5633.22
HIL-neg	QI744	431.174	2.6			583.754	1662.6	3379.99	1170.31	682.694	541.917	763.999	652.72	822.115
HIL-neg	QI745	212.067	2.61			NA	NA	NA	NA	180.168	248.06	290.725	NA	724.658
HIL-neg	QI746	171.007	2.63			34033.9	36078.8	37211.2	16748.9	18810.7	20676.8	25452.5	25295.6	25670.8
HIL-neg	QI747	192.989	2.63			3009.92	3543.91	4100.02	898.061	824.002	1148.71	2131.66	1830.94	2272.4
HIL-neg	QI748	241.108	2.63			413.748	NA	688.723	111.458	969.726	1516.03	125.562	714.371	325.179
HIL-neg	QI749	242.081	2.63			474231	502629	484204	214455	221990	270099	336024	332648	357420
HIL-neg	QI750	316.117	2.63			306512	323142	312032	137350	144644	168555	210339	213891	227073
HIL-neg	QI751	473.283	2.63			43399.5	2401.96	3293.14	76033.7	6114.22	721.283	47756.2	4403.66	1811.16
HIL-neg	QI752	78.9592	2.64			1554.63	1794.21	1585.48	494.253	640.302	802.38	1020.92	898.346	1128.96
HIL-neg	QI753	253.075	2.64			143.378	426.779	NA	253.065	243.756	205.127	235.671	137.981	281.758
HIL-neg	QI754	253.01	2.65			4291.1	5337.15	4886.7	1036.93	1298.27	1283.24	2926.57	2203.79	3163.98
HIL-neg	QI755	381.233	2.65			9459.89	4171.01	2395.38	32888.4	1081.89	216.576	2016.73	3332.1	3496.88
HIL-neg	QI756	152.996	2.65			9977.07	10891.1	11099.3	3367.5	3807.37	5318.03	6734.97	6154.35	7141.4
HIL-neg	QI757	197.023	2.65			4408.88	4988.76	5091.7	1226.04	1587.95	2270.71	2746.92	2482.68	3180.39
HIL-neg	QI758	431.174	2.65			1419.44	1882.28	859.389	917.246	1363.62	1422.53	1452.66	1220.3	1099.05
HIL-neg	QI759	501.301	2.65			2103.56	3338.75	2462.03	2238.3	2538.24	2031.23	3027.02	1131.25	2881.26
HIL-neg	QI760	292.073	2.66			11425.2	14410.8	15510.4	3861.75	5276.97	5814.15	7668	7642.79	8026.24
HIL-neg	QI761	116.072	2.66			15313.8	15629.2	16832.3	21995.6	23146.2	27592.9	24205.5	23962.7	25047.5
HIL-neg	QI762	137.967	2.66			113.678	NA	104.015	100.495	55.64	103.995	124.597	49.9081	161.142
HIL-neg	QI763	353.201	2.66			11991.5	6215.87	7087.18	68131.1	5541.92	3524.37	8154.8	10693.1	8213.43
HIL-neg	QI764	171.067	2.67			12405.3	15152.1	7544.64	5008.31	3098.18	3688.47	3304.22	3424.09	5618.75
HIL-neg	QI765	208.015	2.67			1233.05	1279.37	1797.55	1046.06	1543.79	1121.04	695.423	1051.01	1050.8
HIL-neg	QI766	351.221	2.67			4575.81	2933.26	NA	19796.6	NA	NA	NA	NA	NA
HIL-neg	QI767	470.258	2.68			12276.2	8593.64	10073.3	6053.46	8628.62	8287.12	5222.43	5147.38	7050.7
HIL-neg	QI768	127.077	2.68			1345.71	1380.98	680.644	194.595	114.813	234.703	371.858	135.045	477.637
HIL-neg	QI769	337.206	2.68			15252.4	6387.17	5479.49	45295	1610.91	1422.53	3680.91	5121.94	6216.04
HIL-neg	QI770	617.064	2.68			37327.5	48892.8	28076.1	10055.9	4104.11	12245.6	9739.78	10166.6	20438
HIL-neg	QI771	93.0348	2.69			284.708	236.132	304.977	50.2475	157.205	146.928	169.026	163.425	137.019
HIL-neg	QI772	122.976	2.69			514.113	571.942	784.659	148.002	716.255	250.923	173.856	411.986	753.605
HIL-neg	QI773	188.94	2.69			419.893	66.7749	352.44	135.212	512.241	403.575	271.408	69.4799	71.4044
HIL-neg	QI774	543.311	2.69			57304.1	50045.4	52423.7	55328.9	47721.5	43150.1	47120.7	44869.3	46015.3
HIL-neg	QI775	500.269	2.69			4422.19	1962.6	3822.31	2082.99	2968.35	2673.33	252.091	1715.47	1806.34
HIL-neg	QI776	501.301	2.7			1504.45	1333.56	1801.59	1578.69	538.737	1991.16	629.744	877.795	1943.36
HIL-neg	QI777	420.266	2.7			1433.78	282.584	2135.85	273.164	2914.48	713.651	464.581	926.725	1286.24
HIL-neg	QI778	94.0301	2.71			107.534	51.2909	34.3351	47.5068	118.345	103.995	54.0884	22.5076	112.896
HIL-neg	QI779	309.174	2.71			24416.3	16203.1	19176.2	100645	14832.9	11340.2	15522.4	16366.9	17732.4
HIL-neg	QI780	118.041	2.72			291.877	397.746	585.717	342.597	350.62	434.106	452.025	385.565	349.302
HIL-neg	QI781	321.211	2.72			3389.87	1205.82	1815.72	11066.3	178.401	NA	239.534	5174.79	1016.06
HIL-neg	QI782	123.057	2.73			NA	32.9036	39.3844	126.076	113.93	182.229	62.7812	81.223	53.0708
HIL-neg	QI783	211.977	2.74			2625.87	6815.88	2231.78	3542.91	1673.62	2132.37	2234.05	2820.3	2877.4
HIL-neg	QI784	307.195	2.74			11276.7	7260.08	3333.54	25130.2	964.427	839.589	888.596	2062.87	3324.16
HIL-neg	QI785	461.292	2.74			392.242	252.583	420.101	628.551	651.783	322.478	805.531	1122.44	915.713
HIL-neg	QI786	136.992	2.75			3733.98	2778.42	3160.85	2808.38	3054.9	2084.66	2377.96	2949.47	2855.21
HIL-neg	QI787	471.26	2.75			277.539	422.908	354.46	249.411	287.915	252.831	273.34	338.592	823.08
HIL-neg	QI788	295.159	2.76			4087.3	274.842	667.516	7391.87	126.294	137.387	132.323	151.681	157.283
HIL-neg	QI789	335.191	2.76			182.295	NA	NA	5981.28	NA	NA	NA	NA	NA
HIL-neg	QI790	500.269	2.76			1467.58	1402.27	948.256	1743.13	695.942	828.14	326.462	2026.66	2136.34
HIL-neg	QI791	279.164	2.77			7016.31	4156.5	452.416	10733.8	367.401	251.877	1288.46	1509.96	3190.04
HIL-neg	QI792	168.99	2.78			3541.44	40696.9	7381.05	11327.6	4053.77	5851.36	2418.53	3408.43	1463.79
HIL-neg	QI793	388.253	2.78			NA	NA	NA	842.331	555.517	595.345	6088.81	5847.08	5703.66
HIL-neg	QI794	501.3	2.78			401.459	575.813	134.311	364.523	229.625	397.851	315.838	1307.4	1556.42
HIL-neg	QI795	265.148	2.79			84093.3	68569.1	65229.7	260140	32923	25638.9	50344.7	81687.8	65007.9
HIL-neg	QI796	307.159	2.79			1402.03	NA	NA	21879.6	NA	241.382	NA	263.241	NA
HIL-neg	QI797	158.914	2.8			NA	NA	NA	10.0495	NA	NA	NA	NA	22.1932
HIL-neg	QI798	431.174	2.8			1260.7	2252.93	301.947	1143.82	682.694	1186.87	684.798	1056.88	1837.21
HIL-neg	QI799	122.976	2.8			188.44	466.457	543.303	208.299	135.126	260.463	218.285	384.586	632.025
HIL-neg	QI800	181.01	2.8			421.941	316.455	237.316	176.323	262.303	211.805	129.426	213.333	120.615
HIL-neg	QI801	251.133	2.81			8905.83	2585.83	3569.85	13494.7	2568.27	2152.4	3803.58	2877.06	2208.71
HIL-neg	QI802	472.255	2.81			537.668	1267.76	625.102	713.515	NA	230.887	NA	325.871	705.359
HIL-neg	QI803	461.292	2.81			1499.33	4037.46	NA	3114.43	650.9	1331.89	1608.16	3660.91	2453.8
HIL-neg	QI804	594.707	2.81			3476.92	2304.22	NA	1714.81	1188.75	NA	NA	1071.56	880.01
HIL-neg	QI805	137.036	2.83			235.55	139.356	100.986	42.0252	124.528	144.066	87.8937	219.204	NA
HIL-neg	QI806	291.201	2.84			NA	NA	2744.79	NA	NA	9669.58	119.767	NA	NA
HIL-neg	QI807	323.19	2.84			NA	NA	NA	15841.7	NA	NA	NA	152.66	NA
HIL-neg	QI808	268.05	2.84			NA	2284.86	1806.63	NA	207.546	359.688	4859.27	1356.33	148.598
HIL-neg	QI809	279.055	2.85			NA	NA	NA	NA	1701.88	586.758	2114.28	2997.42	NA
HIL-neg	QI810	114.056	2.86			46310.1	46436.6	46362.5	96947.6	110868	118204	85354.4	87646.5	94381.1
HIL-neg	QI811	196.059	2.86			735.325	1295.82	352.44	3314.51	4354.05	4236.11	2152.91	2857.48	3257.58
HIL-neg	QI812	212.067	2.86			239.646	192.583	NA	NA	377.116	401.667	241.466	384.586	132.195
HIL-neg	QI813	223.101	2.86			801.893	2394.22	1422.89	1056.11	2581.52	976.976	4960.68	2380.91	661.938
HIL-neg	QI814	339.201	2.86			108009	52815.1	81060.2	44762.3	17943.5	33847.8	77692.2	22540.8	43745.8
HIL-neg	QI815	149.995	2.87			32111.6	27961.3	21425.1	29590.3	21797.6	26553.9	26426.1	29121.9	25026.3
HIL-neg	QI816	277.185	2.87			NA	NA	3813.22	97.7543	NA	15169.8	116.87	NA	123.51
HIL-neg	QI817	425.365	2.87			NA	NA	NA	5574.74	NA	NA	10037.3	NA	NA
HIL-neg	QI818	317.107	2.87			8970.35	1661.63	5509.78	5688.94	786.909	4364.91	6056.94	3415.28	340.618
HIL-neg	QI819	320.093	2.87			NA	NA	NA	3211.27	4002.55	4286.67	147.777	825.93	302.986
HIL-neg	QI820	98.9522	2.88			115.727	NA	31.3056	28.3213	89.2007	47.7039	NA	139.938	58.8603
HIL-neg	QI821	209.086	2.88			9416.87	16638.6	10359.1	10340.9	13885.3	6428.58	14545.9	10083.4	9033.62
HIL-neg	QI822	411.349	2.88			NA	NA	NA	4545.12	NA	NA	7887.25	NA	NA
HIL-neg	QI823	151.04	2.89			1676.5	1695.5	2272.18	983.025	843.432	670.717	218.285	1090.15	2207.75
HIL-neg	QI824	325.185	2.89			197356	104451	142119	95410	43526.4	69076.2	140515	49523.5	81494.6
HIL-neg	QI825	181.072	2.89			162.837	300.971	NA	493.339	432.756	500.891	426.912	268.134	379.215
HIL-neg	QI826	217.102	2.89			546.885	882.59	631.161	781.121	484.863	760.4	774.624	566.604	283.688
HIL-neg	QI827	270.135	2.89			405.555	NA	232.267	308.794	1186.99	3080.72	1919.17	2531.61	366.671
HIL-neg	QI828	195.07	2.9			1260.7	3140.36	1025.01	770.158	1714.24	1067.61	2569.2	1490.39	957.204
HIL-neg	QI829	250.145	2.9			18598.2	14415.6	36420.5	12823.2	5296.4	15862.5	6344.77	12705	22461.5
HIL-neg	QI830	383.318	2.9			NA	NA	NA	2546.18	NA	NA	9261.68	NA	NA
HIL-neg	QI831	397.333	2.9			NA	NA	NA	10456.1	NA	NA	23632.8	NA	NA
HIL-neg	QI832	276.943	2.9			1076.36	519.683	566.53	804.874	618.222	777.574	258.852	832.78	821.15
HIL-neg	QI833	127.052	2.91			825.448	896.139	652.368	2078.42	2310.39	2480.6	1584.98	2011.98	1822.74
HIL-neg	QI834	212.067	2.91			NA	NA	NA	241.188	NA	177.459	640.368	NA	NA
HIL-neg	QI835	311.169	2.91			199521	95523	138061	82091.7	37957.1	63426.2	145880	38950.8	76298.4
HIL-neg	QI836	93.0348	2.92			119.823	205.164	158.548	297.831	148.373	369.228	332.257	321.956	131.23
HIL-neg	QI837	105.961	2.93			1147.03	960.01	807.886	439.438	274.667	1055.21	667.413	384.586	898.344
HIL-neg	QI838	556.314	2.93			6761.3	5403.93	5214.9	7083.08	4274.57	8200.3	5591.39	4538.7	5044.62
HIL-neg	QI839	297.154	2.94			57734.3	26082.9	38864.4	22926.6	9151.46	18071.2	46539.2	10198.9	21773.5
HIL-neg	QI840	369.302	2.94			NA	NA	NA	4506.75	NA	NA	15760	NA	NA
HIL-neg	QI841	420.266	2.94			3883.5	2085.51	1198.7	2840.36	2148.76	2354.67	1965.53	1161.59	1881.6
HIL-neg	QI842	214.145	2.94			107.534	186.776	298.918	200.077	66.2381	89.6834	280.101	85.1374	413.952
HIL-neg	QI843	279.161	2.95			4762.2	748.073	2588.26	1949.6	1346.84	8023.8	8729.49	5281.45	1009.31
HIL-neg	QI844	78.9659	2.96			NA	NA	NA	NA	NA	NA	NA	NA	25.088
HIL-neg	QI845	294.136	2.96			484.413	4620.05	4111.13	1714.81	1905.01	1632.43	465.547	3451.49	2935.3
HIL-neg	QI846	148.044	2.96			4543.04	3278.75	2105.55	6720.38	10117.7	11868.7	5151.92	7421.63	4529.35
HIL-neg	QI847	167.039	2.96			394.29	1483.56	184.804	135.212	437.172	127.846	2527.67	394.372	152.458
HIL-neg	QI848	249.153	2.96			2246.94	643.555	548.352	1181.27	735.685	3681.79	3225.02	1965.01	1532.3
HIL-neg	QI849	501.301	2.98			2870.64	346.455	1812.69	1778.76	1564.99	1775.54	2433.01	1373.94	1845.9
HIL-neg	QI850	100.041	2.98			142.354	81.2912	367.588	165.36	159.855	329.157	197.036	179.082	275.968
HIL-neg	QI851	341.27	2.98			NA	NA	6044	3187.52	190.766	NA	7912.36	394.372	149.563
HIL-neg	QI852	137.967	2.99			209.947	182.905	724.068	369.091	314.41	286.224	449.127	270.091	214.213
HIL-neg	QI853	173.094	2.99			380.976	246.777	330.223	1141.99	1731.02	1520.8	1058.59	930.639	1535.19
HIL-neg	QI854	135.971	2.99			17459.4	15013.7	21802.8	14112.2	15036.1	14998.1	15822.8	14301.1	17320.4
HIL-neg	QI855	161.082	2.99			193.56	NA	111.084	189.113	132.476	127.846	185.446	93.9447	130.265
HIL-neg	QI856	447.135	2.99			4008.44	4607.47	4676.65	6259.93	3303.96	2515.9	3195.08	2925.98	4536.11
HIL-neg	QI857	143.072	3			2305.32	1817.44	2588.26	2288.55	1730.14	2016.92	1670.95	1743.85	2228.01
HIL-neg	QI858	157.087	3			753.759	843.88	1458.23	6158.52	467.199	575.309	1076.94	610.64	663.867
HIL-neg	QI859	182.021	3			33370.2	29757.4	36759.8	27675.4	26913	29228.2	32742.8	26975.8	30497.4
HIL-neg	QI860	139.015	3.01			184302	177151	200909	164995	160507	181994	189508	179188	182370
HIL-neg	QI861	191.145	3.01			193.56	NA	64.6309	148.915	NA	531.422	2688	324.892	NA
HIL-neg	QI862	195.139	3.01			9718.99	14865.6	14771.2	15733	12781.3	12049.1	15144.8	14512.5	8984.4
HIL-neg	QI863	239.13	3.01			17237.1	24066.1	21936.1	23956.2	21150.3	19703.6	21413.2	23834.5	13324.6
HIL-neg	QI864	270.943	3.01			10818.9	6198.45	11838.6	8799.71	7466.36	8451.23	9966.76	8598.87	10084.4
HIL-neg	QI865	474.253	3.01			704.601	587.426	843.231	1163	281.733	318.662	766.897	1052.96	1457.03
HIL-neg	QI866	180.982	3.02			5340.84	5796.84	10085.4	5381.05	4570.43	3388.89	4154.18	5580.9	8031.06
HIL-neg	QI867	187.098	3.02			255.008	405.488	682.663	4727.84	166.92	151.698	499.352	335.656	447.725
HIL-neg	QI868	136.991	3.02			2785.63	3107.45	2963.93	3244.16	2734.31	2933.79	3597.85	2334.92	3039.51
HIL-neg	QI869	556.314	3.02			4942.45	5346.83	3348.69	5349.99	4101.46	2435.76	3307.12	2946.54	4767.69
HIL-neg	QI870	594.707	3.02			18253.1	16564.1	3785.95	18014.2	11642.9	8818.55	5747.86	8731.96	11502.9
HIL-neg	QI871	171.103	3.02			2660.69	2006.15	2596.34	8388.6	1475.79	1237.44	1771.4	1530.52	2215.46
HIL-neg	QI872	339.327	3.02			532.547	NA	NA	4855.74	NA	NA	180.617	159.51	NA
HIL-neg	QI873	72.9932	3.04			88.0751	88.0655	195.912	102.322	275.551	585.804	1055.69	671.313	43.4216
HIL-neg	QI874	147.046	3.04			4087.3	6815.88	5885.45	6942.38	6645.01	6506.81	8232.07	6158.27	10164.5
HIL-neg	QI875	241.145	3.04			8565.82	3813.91	6975.08	4280.18	4580.14	9716.33	7754.93	9413.06	6700.43
HIL-neg	QI876	260.866	3.04			NA	115.163	656.407	728.133	115.696	329.157	929.162	1070.58	676.411
HIL-neg	QI877	311.296	3.04			7693.26	4190.37	7446.69	14531.6	1101.32	3057.82	4871.82	1716.45	4715.58
HIL-neg	QI878	327.233	3.04			1598.67	2250.02	1735.94	NA	NA	NA	459.752	326.849	291.407
HIL-neg	QI879	164.072	3.04			27711.9	31248.7	28968.8	44967.9	49168.1	56443.3	43872.5	43555.1	46380
HIL-neg	QI880	197.155	3.04			3390.89	1442.92	3208.32	1924.94	2027.77	4461.27	3425.92	4343.96	2982.58
HIL-neg	QI881	125.08	3.05			136.209	155.808	NA	NA	107.747	NA	26.0783	NA	NA
HIL-neg	QI882	246.075	3.05			446.521	393.875	212.07	1142.9	1684.21	2068.44	734.057	880.731	661.938
HIL-neg	QI883	269.14	3.05			13266.6	9415.26	16365.7	17039.4	21735.8	47745.9	79760.1	42589.2	8086.06
HIL-neg	QI884	145.051	3.06			387.121	524.522	890.694	5940.17	144.841	115.443	307.145	302.384	506.585
HIL-neg	QI885	130.051	3.06			15610.8	17211.5	17793.7	41756.6	47464.5	54470.2	29883.9	28968.2	31747
HIL-neg	QI886	139.007	3.06			126.992	1041.3	105.025	314.276	664.147	498.029	1213.13	397.308	138.949
HIL-neg	QI887	223.135	3.06			1758.43	645.491	2418.61	984.852	446.886	1570.41	1737.59	2502.26	1623
HIL-neg	QI888	297.244	3.06			4610.63	2047.76	4498.91	5269.6	2533.83	2729.62	3759.15	4096.38	3070.39
HIL-neg	QI889	287.141	3.07			1573.06	3891.33	9203.84	4396.2	3447.91	5830.37	8589.44	5749.22	6408.06
HIL-neg	QI890	303.233	3.07			3160.46	3559.39	4101.03	NA	NA	NA	NA	NA	306.846
HIL-neg	QI891	365.118	3.07			8917.1	18512.1	37899.9	13793.4	10992.9	24221.2	32181.6	22521.3	23890.5
HIL-neg	QI892	88.0406	3.07			2426.16	2707.77	2791.25	17201.1	20537.3	23346.3	7313.53	7253.31	7973.16
HIL-neg	QI893	271.229	3.08			477.244	170.324	302.957	2209.98	188.116	NA	1485.5	249.541	394.654
HIL-neg	QI894	170.044	3.09			163.861	NA	NA	3358.36	6108.92	5339.98	746.613	1405.26	1293
HIL-neg	QI895	187.007	3.09			739.422	1636.47	2456.98	2564.45	2910.94	3862.11	2388.58	1784.95	2129.59
HIL-neg	QI896	281.249	3.09			96320.4	43089.2	72718.8	42609.9	18700.3	27006.1	47478	22934.2	40552.8
HIL-neg	QI897	283.265	3.09			1.42058e+06	838152	1.2124e+06	843388	411676	527412	860190	487387	758255
HIL-neg	QI898	285.272	3.09			17996	9974.62	14798.4	9098.46	3344.58	4477.49	11694.7	4264.7	8925.54
HIL-neg	QI899	198.348	3.1			228.381	NA	871.507	325.239	NA	NA	457.82	NA	89.7379
HIL-neg	QI900	201.889	3.1			380.976	541.941	NA	NA	263.186	NA	NA	NA	NA
HIL-neg	QI901	327.182	3.1			487.486	1640.34	3229.52	835.936	1067.76	1082.88	1565.67	1063.73	1438.7
HIL-neg	QI902	365.268	3.1			49567.9	28105.5	27536.8	18995.4	8323.04	9106.68	16562.6	7372.7	15602.8
HIL-neg	QI903	495.337	3.1			35929.5	20531.8	14376.3	10493.5	4199.5	3126.51	5934.27	3723.54	9539.24
HIL-neg	QI904	279.234	3.1			66719	20681.8	42550.3	13588.8	4617.24	10272.6	21357.2	5304.94	21335.4
HIL-neg	QI905	141.013	3.1			60.4236	138.389	25.2464	NA	NA	NA	NA	25.4433	NA
HIL-neg	QI906	209.155	3.1			24362	16737.3	33265.7	26263	30120.7	65422.1	106552	63351	14883.9
HIL-neg	QI907	225.081	3.1			1241.25	1814.54	3772.83	1048.8	1493.45	1324.26	1965.53	2065.8	1011.24
HIL-neg	QI908	253.145	3.1			33493.1	25287.4	44706.4	32209.6	43628	89226.4	134114	89396.2	20172.7
HIL-neg	QI909	269.213	3.1			2713.94	2751.32	7550.7	5806.79	3102.59	2904.21	4494.17	5270.69	3164.95
HIL-neg	QI910	269.249	3.1			17423.5	14526.9	20020.4	52696	8196.75	13447.7	32072.5	13738.4	11573.3
HIL-neg	QI911	461.293	3.11			854.124	1519.37	2599.37	601.143	1344.19	895.88	NA	1445.38	NA
HIL-neg	QI912	332.546	3.11			113470	101038	84839.1	115141	91594.9	88560.4	95946.1	105707	103015
HIL-neg	QI913	465.217	3.12			610.381	1170.01	1514.79	NA	1258.52	6532.57	6155.46	5054.42	264.389
HIL-neg	QI914	133.992	3.13			189.464	NA	452.416	59.3835	NA	577.217	545.714	NA	NA
HIL-neg	QI915	309.171	3.13			7182.22	10780.8	11124.6	6356.77	5202.78	11301.1	14064.9	5294.17	8605.19
HIL-neg	QI916	352.946	3.13			NA	333.875	1405.72	930.036	959.128	2906.12	1177.39	190.825	1425.19
HIL-neg	QI917	172.992	3.13			444.472	1095.5	1200.72	NA	344.438	594.391	74.3716	NA	138.949
HIL-neg	QI918	181.072	3.13			78.858	266.132	153.498	164.446	222.56	540.008	88.8596	NA	559.656
HIL-neg	QI919	253.218	3.13			1292.45	1887.12	1541.04	7340.71	NA	302.443	545.714	137.003	674.482
HIL-neg	QI920	255.233	3.13			2.75929e+06	1.68257e+06	2.2394e+06	1.85738e+06	1.13268e+06	1.34814e+06	1.80103e+06	1.29309e+06	1.66136e+06
HIL-neg	QI921	257.24	3.13			20917.8	8989.45	15071.1	11831	3224.47	5245.52	10730.8	4013.2	8963.18
HIL-neg	QI922	467.305	3.13			25692.3	19033.8	18478.4	9056.43	5402.38	6827.38	7575.28	3040.48	11630.2
HIL-neg	QI923	217.369	3.14			442.424	NA	1676.36	1095.4	NA	91.5915	1389.88	NA	314.565
HIL-neg	QI924	337.237	3.14			89662.5	46034	52087.4	39130	17077.1	18826.8	30802.4	15969.6	28685.3
HIL-neg	QI925	137.025	3.14			56595.5	45268.6	46300.9	50106.8	42238.7	43986.8	44279.1	47403.9	46226.6
HIL-neg	QI926	173.119	3.14			NA	300.003	176.725	308.794	NA	353.009	334.189	228.012	294.302
HIL-neg	QI927	224.057	3.14			157.716	717.105	712.959	102.322	2811.15	2824.07	1023.82	2517.91	633.955
HIL-neg	QI928	306.149	3.14			427.062	2185.19	543.303	198.249	638.535	512.34	1182.22	615.533	1039.22
HIL-neg	QI929	98.9522	3.15			382	661.943	752.344	418.425	536.087	500.891	476.171	771.129	608.867
HIL-neg	QI930	136.992	3.15			548.933	1266.79	2599.37	1071.64	962.661	1678.22	4061.46	1136.14	1610.46
HIL-neg	QI931	212.067	3.15			167.957	NA	NA	686.107	NA	177.459	106.245	NA	202.634
HIL-neg	QI932	481.321	3.15			9650.37	4804.89	2155.04	4012.49	1476.67	1934.87	1496.12	1092.11	1676.07
HIL-neg	QI933	171.212	3.16			1197.21	175.163	NA	418.425	54.7568	NA	126.528	NA	NA
HIL-neg	QI934	222.158	3.16			NA	NA	NA	NA	NA	NA	NA	NA	89.7379
HIL-neg	QI935	241.218	3.17			12928.6	13335.6	20318.3	82485.4	10417.9	17277.4	41979.4	19777.3	9907.84
HIL-neg	QI936	224.166	3.18			3517.89	2481.32	3622.36	1458.09	3122.91	2629.44	2150.98	3424.09	3337.67
HIL-neg	QI937	173.082	3.18			1097.87	2878.1	1193.65	3016.68	2908.29	2081.8	4183.16	2919.13	701.5
HIL-neg	QI938	213.15	3.18			244.767	260.325	NA	602.057	879.642	923.548	1812.93	1720.36	500.795
HIL-neg	QI939	137.036	3.19			68.6167	NA	323.154	191.854	129.827	260.463	388.278	228.99	225.792
HIL-neg	QI940	212.067	3.19			400.435	NA	NA	NA	167.803	221.346	NA	179.082	NA
HIL-neg	QI941	227.202	3.19			37481.1	43021.4	53728.4	102087	26905.9	64362.1	85994.8	43631.4	29612.5
HIL-neg	QI942	236.106	3.19			15903.7	12845	4874.58	11410.8	10486.8	8019.03	11116.1	10344.7	11609
HIL-neg	QI943	293.177	3.19			265371	205888	195935	268741	175829	175454	194140	202687	217814
HIL-neg	QI944	213.186	3.2			1395.89	1564.86	1766.24	4335.91	2825.28	4839.09	6777.47	3812.59	2127.66
HIL-neg	QI945	249.15	3.2			287.78	585.49	604.904	1074.38	3177.66	2691.46	3968.74	2174.43	302.986
HIL-neg	QI946	267.161	3.2			1017.98	583.555	3347.68	6419.81	136.009	2237.31	8345.07	3067.88	825.975
HIL-neg	QI947	299.26	3.2			604.236	447.102	NA	1527.53	NA	142.158	1446.87	793.637	1319.05
HIL-neg	QI948	352.946	3.2			299.046	NA	1253.23	1218.73	363.868	986.517	2041.84	1214.43	1565.11
HIL-neg	QI949	211.109	3.2			116.751	NA	131.281	216.521	430.106	92.5456	290.725	436.451	NA
HIL-neg	QI950	340.982	3.2			999.55	890.332	1290.6	221.089	810.754	624.921	268.51	411.008	481.497
HIL-neg	QI951	178.047	3.21			NA	48.3876	11.1084	NA	62.7054	62.9692	51.1908	98.8376	52.1059
HIL-neg	QI952	397.136	3.21			296.998	NA	255.494	NA	661.498	223.254	NA	619.448	326.144
HIL-neg	QI953	134.048	3.21			NA	126.776	NA	NA	60.9391	233.749	NA	NA	NA
HIL-neg	QI954	174.993	3.22			613.454	99.6785	196.922	600.23	825.768	477.039	717.638	848.438	618.516
HIL-neg	QI955	187.062	3.22			380.976	820.654	1084.59	2263.88	1949.17	488.488	3909.82	2497.36	858.782
HIL-neg	QI956	199.044	3.22			NA	NA	NA	16964.5	NA	NA	1151.31	408.072	NA
HIL-neg	QI957	129.056	3.23			13036.1	13128.5	13504.8	39512.8	44132.2	49507.1	40384.7	41351.3	43093.5
HIL-neg	QI958	181.072	3.23			217.115	199.357	242.366	528.056	842.549	373.999	317.77	296.513	282.723
HIL-neg	QI959	185.082	3.23			597.068	147.098	2590.28	2389.04	1832.59	6124.23	6610.38	4461.39	1143.43
HIL-neg	QI960	98.9522	3.24			NA	44.5166	52.5126	91.3592	69.7708	NA	108.177	146.789	108.071
HIL-neg	QI961	147.066	3.24			225.309	402.585	870.497	643.169	770.128	1100.05	1224.72	1451.25	777.728
HIL-neg	QI962	127.015	3.24			484.413	270.003	327.194	546.328	461.017	441.738	386.346	572.475	613.691
HIL-neg	QI963	159.066	3.24			88.0751	NA	265.592	381.881	947.647	894.925	2768.17	2135.28	405.268
HIL-neg	QI964	180.034	3.24			1016.96	636.781	1072.47	2704.23	2630.09	2870.82	6521.52	5630.81	6494.9
HIL-neg	QI965	199.171	3.25			7094.15	6954.27	2040.92	9281.18	4676.41	3959.43	8327.69	7239.61	4720.41
HIL-neg	QI966	377.187	3.25			1204.38	1012.27	257.514	444.919	NA	NA	481.967	326.849	NA
HIL-neg	QI967	115.052	3.26			NA	NA	60.5914	81.3097	98.9156	50.5662	96.5865	84.1588	37.632
HIL-neg	QI968	190.992	3.26			1661.14	697.75	1276.46	887.097	1029.78	1338.57	1092.39	1021.65	1303.61
HIL-neg	QI969	171.067	3.26			72.7132	224.519	668.525	570.081	1886.46	942.629	3572.73	2096.14	1837.21
HIL-neg	QI970	183.034	3.26			97.2923	519.683	1771.29	1722.12	3232.42	1348.11	3917.55	3103.11	1151.15
HIL-neg	QI971	203.083	3.26			2876.78	1821.31	2391.34	5531.8	5874	6611.76	5835.75	5794.23	6374.29
HIL-neg	QI972	185.119	3.26			467.003	1615.18	3744.55	2643.93	4176.53	3349.77	4311.62	4801.94	2399.77
HIL-neg	QI973	199.134	3.27			497.727	111.292	1140.13	903.542	1585.3	1112.46	1692.2	3024.82	500.795
HIL-neg	QI974	170.083	3.27			285.732	NA	203.991	491.512	203.13	206.081	402.766	819.08	519.129
HIL-neg	QI975	340.982	3.27			2726.23	1468.08	1833.9	652.304	1361.86	1765.04	1600.44	1068.62	2223.18
HIL-neg	QI976	159.03	3.28			104.461	84.1945	84.828	1478.19	1276.19	1812.75	2007.07	1694.92	2158.53
HIL-neg	QI977	185.155	3.28			2188.56	2840.35	3703.15	2856.8	2780.23	1900.52	4159.01	3116.81	3096.44
HIL-neg	QI978	211.098	3.28			384.049	204.196	805.866	422.079	201.364	4133.07	7954.86	3628.61	108.071
HIL-neg	QI979	306.027	3.28			481.341	702.588	169.656	NA	NA	NA	NA	NA	NA
HIL-neg	QI980	368.977	3.28			3403.18	2950.68	2387.3	3368.41	2701.63	2380.43	3327.4	3221.52	1819.85
HIL-neg	QI981	126.953	3.29			113.678	131.614	152.488	481.463	230.509	280.499	373.79	314.127	579.919
HIL-neg	QI982	289.102	3.29			3847.65	2293.57	4681.7	7099.52	4505.07	7263.4	9271.34	5687.57	7425.09
HIL-neg	QI983	134.048	3.29			126.992	866.138	708.92	1531.18	1697.46	1694.44	469.41	2163.66	1969.41
HIL-neg	QI984	172.008	3.29			113.678	226.454	NA	246.67	83.0184	114.489	220.217	372.843	108.071
HIL-neg	QI985	192.049	3.3			24683.6	19255.4	29153.6	33329.7	28318.1	41094.1	43909.2	34890.7	38957.8
HIL-neg	QI986	168.103	3.3			NA	88.0655	461.505	338.942	529.022	747.043	1191.88	1520.73	95.5274
HIL-neg	QI987	171.103	3.3			9784.53	10843.7	12004.2	11558.8	17464.8	17537.9	25527.8	24220.1	11850.2
HIL-neg	QI988	307.113	3.3			2543.94	2157.12	8061.69	9940.79	4243.65	9018.9	18243.3	9600.95	12756.3
HIL-neg	QI989	131.017	3.32			298.022	214.841	108.055	347.165	137.775	145.974	227.944	198.654	291.407
HIL-neg	QI990	157.051	3.32			192.536	NA	565.52	580.131	907.021	738.457	4582.06	1055.9	676.411
HIL-neg	QI991	171.139	3.32			15184.8	20051.8	18630.9	19723.5	13290	9097.14	16534.6	14279.6	17398.5
HIL-neg	QI992	215.093	3.32			NA	NA	NA	90.4456	2296.25	1696.35	2854.13	3606.11	NA
HIL-neg	QI993	211.728	3.33			NA	NA	522.096	34.7165	159.855	NA	576.621	36.2078	NA
HIL-neg	QI994	181.072	3.33			1146	661.943	304.977	525.315	927.334	581.034	660.651	108.624	527.813
HIL-neg	QI995	159.103	3.33			667.733	334.842	1281.51	1882.91	1666.55	3387.93	4089.47	5894.05	1080.71
HIL-neg	QI996	339.034	3.33			NA	NA	NA	1556.76	NA	NA	5511.22	217.247	NA
HIL-neg	QI997	166.018	3.34			886.896	1356.79	6289.39	10985.9	15200.3	11859.2	11885	15199.5	18742.7
HIL-neg	QI998	174.988	3.34			4600.39	2682.61	6001.58	7111.4	5012.02	6346.53	7567.55	6993.98	6785.34
HIL-neg	QI999	277.057	3.34			27217.3	26460.3	18442	16875	20359.8	17773.5	15094.5	18641.2	17457.4
HIL-neg	QI1000	339.05	3.34			3886.57	4612.31	1742	326.152	1524.36	684.074	711.842	1560.85	762.29
HIL-neg	QI1001	474.276	3.34			1055.88	5050.7	386.775	9.13592	2684.85	408.346	995.807	400.243	NA
HIL-neg	QI1002	358.947	3.34			1128.59	1141.95	NA	852.381	NA	637.324	943.65	542.139	508.515
HIL-neg	QI1003	172.008	3.35			99.3406	87.0977	NA	248.497	368.284	282.407	503.216	313.149	384.04
HIL-neg	QI1004	176.976	3.35			25532.6	23538.6	21163.6	15378.5	16178	17344.2	16665	16123.3	16175
HIL-neg	QI1005	183.103	3.35			702.553	236.132	686.703	485.117	834.6	1695.4	4612.97	1460.06	569.305
HIL-neg	QI1006	84.9514	3.35			26.6274	1091.62	77.759	NA	NA	74.4181	375.721	75.3514	NA
HIL-neg	QI1007	127.997	3.35			NA	337.746	60.5914	NA	NA	NA	NA	99.8162	55.9656
HIL-neg	QI1008	157.124	3.35			89561.2	135424	107922	124844	91279.6	56098.9	99088.1	79820.7	110573
HIL-neg	QI1009	211.109	3.35			143.378	147.098	NA	701.638	NA	281.453	299.418	122.324	407.198
HIL-neg	QI1010	82.9543	3.36			659.539	3744.23	1218.9	988.506	385.947	620.151	2023.49	781.894	789.308
HIL-neg	QI1011	175.098	3.36			564.295	NA	348.401	997.642	404.494	1036.13	1663.22	1398.41	687.026
HIL-neg	QI1012	131.017	3.36			998.526	731.621	652.368	336.202	421.274	278.591	283.964	293.577	252.81
HIL-neg	QI1013	135.457	3.36			438.327	430.65	315.075	NA	133.359	NA	NA	54.8011	NA
HIL-neg	QI1014	160.207	3.36			486.462	270.003	341.332	NA	85.668	151.698	NA	NA	NA
HIL-neg	QI1015	174.783	3.36			NA	NA	607.934	NA	NA	NA	635.539	NA	NA
HIL-neg	QI1016	239.127	3.36			4610.63	11501.7	6660.01	6180.45	6030.32	2048.41	4655.47	3378.09	6259.46
HIL-neg	QI1017	247.038	3.36			28.6756	NA	11.1084	35.6301	11.4813	16.2193	65.6788	14.6789	12.544
HIL-neg	QI1018	200.99	3.36			194177	214272	173498	131423	157854	154971	134690	149557	153006
HIL-neg	QI1019	235.017	3.36			NA	1157.43	538.254	137.039	294.98	18.1275	33.8053	240.733	NA
HIL-neg	QI1020	181.072	3.37			177.174	360.972	NA	63.9514	90.967	249.969	275.271	429.601	94.5625
HIL-neg	QI1021	145.087	3.37			3759.58	1956.8	5341.13	6121.98	5042.04	20878.1	11187.6	24632.1	5978.67
HIL-neg	QI1022	157.087	3.37			2692.44	3671.65	3366.86	5682.54	5409.45	5235.03	6693.44	6530.13	3510.39
HIL-neg	QI1023	133.051	3.38			1497.28	792.589	1618.8	2186.22	2963.93	3198.07	3953.28	2070.7	1863.27
HIL-neg	QI1024	247.062	3.38			14332.7	17788.3	8207.11	1348.46	7853.19	5787.44	951.377	2224.34	2741.35
HIL-neg	QI1025	368.977	3.38			6118.15	8278.15	4178.79	3090.68	2638.93	4234.2	3069.52	4139.44	3306.79
HIL-neg	QI1026	473.292	3.38			2365.74	5119.41	NA	335.288	938.815	762.309	346.745	NA	1095.19
HIL-neg	QI1027	190.992	3.38			1053.83	600.007	676.604	253.978	295.864	557.182	800.702	577.368	434.216
HIL-neg	QI1028	223.054	3.38			NA	NA	137.341	314.276	NA	118.306	676.105	480.488	476.672
HIL-neg	QI1029	259.112	3.38			18227.5	23305.4	11528.5	6377.78	12573.8	10077.9	7352.16	7673.13	7860.27
HIL-neg	QI1030	365.11	3.38			28972.6	16387	15893.1	11912.3	12640	16004.7	13789.7	12345.9	11226.9
HIL-neg	QI1031	131.072	3.39			2045.19	1538.73	1785.43	2453.91	2461.41	5821.79	6524.42	6450.87	2213.53
HIL-neg	QI1032	183.247	3.39			7235.48	7787.5	1809.66	62.1242	2804.96	773.758	59.8836	75.3514	92.6327
HIL-neg	QI1033	186.974	3.39			1.78301e+06	1.78431e+06	1.7031e+06	1310211	1.43202e+06	1.4885e+06	1.39793e+06	1.47552e+06	1.50606e+06
HIL-neg	QI1034	195.025	3.39			8927.34	10660.8	5913.72	8343.83	7690.69	11262.9	8118.09	7849.27	7680.79
HIL-neg	QI1035	157.033	3.39			22402.8	20916	14776.2	16934.3	15044.9	20622.4	14658.9	18790.9	16715.4
HIL-neg	QI1036	168.963	3.39			630453	643781	598186	460630	496329	524096	491972	513920	531043
HIL-neg	QI1037	257.047	3.39			156467	152433	98603.5	83020.8	112509	105220	81834.8	100599	94155.3
HIL-neg	QI1038	143.035	3.4			NA	72.5814	158.548	776.553	517.54	1298.5	2311.31	2043.3	616.586
HIL-neg	QI1039	146.927	3.4			18305.3	16082.1	10831.7	8295.41	12640	10277.3	6465.5	8901.26	9224.67
HIL-neg	QI1040	101.025	3.4			131.089	NA	98.966	181.805	111.28	269.05	258.852	276.941	268.249
HIL-neg	QI1041	129.092	3.4			77.8339	567.103	777.59	1005.86	376.232	130.709	373.79	615.533	755.535
HIL-neg	QI1042	90.7785	3.41			4676.18	4389.73	3618.32	2636.63	3689.9	3327.83	2349.95	3233.26	2971
HIL-neg	QI1043	135.457	3.42			262.177	359.036	278.721	NA	574.064	196.54	NA	NA	NA
HIL-neg	QI1044	136.991	3.42			80.9062	72.5814	153.498	336.202	344.438	599.161	609.461	206.483	341.583
HIL-neg	QI1045	143.071	3.42			1264.8	2122.28	2297.43	3835.26	2284.77	2430.04	4271.05	5051.48	2957.49
HIL-neg	QI1046	201.889	3.42			22132.5	23436.1	17131.2	9853.09	16007.5	14510.6	8898.51	12967.3	12858.6
HIL-neg	QI1047	363.208	3.42			1563.85	2257.77	1387.54	NA	825.768	550.503	NA	NA	NA
HIL-neg	QI1048	118.051	3.43			12932.7	8649.77	12322.3	50629.4	29567.8	36948.6	30480.8	27475.9	28802
HIL-neg	QI1049	127.052	3.43			9461.93	8255.9	9067.51	14604.7	10808.3	14151.8	16688.2	14809	15925.1
HIL-neg	QI1050	145.062	3.43			70576.9	60004.5	71522.1	114651	89396.7	107370	128169	114180	120982
HIL-neg	QI1051	153.217	3.43			442.424	555.49	147.439	142.52	389.48	472.269	60.8495	NA	65.6148
HIL-neg	QI1052	167.044	3.43			4192.79	3370.68	4093.96	5456.88	5012.9	6605.08	6137.1	5926.34	6519.02
HIL-neg	QI1053	174.783	3.43			NA	NA	759.413	83.1368	15.014	NA	298.452	NA	NA
HIL-neg	QI1054	227.065	3.43			13718.2	13842.7	14420.8	15179.3	17050.6	19124.5	16768.4	17265.3	18230.3
HIL-neg	QI1055	101.072	3.43			164.885	77.4202	188.843	581.958	302.046	319.616	561.167	244.648	406.233
HIL-neg	QI1056	145.051	3.43			256.032	210.002	NA	1369.47	664.147	1326.17	3548.59	2218.46	256.67
HIL-neg	QI1057	131.017	3.43			739.422	678.394	381.726	385.536	647.367	258.555	295.555	493.209	127.37
HIL-neg	QI1058	167.378	3.43			15068	18963.1	12886.8	6931.42	12075.6	10826.9	7355.06	9045.11	9882.75
HIL-neg	QI1059	117.056	3.44			2024.7	2456.16	2322.67	3792.32	3849.76	3667.48	4521.21	3303.72	2514.59
HIL-neg	QI1060	160.206	3.44			314.408	88.0655	163.597	NA	322.359	NA	NA	NA	NA
HIL-neg	QI1061	200.054	3.44			NA	138.389	108.055	1470.88	1985.38	2018.83	768.828	601.833	708.254
HIL-neg	QI1062	70.4123	3.45			NA	NA	NA	194.595	110.397	77.2803	135.221	103.731	100.352
HIL-neg	QI1063	144.067	3.45			NA	NA	143.4	384.622	NA	111.627	147.777	77.3086	144.739
HIL-neg	QI1064	170.044	3.45			NA	NA	NA	629.465	2394.29	2625.62	716.672	546.053	505.62
HIL-neg	QI1065	110.793	3.45			NA	NA	NA	53.9019	219.027	67.7396	NA	52.8439	NA
HIL-neg	QI1066	140.987	3.45			960.634	656.136	1356.24	2290.37	435.405	427.427	3575.63	1047.09	950.45
HIL-neg	QI1067	169.062	3.45			NA	NA	NA	180.891	610.274	305.305	NA	NA	111.931
HIL-neg	QI1068	190.055	3.45			2913.65	1817.44	2051.02	8680.95	7664.19	7267.21	5079.48	3148.12	3676.36
HIL-neg	QI1069	492.335	3.45			1545.41	3896.17	NA	NA	433.639	1078.11	NA	NA	NA
HIL-neg	QI1070	245.097	3.46			1071.24	555.49	457.465	NA	NA	171.734	NA	NA	185.265
HIL-neg	QI1071	102.056	3.47			93.1958	NA	79.7787	1168.48	1567.64	1848.05	792.009	932.597	750.711
HIL-neg	QI1072	106.907	3.47			88.0751	42.5811	NA	1281.77	1227.61	1112.46	606.563	568.561	558.691
HIL-neg	QI1073	145.563	3.47			NA	NA	NA	1733.08	1400.72	775.666	602.7	734.921	452.549
HIL-neg	QI1074	660.529	3.47			NA	NA	NA	3213.1	2882.68	3104.57	1851.56	1779.08	3399.43
HIL-neg	QI1075	124.004	3.47			NA	NA	NA	61.2106	26.4952	34.3468	NA	NA	30.8776
HIL-neg	QI1076	178.016	3.47			NA	NA	NA	460.45	854.03	987.471	123.631	223.119	412.987
HIL-neg	QI1077	220.507	3.47			NA	NA	NA	1303.7	1149.01	1211.68	737.921	846.481	562.551
HIL-neg	QI1078	106.981	3.48			133.137	180.97	91.897	1436.17	1590.6	1546.56	818.087	1111.68	1256.33
HIL-neg	QI1079	108.013	3.48			4114.95	4604.57	2149.99	23112	23530.4	26314.4	8824.14	13674.8	12020.1
HIL-neg	QI1080	124.162	3.48			NA	NA	NA	888.925	527.255	1494.09	986.148	277.92	1097.12
HIL-neg	QI1081	126.003	3.48			72406	71489.8	61611.4	90134	98787.5	110708	80317.4	84199.9	86477.4
HIL-neg	QI1082	164	3.48			NA	NA	170.666	1973.36	2585.05	2685.73	2026.38	1059.81	1689.58
HIL-neg	QI1083	166.71	3.48			NA	NA	NA	357.214	771.012	586.758	83.0644	376.757	237.371
HIL-neg	QI1084	271.005	3.48			NA	NA	NA	30453.7	27052.5	30636.4	17051.4	15471.5	17805.7
HIL-neg	QI1085	79.9576	3.49			8924.27	7548.47	8466.64	28913.3	26699.3	30202.3	22613.8	23472.5	25277.1
HIL-neg	QI1086	90.1151	3.49			NA	NA	NA	NA	113.046	136.433	34.7711	NA	35.7022
HIL-neg	QI1087	181.348	3.49			NA	NA	NA	NA	264.952	365.412	328.394	101.773	NA
HIL-neg	QI1088	181.966	3.49			98.3164	NA	135.321	2485.88	1663.02	2051.27	1184.15	750.579	1043.08
HIL-neg	QI1089	190.016	3.49			1194.14	2306.15	1412.79	7858.72	11696.8	12175	5053.4	6036.92	5942.96
HIL-neg	QI1090	410.989	3.49			2283.81	1696.47	2320.65	NA	332.957	NA	511.908	NA	NA
HIL-neg	QI1091	124.008	3.49			404318	342056	375801	1.44207e+06	1.39273e+06	1.56404e+06	1.10318e+06	1.1304e+06	1.22711e+06
HIL-neg	QI1092	125.011	3.49			7156.62	6169.42	6885.21	29507.2	27840.3	32211.6	21913.5	23672.1	25096.7
HIL-neg	QI1093	206.011	3.49			14380.8	16717	13180.7	40767.2	57775.5	61475.1	36406.3	37405.6	40023.1
HIL-neg	QI1094	339.05	3.49			350.252	718.072	295.888	671.49	NA	NA	271.408	NA	NA
HIL-neg	QI1095	81.9533	3.5			NA	NA	NA	556.377	694.175	646.865	352.541	485.381	350.267
HIL-neg	QI1096	103.04	3.5			1482.94	1321.95	1714.74	945.567	1224.96	1124.86	1713.44	598.897	597.288
HIL-neg	QI1097	114.329	3.5			NA	NA	NA	834.109	392.13	551.457	588.212	286.727	555.796
HIL-neg	QI1098	288.014	3.5			NA	NA	NA	639.514	871.694	1248.89	204.763	NA	NA
HIL-neg	QI1099	295.478	3.5			NA	NA	NA	3257.87	2040.13	2890.86	2204.1	2168.56	2544.5
HIL-neg	QI1100	576.323	3.5			NA	NA	NA	11102	9820.02	11131.2	6078.19	5163.04	5411.29
HIL-neg	QI1101	133.317	3.5			NA	NA	NA	285.041	473.382	748.952	505.147	702.628	707.289
HIL-neg	QI1102	592.318	3.5			58.3754	826.461	998.749	10414.9	12171.9	11466.1	6136.14	6858.94	4636.46
HIL-neg	QI1103	144.067	3.5			NA	NA	246.405	882.53	NA	84.913	598.836	146.789	91.6677
HIL-neg	QI1104	368.094	3.5			NA	NA	NA	8100.82	6899.36	13021.3	5503.5	4018.09	6867.36
HIL-neg	QI1105	384.089	3.5			10630.5	4958.76	10550	108265	90991.7	120042	84437.8	70168.8	90951.8
HIL-neg	QI1106	190.818	3.51			NA	NA	NA	602.057	138.658	420.749	470.376	510.824	150.528
HIL-neg	QI1107	227.703	3.51			NA	NA	NA	NA	1489.92	166.01	NA	136.024	421.672
HIL-neg	QI1108	527.141	3.51			NA	NA	NA	3888.25	507.826	597.253	2833.85	1237.92	622.376
HIL-neg	QI1109	178.016	3.51			119.823	NA	NA	255.806	566.998	NA	280.101	137.003	121.58
HIL-neg	QI1110	237.092	3.52			3.74009e+06	3.0977e+06	3.90184e+06	6.11223e+06	4.97837e+06	6.27819e+06	6.21616e+06	5.90711e+06	6.36905e+06
HIL-neg	QI1111	239.088	3.52			139766	116986	144891	230571	188666	236046	235108	220193	243237
HIL-neg	QI1112	319.095	3.52			321737	363260	363830	355447	439478	526594	421631	419178	456620
HIL-neg	QI1113	449.164	3.52			17178.8	4520.37	14567.2	44728.5	19718.6	25519.7	40219.6	33311.2	36909.3
HIL-neg	QI1114	689.407	3.52			9474.22	3090.03	7793.07	24203.8	16632.8	22906.5	19007.3	22364.7	26868.3
HIL-neg	QI1115	135.036	3.52			174.102	165.486	218.129	243.929	NA	NA	562.133	149.724	238.336
HIL-neg	QI1116	139.985	3.52			5165.71	5171.67	5150.27	5173.67	5407.68	5728.29	4250.77	4209.9	4543.83
HIL-neg	QI1117	155.002	3.52			96.2682	NA	277.711	NA	NA	NA	NA	123.302	109.036
HIL-neg	QI1118	158.991	3.52			1576.14	435.489	1243.13	3744.81	2150.53	2479.65	3808.4	3816.5	4006.36
HIL-neg	QI1119	259.074	3.52			144745	152384	161236	155121	177833	209076	188240	179963	191502
HIL-neg	QI1120	277.057	3.52			1240.22	468.392	213.08	NA	NA	602.023	NA	459.937	NA
HIL-neg	QI1121	295.051	3.52			14582.6	7986.86	15625.5	26262.1	19232	23766.1	26460.8	24847.4	25760.6
HIL-neg	QI1122	297.048	3.52			2502.97	1041.3	1918.73	5755.63	2766.99	5577.54	5642.58	4503.47	6173.58
HIL-neg	QI1123	341.077	3.52			25229.4	30001.3	29396.9	30537.7	35932	42213.2	35389.3	35277.2	38164.7
HIL-neg	QI1124	145.052	3.53			NA	82.259	NA	486.944	NA	309.121	557.304	361.1	652.288
HIL-neg	QI1125	208.986	3.53			3045.76	1534.86	5387.59	15611.5	19502.3	22821.6	20994	14335.4	17096.5
HIL-neg	QI1126	215.4	3.53			NA	NA	NA	2162.47	548.452	1644.83	2055.36	1331.86	1399.14
HIL-neg	QI1127	237.501	3.53			908.403	533.232	930.079	2996.58	905.254	3069.27	3763.01	1248.68	3814.34
HIL-neg	QI1128	497.173	3.53			44618.3	14417.6	48060.1	162790	91572	142083	163136	147470	165017
HIL-neg	QI1129	115.077	3.53			236.574	60.0007	112.094	59.3835	48.5746	64.8773	210.559	57.7368	65.6148
HIL-neg	QI1130	156.964	3.53			85.0028	117.098	3002.31	NA	NA	229.933	575.655	NA	NA
HIL-neg	QI1131	176.976	3.53			736.349	280.648	667.516	222.003	110.397	199.402	251.125	252.476	NA
HIL-neg	QI1132	193.653	3.53			1036.42	545.812	743.255	3286.19	2557.67	3126.51	2277.51	4097.36	4739.71
HIL-neg	QI1133	208.069	3.53			108063	104349	77818.6	70370.3	81549.7	78001.6	64708.1	76282.1	72784.2
HIL-neg	QI1134	401.098	3.53			36029.9	41085.9	38409.9	33041	48877.5	56206.7	40553.8	43512	48101.4
HIL-neg	QI1135	423.081	3.53			11899.4	15844	14424.8	10900.1	13883.5	17890.9	12451	14437.1	15114.6
HIL-neg	QI1136	665.525	3.53			NA	NA	NA	1595.13	982.974	3060.68	NA	799.508	770.009
HIL-neg	QI1137	143.992	3.54			106.509	NA	530.175	NA	87.4343	191.77	84.0302	93.9447	NA
HIL-neg	QI1138	237.082	3.54			1013.89	918.397	1978.31	1183.1	1660.37	2774.46	1396.64	3839.01	435.181
HIL-neg	QI1139	322.07	3.54			87643	39687.5	98613.6	143648	113431	146375	222324	162468	152677
HIL-neg	QI1140	361.516	3.54			313.384	NA	314.066	506.13	1254.99	2312.69	558.27	1691.98	2231.87
HIL-neg	QI1141	102.917	3.54			45.0617	NA	NA	46.5932	35.327	160.285	NA	157.553	NA
HIL-neg	QI1142	152.348	3.54			1484.99	1165.17	1607.69	1215.08	1313.28	1697.31	1713.44	1849.54	1554.49
HIL-neg	QI1143	258.979	3.54			797.797	608.716	1026.01	173.582	NA	NA	189.309	430.58	NA
HIL-neg	QI1144	305.08	3.54			569.416	571.942	446.357	457.709	1118.1	941.675	1589.81	1373.94	1404.93
HIL-neg	QI1145	381.07	3.54			3271.07	3539.07	3588.02	6587.91	6495.75	6697.63	5050.51	7165.24	6970.61
HIL-neg	QI1146	483.102	3.54			4503.1	5827.81	3960.66	2875.99	5082.67	5069.97	1992.58	2737.12	6778.59
HIL-neg	QI1147	129.326	3.54			NA	NA	625.102	417.511	569.648	591.529	986.148	444.28	606.937
HIL-neg	QI1148	527.142	3.54			NA	NA	NA	3751.21	NA	NA	4926.88	1442.44	4383.65
HIL-neg	QI1149	146.966	3.55			5163.66	2020.67	5716.8	3603.21	4391.15	4445.05	8965.16	5090.63	3598.2
HIL-neg	QI1150	553.979	3.55			11201.9	10448.8	16473.8	10707.3	11589.9	12443.1	14856.9	15952	13465.5
HIL-neg	QI1151	556.314	3.55			12023.3	8484.29	13105.9	19422	16676.1	10721.9	24023	13631.8	13748.2
HIL-neg	QI1152	155.002	3.55			911.475	345.488	585.717	602.97	362.985	445.555	474.24	149.724	548.077
HIL-neg	QI1153	161.147	3.55			NA	NA	73.7196	1089	237.574	381.631	451.059	587.154	1219.66
HIL-neg	QI1154	245.943	3.55			2516.29	1993.57	4448.42	2706.06	2346.6	2454.84	3186.39	3012.1	3678.29
HIL-neg	QI1155	242.177	3.56			141396	92920.7	149204	158741	128094	171230	124301	105752	132309
HIL-neg	QI1156	124.992	3.56			145.426	51.2909	55.5421	1540.32	68.8876	140.25	694.457	915.96	475.707
HIL-neg	QI1157	180.067	3.57			9136.26	7832.02	8318.19	16095.7	14716.3	17249.7	14977.7	13392	14674.6
HIL-neg	QI1158	382.764	3.57			326.697	NA	NA	3379.38	568.765	278.591	1603.34	2377	3075.21
HIL-neg	QI1159	112.413	3.57			NA	NA	216.109	484.204	217.261	166.964	330.326	492.231	252.81
HIL-neg	QI1160	129.326	3.57			NA	NA	NA	105.063	59.1727	73.464	134.255	203.547	350.267
HIL-neg	QI1161	161.082	3.57			2057.48	903.881	3016.44	3191.18	2094.01	3540.58	1932.7	2300.67	3459.25
HIL-neg	QI1162	174.993	3.57			267.298	650.33	311.036	262.201	163.387	496.121	374.756	829.845	182.371
HIL-neg	QI1163	182.107	3.57			96.2682	NA	109.065	380.054	227.859	673.579	200.9	421.772	229.652
HIL-neg	QI1164	156.028	3.57			1464.51	959.043	469.584	1793.38	2895.93	3550.13	1874.74	2015.9	2431.61
HIL-neg	QI1165	181.992	3.57			NA	10469.1	NA	76.7417	NA	NA	NA	NA	NA
HIL-neg	QI1166	83.0253	3.58			129.04	76.4524	77.759	NA	27.3784	27.6683	149.709	NA	86.8431
HIL-neg	QI1167	172.008	3.58			123.92	NA	206.011	190.941	309.994	122.122	247.261	182.018	NA
HIL-neg	QI1168	181.01	3.58			166514	182078	150966	87810.8	124752	126457	99190.4	111489	110429
HIL-neg	QI1169	305.024	3.58			144236	195651	160038	55590.2	108780	109585	79072.5	91585.3	91234.5
HIL-neg	QI1170	201.989	3.59			264.225	252.583	308.006	NA	270.251	272.866	NA	588.133	222.897
HIL-neg	QI1171	309.171	3.59			580.681	443.231	1209.81	404.721	NA	437.922	769.794	417.858	246.056
HIL-neg	QI1172	306.15	3.59			8690.76	11906.3	9975.37	1182.19	4414.99	4606.29	1349.31	3973.08	2253.1
HIL-neg	QI1173	491.303	3.59			15512.5	29924.8	15346.8	1200.46	9534.76	5810.34	2672.55	5282.43	2857.14
HIL-neg	QI1174	126.905	3.6			889.969	1353.89	1275.45	1765.97	1951.82	2325.09	2162.57	2559.01	2215.46
HIL-neg	QI1175	137.036	3.6			NA	120.001	NA	168.101	NA	87.7752	52.1567	52.8439	132.195
HIL-neg	QI1176	467.303	3.6			5623.5	15474.4	8051.59	1708.42	2944.5	2493.01	768.828	3166.72	1386.6
HIL-neg	QI1177	120.017	3.61			2490.68	2650.67	2461.02	1942.3	1982.73	1842.33	1913.38	1703.73	2396.87
HIL-neg	QI1178	194.054	3.61			116.751	191.615	151.479	53.9019	151.906	77.2803	127.494	175.168	131.23
HIL-neg	QI1179	194.979	3.61			1930.48	1958.73	2387.3	1568.64	2054.26	1771.72	2546.02	2058.95	2255.03
HIL-neg	QI1180	339.05	3.61			590.923	1097.43	1431.98	560.032	965.31	576.263	202.832	1304.46	235.441
HIL-neg	QI1181	103.04	3.61			4565.57	4835.86	4733.2	4780.83	5491.58	5371.46	4797.45	4578.82	3950.4
HIL-neg	QI1182	115.04	3.61			28589.6	44185.6	35379.3	38800.2	30301.7	16551.4	35435.6	24706.5	31849.2
HIL-neg	QI1183	141.017	3.61			1.25164e+07	1.36695e+07	1.13238e+07	7.46285e+06	9.8163e+06	9.91757e+06	8.17319e+06	9.08863e+06	9.04136e+06
HIL-neg	QI1184	183.247	3.61			4806.24	5056.51	2036.88	NA	1727.49	937.859	NA	238.776	234.476
HIL-neg	QI1185	223.02	3.61			464278	555066	411955	200296	347829	332782	231678	283425	278879
HIL-neg	QI1186	309.084	3.61			1564.87	2703.9	2314.59	438.524	2018.05	1582.82	1384.08	1623.48	937.906
HIL-neg	QI1187	457.298	3.61			24914	31321.3	25338.3	10069.6	18598.8	15477.1	9916.53	12635.6	11110.1
HIL-neg	QI1188	97.0297	3.61			800.869	1007.43	866.458	1227.87	1020.07	168.872	1127.16	689.906	769.044
HIL-neg	QI1189	127.997	3.61			268.322	520.651	510.988	219.262	NA	49.6121	117.836	55.7796	162.107
HIL-neg	QI1190	189.023	3.61			7021.43	5350.7	5748.11	3939.41	4361.12	4138.79	3727.27	5212.95	4636.46
HIL-neg	QI1191	197.044	3.61			2643.28	4507.79	3496.13	2320.52	1886.46	401.667	2621.36	915.96	1769.67
HIL-neg	QI1192	377.187	3.61			786.532	2121.31	1274.44	235.707	1008.59	270.958	760.136	275.962	NA
HIL-neg	QI1193	378.29	3.61			10364.2	13343.4	8071.79	NA	3439.97	1736.42	NA	1058.83	540.357
HIL-neg	QI1194	71.0504	3.62			231.453	393.875	292.859	547.241	247.289	44.8417	372.824	182.018	199.739
HIL-neg	QI1195	116.027	3.62			261.153	460.65	290.839	NA	219.027	NA	NA	42.0794	NA
HIL-neg	QI1196	146.927	3.62			6943.6	3891.33	5198.75	2890.6	3764.97	3351.68	3008.67	4356.68	4098.03
HIL-neg	QI1197	171.103	3.62			3074.44	2229.7	2570.09	2402.75	2762.57	2463.43	3025.09	3251.86	2716.26
HIL-neg	QI1198	189.059	3.62			4247.07	3691.98	3306.27	1336.58	2384.57	2230.64	1941.39	3339.93	2313.89
HIL-neg	QI1199	368.977	3.62			11530.7	12126.9	13374.5	6271.81	7801.97	8721.23	7089.45	9760.46	6267.18
HIL-neg	QI1200	130.051	3.62			5131.91	2776.48	3828.37	20469.9	15278.9	17136.2	16207.2	16922.8	17029.9
HIL-neg	QI1201	136.991	3.62			265.25	289.358	NA	135.212	209.312	81.0967	173.856	241.712	189.125
HIL-neg	QI1202	217.102	3.62			6303.52	9384.3	5956.14	1612.49	3500.02	2650.43	1370.56	3228.37	2738.45
HIL-neg	QI1203	244.964	3.62			573.513	968.72	1606.68	796.652	438.938	707.926	1408.23	837.673	890.625
HIL-neg	QI1204	309.171	3.62			823.4	NA	365.568	497.907	400.961	NA	365.097	502.017	NA
HIL-neg	QI1205	365.11	3.62			4752.99	6252.65	6313.63	2700.58	4815.07	4294.31	5396.29	4936.01	4823.65
HIL-neg	QI1206	387.027	3.62			116763	172702	106698	28176.1	82315.4	73023.2	40606.9	52078.6	55620.1
HIL-neg	QI1207	201.889	3.63			11940.3	10535	10499.5	4603.59	6757.17	6347.48	5355.72	6431.3	5954.54
HIL-neg	QI1208	214.145	3.63			1193.11	423.876	1884.39	2724.33	1074.82	3477.62	2299.72	1823.11	2916
HIL-neg	QI1209	354.313	3.63			7124.87	2428.09	2683.19	205.558	1655.95	821.461	552.475	1980.67	533.603
HIL-neg	QI1210	131.017	3.63			505.92	332.907	521.086	218.348	391.246	310.075	489.693	210.397	343.513
HIL-neg	QI1211	250.076	3.63			2361.64	1149.69	1118.92	747.318	2087.83	1469.28	1636.17	1654.8	877.116
HIL-neg	QI1212	383.121	3.63			7373.73	6676.52	7352.77	3161.03	5693.83	4501.34	4910.46	6595.7	3066.53
HIL-neg	QI1213	90.7785	3.64			1651.92	1170.98	1242.12	792.084	957.361	796.655	983.25	1123.42	1081.68
HIL-neg	QI1214	175.037	3.64			841.835	560.329	349.411	1655.43	1186.99	1332.85	1061.49	1041.22	707.289
HIL-neg	QI1215	167.378	3.64			10217.7	10636.6	9902.66	3804.2	6382.7	6478.19	5017.67	6433.25	5840.68
HIL-neg	QI1216	194.94	3.64			3727.83	3290.36	3693.05	2232.82	1882.93	2492.05	3130.37	2045.25	2602.4
HIL-neg	QI1217	211.065	3.64			5116.55	4552.31	2584.22	2257.48	2436.68	1828.01	2475.51	3506.29	2878.37
HIL-neg	QI1218	259.112	3.64			11714	12535.3	8633.27	1797.03	5566.65	4377.31	2739.19	3943.72	4395.23
HIL-neg	QI1219	332.546	3.64			2086.15	250.648	NA	6084.52	779.843	1165.88	4955.85	4753.99	4508.12
HIL-neg	QI1220	195.025	3.65			6187.79	6553.62	5410.82	2914.36	4511.26	4224.66	47234.7	3748	4539.97
HIL-neg	QI1221	277.391	3.65			13045.4	16567.9	14118.8	2856.8	9365.19	9087.6	5798.09	7405.97	7476.23
HIL-neg	QI1222	359.032	3.65			360.494	2000.34	1160.33	NA	264.952	698.385	642.3	NA	311.67
HIL-neg	QI1223	377.187	3.65			1408.18	1490.34	1841.98	288.695	385.064	391.172	571.792	339.571	357.987
HIL-neg	QI1224	83.0365	3.65			951.416	1208.72	1129.02	952.876	847.848	1163.02	1171.59	1208.56	962.994
HIL-neg	QI1225	101.007	3.65			33.7963	58.0651	42.414	NA	68.0045	NA	NA	NA	45.3514
HIL-neg	QI1226	221.155	3.65			492.606	578.716	180.764	211.953	558.166	315.8	808.429	921.832	446.76
HIL-neg	QI1227	246.982	3.65			12101.1	13718.9	15742.7	9397.2	10888.7	11392.6	9437.46	10165.6	11411.2
HIL-neg	QI1228	263.013	3.65			93504.1	118682	85468.3	34042.3	67441	67222.5	44689.6	51276.2	49606.7
HIL-neg	QI1229	127.002	3.66			6774.62	8725.26	4979.61	4075.53	6118.63	5062.34	4566.61	5398.88	5035.94
HIL-neg	QI1230	147.066	3.66			337.963	70.6459	149.459	1840.89	1576.47	1184.97	1895.99	1636.2	1520.72
HIL-neg	QI1231	176.976	3.66			7768.02	6042.65	7509.3	4527.76	4328.44	5721.61	5780.7	5094.54	5871.56
HIL-neg	QI1232	194.94	3.66			3507.64	2376.8	2287.33	2980.14	1851.13	2178.16	2293.93	2595.22	3007.67
HIL-neg	QI1233	194.979	3.66			1415.35	1442.92	1511.76	761.022	942.348	1132.49	1103.02	1427.76	1127.03
HIL-neg	QI1234	77.5132	3.66			137.233	418.069	397.884	231.139	312.644	405.483	340.95	295.534	288.512
HIL-neg	QI1235	131.017	3.66			307.239	402.585	67.6604	236.62	250.822	115.443	NA	284.77	124.475
HIL-neg	QI1236	116.027	3.67			291.877	250.648	NA	NA	43.2756	NA	NA	NA	NA
HIL-neg	QI1237	177.023	3.67			NA	NA	NA	3126.31	2466.71	2534.03	714.74	1278.04	1073
HIL-neg	QI1238	270.943	3.67			999.55	NA	407.982	639.514	158.088	204.173	169.992	NA	440.97
HIL-neg	QI1239	427.019	3.67			5711.57	13438.2	3916.23	359.955	5308.76	2988.17	298.452	2737.12	2299.41
HIL-neg	QI1240	133.051	3.67			913.524	781.944	469.584	3176.56	2248.56	2234.45	4915.29	2879.01	1575.72
HIL-neg	QI1241	136.991	3.67			340.011	182.905	168.646	402.894	296.747	222.3	208.627	427.644	300.091
HIL-neg	QI1242	153.028	3.67			81.9304	NA	NA	1362.17	1527.01	1547.52	371.858	658.591	577.989
HIL-neg	QI1243	170.997	3.68			1140.88	399.682	3655.68	1709.33	914.086	889.201	5342.2	2470.94	1775.46
HIL-neg	QI1244	258.979	3.68			8954.99	6490.72	6817.55	4611.81	5423.58	5464.01	6631.63	6033.99	5583.05
HIL-neg	QI1245	492.287	3.68			1569.99	482.908	NA	1635.33	521.956	NA	1701.85	683.056	370.531
HIL-neg	QI1246	131.047	3.68			10683.7	8252.03	9245.24	34895.5	29489.2	32734.4	20949.6	22537.9	21402
HIL-neg	QI1247	167.878	3.68			NA	NA	72.7097	NA	NA	169.826	72.4399	NA	NA
HIL-neg	QI1248	467.303	3.68			2996.6	2828.74	NA	643.169	1930.62	2025.51	1922.07	439.387	839.484
HIL-neg	QI1249	140.012	3.68			1435.83	547.748	323.154	2137.8	1466.95	1600.94	2053.43	2417.12	2354.41
HIL-neg	QI1250	160.062	3.68			3804.64	682.265	1370.38	12782.1	8577.39	9797.43	12790	13146.4	12150.3
HIL-neg	QI1251	214.049	3.68			154689	94368.4	100264	215313	150365	166448	239495	255063	236330
HIL-neg	QI1252	224.166	3.68			148.499	347.423	153.498	336.202	136.892	NA	NA	NA	269.214
HIL-neg	QI1253	505.004	3.68			1977.59	2154.22	3855.63	317.016	2071.04	581.988	1251.76	1139.08	1680.9
HIL-neg	QI1254	170.372	3.69			101.389	86.13	NA	465.018	151.906	96.3619	76.3033	293.577	330.969
HIL-neg	QI1255	213.05	3.69			676.95	417.101	181.774	3720.15	4335.51	5160.61	1724.07	1765.38	2521.35
HIL-neg	QI1256	78.9592	3.69			26.6274	NA	NA	137.952	75.953	NA	155.504	259.326	173.686
HIL-neg	QI1257	296.052	3.7			3258.78	3314.55	3346.67	4283.83	4478.58	6342.71	5733.37	6811.97	5952.61
HIL-neg	QI1258	122.023	3.71			205.85	223.551	NA	41.1116	55.64	63.9232	125.562	63.6084	168.862
HIL-neg	QI1259	144.067	3.71			747.615	217.744	534.214	1138.34	588.194	912.099	1023.82	1510.94	1294.93
HIL-neg	QI1260	143.331	3.71			1443	1530.02	1485.5	659.613	780.727	813.829	713.774	945.318	982.292
HIL-neg	QI1261	625.716	3.71			16468	16737.3	15223.6	8250.65	10406.4	11303	10583	15965.7	12960.9
HIL-neg	QI1262	78.4526	3.71			862.317	676.459	671.555	783.862	696.825	641.141	812.292	955.104	823.08
HIL-neg	QI1263	101.886	3.72			810.087	668.717	640.249	1004.04	916.735	984.609	766.897	1049.05	707.289
HIL-neg	QI1264	540.308	3.72			2286.88	2491.96	2359.03	1757.75	2274.18	3595.92	395.039	1596.08	662.903
HIL-neg	QI1265	557.334	3.72			3245.47	11101.1	6116.71	NA	9047.24	6320.77	803.599	2454.3	3398.46
HIL-neg	QI1266	567.355	3.72			12096	15882.8	9669.38	11176.9	24178.7	20989.7	13332.8	16806.3	13068.9
HIL-neg	QI1267	524.313	3.72			17110.1	22162.5	20837.4	21696	25511.4	25671.4	14232	19409.4	19650.7
HIL-neg	QI1268	555.355	3.72			10125.6	17181.5	12171.8	2994.75	16150.6	13030.8	5270.72	9316.18	9037.48
HIL-neg	QI1269	597.366	3.72			586.826	500.328	3460.78	NA	803.689	848.176	544.748	NA	1208.08
HIL-neg	QI1270	135.036	3.73			166.933	69.6782	154.508	164.446	81.2521	232.795	196.071	276.941	194.915
HIL-neg	QI1271	143.033	3.73			859.245	2338.09	1669.29	2198.1	3000.14	2675.24	2105.59	1850.51	1987.74
HIL-neg	QI1272	148.991	3.73			4072.96	4265.85	5108.87	9705.08	7793.13	7913.13	7977.08	7050.74	7075.79
HIL-neg	QI1273	167.002	3.73			120.847	261.293	237.316	1376.78	1022.72	1098.14	899.22	829.845	656.148
HIL-neg	QI1274	181.002	3.73			NA	NA	NA	NA	NA	NA	1189.95	NA	NA
HIL-neg	QI1275	186.114	3.73			9134.21	3001.97	1258.28	3719.23	3152.05	8794.69	6286.81	2416.14	6835.52
HIL-neg	QI1276	211.021	3.73			108.558	492.586	465.544	1842.71	2184.09	2222.05	1390.85	560.732	1659.67
HIL-neg	QI1277	262.99	3.73			1148.05	392.907	1445.11	4324.03	3818.85	3105.53	3854.77	2760.6	3435.13
HIL-neg	QI1278	287.058	3.73			5096.07	9729.78	3802.11	1219.64	7395.71	5759.77	1143.58	2500.3	2294.59
HIL-neg	QI1279	301.097	3.73			45147.7	46098.9	46847.3	59238.2	66437.7	63628.4	54452.6	58889.6	54665.8
HIL-neg	QI1280	393.09	3.73			2955.64	2171.64	1937.92	3603.21	5390.02	2031.23	3482.91	4021.03	3091.62
HIL-neg	QI1281	498.298	3.73			5884.65	7226.21	8023.32	4511.32	9971.04	8302.39	4124.24	5428.24	6657.97
HIL-neg	QI1282	541.34	3.73			59690.4	78492.5	69810.4	35424.5	88896.8	82162.4	44796.8	55508.6	50103.7
HIL-neg	QI1283	583.35	3.73			7321.5	13871.8	11418.5	6735.91	20350.1	13589.9	6809.35	7293.43	10274.5
HIL-neg	QI1284	174.002	3.73			745.566	2404.86	2759.94	1146.56	3400.22	2975.77	1413.06	1231.07	1562.21
HIL-neg	QI1285	190.994	3.73			273.443	631.942	579.658	3122.66	3257.15	2227.77	2150.98	1305.44	1773.53
HIL-neg	QI1286	201.038	3.73			17308.8	39888.8	35091.5	65314.5	105209	88350.5	50663.5	40398.2	42739.4
HIL-neg	QI1287	275.013	3.73			2092.3	3601.97	3809.18	6197.81	6804.86	6135.68	4723.08	4799.99	4117.33
HIL-neg	QI1288	379.074	3.73			3854.82	3201.33	2770.04	5256.81	6737.74	5604.26	4028.62	4999.62	6072.26
HIL-neg	QI1289	538.329	3.73			630.864	3270.04	2163.11	NA	1436.04	726.054	1077.91	2507.15	1573.79
HIL-neg	QI1290	88.9302	3.74			NA	NA	69.6801	63.0378	NA	NA	459.752	NA	103.247
HIL-neg	QI1291	89.1187	3.74			843.883	1141.95	923.01	2483.14	1372.45	1977.8	1906.62	1054.92	1839.14
HIL-neg	QI1292	111.007	3.74			380.976	826.461	714.979	1437.08	1524.36	1348.11	920.469	809.294	754.57
HIL-neg	QI1293	169.012	3.74			75.7856	276.777	NA	866.998	831.067	699.339	446.23	538.225	188.16
HIL-neg	QI1294	315.113	3.74			5128.84	7605.57	6296.46	9448.36	10448	8969.29	8169.28	8219.18	6684.99
HIL-neg	QI1295	330.118	3.74			727.132	3156.81	1458.23	3436.02	9233.59	7441.81	3072.42	3037.54	3481.44
HIL-neg	QI1296	71.014	3.74			844.907	855.493	968.453	2117.71	1833.47	1711.62	1732.76	1573.57	1546.77
HIL-neg	QI1297	89.0246	3.74			687644	768078	785809	1.3448e+06	1.29268e+06	1.2576e+06	1.14554e+06	1.02996e+06	1.02296e+06
HIL-neg	QI1298	108.991	3.74			413.748	822.59	874.536	1419.72	1678.92	1403.45	1207.33	1004.03	1004.49
HIL-neg	QI1299	115.021	3.74			105.485	139.356	266.602	1189.5	579.363	933.089	718.603	527.46	317.46
HIL-neg	QI1300	129.017	3.74			1278.11	2286.8	2201.49	3724.71	3780.87	3294.43	2959.41	2860.42	2567.66
HIL-neg	QI1301	171.028	3.74			40492	58180.3	57679	87064.4	105370	95908.7	79378.6	65988.3	66947.4
HIL-neg	QI1302	189.009	3.74			1082.5	454.844	428.179	675.144	668.563	201.311	849.961	750.579	994.836
HIL-neg	QI1303	89.0224	3.75			123.92	367.746	117.143	731.787	287.032	432.197	401.8	226.054	467.988
HIL-neg	QI1304	193.01	3.75			1643.73	2547.12	2971	5528.14	6341.2	5587.08	4339.63	3459.32	4180.05
HIL-neg	QI1305	154.062	3.75			11708.9	7612.34	7114.44	20431.6	13851.7	16650.6	14052.4	16081.2	13898.8
HIL-neg	QI1306	233.002	3.75			2658.64	2716.48	2387.3	3847.13	3339.28	2807.85	3251.1	3044.39	2909.24
HIL-neg	QI1307	240.086	3.75			973.947	165.486	953.305	1912.15	1141.06	1394.86	619.119	1257.49	1451.25
HIL-neg	QI1308	300.107	3.75			4678.22	5485.22	5279.53	7950.07	9784.69	10413.8	6734.97	8047.93	8534.75
HIL-neg	QI1309	88.9302	3.75			NA	NA	78.7689	NA	NA	NA	143.914	NA	NA
HIL-neg	QI1310	122.249	3.75			853.1	1524.21	1513.78	1574.12	2204.4	2281.2	1716.34	1675.35	1760.99
HIL-neg	QI1311	90.6516	3.76			NA	22.2583	53.5224	448.573	362.985	333.927	315.838	307.277	305.881
HIL-neg	QI1312	146.983	3.76			6440.75	11067.2	11196.3	11239	15204.7	15934.1	12237.5	10589.3	10640.2
HIL-neg	QI1313	148.98	3.76			1501.37	3121.97	3065.93	3312.68	4684.36	5034.67	3770.74	2914.24	3086.79
HIL-neg	QI1314	74.8839	3.76			278.563	277.745	217.119	211.953	233.158	360.642	282.033	401.222	367.636
HIL-neg	QI1315	93.0347	3.76			119.823	586.458	331.233	815.837	268.485	297.672	1039.27	1746.78	142.809
HIL-neg	QI1316	137.025	3.76			3600.84	5989.42	4287.85	9029.03	4971.39	4709.33	15083.9	24623.3	3244.07
HIL-neg	QI1317	178.247	3.76			176.15	711.298	447.367	63.9514	83.9016	NA	83.0644	90.0303	NA
HIL-neg	QI1318	205.018	3.76			244.767	349.359	559.461	2608.3	1487.27	1363.38	1042.17	556.818	1093.26
HIL-neg	QI1319	221.013	3.76			NA	NA	145.419	5164.53	2999.26	2914.71	3590.12	1575.53	1316.16
HIL-neg	QI1320	276.062	3.76			2616.65	2921.64	3086.12	3978.69	6413.62	6213.91	3704.09	4777.48	4739.71
HIL-neg	QI1321	87.4404	3.77			NA	26.1293	31.3056	446.746	299.396	229.933	232.773	262.262	293.337
HIL-neg	QI1322	100.498	3.77			41.9893	217.744	183.794	NA	54.7568	59.1529	29.9418	76.33	60.7902
HIL-neg	QI1323	119.035	3.77			206.874	130.647	189.853	914.505	434.522	393.08	740.818	613.576	490.181
HIL-neg	QI1324	119.947	3.77			327.721	288.39	622.072	302.399	261.42	211.805	222.149	392.415	152.458
HIL-neg	QI1325	186.046	3.77			NA	110.324	NA	1360.34	1288.55	850.084	864.449	254.433	388.864
HIL-neg	QI1326	436.786	3.77			NA	270.003	726.087	1361.25	1715.13	1528.43	1112.68	1526.6	920.537
HIL-neg	QI1327	78.919	3.77			6547.26	6525.55	7033.66	4010.67	4536.87	5174.92	5084.31	5401.82	4890.23
HIL-neg	QI1328	80.917	3.77			7569.34	7464.27	7852.65	4625.51	5700.89	6284.51	5848.31	6328.54	6064.55
HIL-neg	QI1329	150.018	3.77			239.646	65.8072	53.5224	908.11	596.143	606.794	524.465	546.053	546.147
HIL-neg	QI1330	195.034	3.77			4200.98	4097.46	3837.46	11277.4	10454.1	10793.5	5005.11	5331.36	5123.74
HIL-neg	QI1331	198.976	3.77			2349.35	3150.03	2761.96	910.851	1496.1	1279.42	957.172	1467.89	1404.93
HIL-neg	QI1332	278.06	3.77			NA	205.164	175.715	579.217	545.802	186.999	401.8	NA	156.318
HIL-neg	QI1333	180.927	3.78			707.674	1010.33	747.294	180.891	496.344	469.407	301.35	530.396	516.234
HIL-neg	QI1334	222.937	3.78			2292	2356.48	2021.73	982.111	1091.6	1518.89	1249.83	1485.5	1041.15
HIL-neg	QI1335	152.94	3.78			1000.57	906.784	1096.7	761.935	766.596	812.875	991.943	517.674	730.447
HIL-neg	QI1336	178.051	3.78			NA	NA	182.784	59.3835	63.5886	134.525	271.408	212.354	163.072
HIL-neg	QI1337	185.994	3.78			1942.77	2213.25	2147.97	4130.35	3854.17	4474.63	3452	3421.15	3345.39
HIL-neg	QI1338	189.009	3.78			704.601	267.1	262.563	593.835	248.172	NA	308.111	337.614	NA
HIL-neg	QI1339	189.041	3.78			1316.01	1893.89	1964.17	1959.65	2086.94	2750.61	2798.11	3073.75	2467.31
HIL-neg	QI1340	210.039	3.78			1390.77	1400.34	1068.43	2248.35	2766.99	2617.99	1798.44	2098.1	2160.46
HIL-neg	QI1341	280.979	3.78			780.387	1279.37	1288.58	NA	385.064	152.653	NA	448.194	551.936
HIL-neg	QI1342	156.965	3.78			359.469	473.231	276.701	NA	57.4064	NA	NA	65.5655	66.5797
HIL-neg	QI1343	183.005	3.78			386.097	216.777	135.321	159.879	84.7848	137.387	268.51	74.3729	191.055
HIL-neg	QI1344	268.902	3.78			4433.46	3248.74	4069.72	4361.49	2544.43	3472.85	4527.97	4281.33	4034.35
HIL-neg	QI1345	354.307	3.78			3814.88	3460.68	3084.1	549.069	829.301	701.248	653.89	706.542	1409.75
HIL-neg	QI1346	88.9778	3.79			597.068	587.426	517.047	309.708	401.845	385.448	314.872	366.971	303.951
HIL-neg	QI1347	116.973	3.79			53778.1	58273.2	57203.4	31668.7	39901	46177.4	38611.4	43366.2	40947.5
HIL-neg	QI1348	135.036	3.79			677.974	374.52	729.117	847.813	548.452	675.487	650.993	542.139	947.555
HIL-neg	QI1349	155.002	3.79			899.186	790.654	569.559	889.838	735.685	513.294	491.625	590.09	1203.26
HIL-neg	QI1350	187.991	3.79			279.587	480.005	249.435	881.616	700.358	944.538	491.625	603.79	633.955
HIL-neg	QI1351	250.835	3.79			1628.37	1629.7	1642.03	571.908	726.853	1234.58	769.794	984.462	992.906
HIL-neg	QI1352	270.899	3.79			1591.5	1469.05	1312.81	1325.62	1284.14	980.793	1427.55	1136.14	1175.28
HIL-neg	QI1353	286.913	3.79			6260.5	5251.99	6117.72	6284.6	4600.46	4804.74	6704.07	6865.79	6300.95
HIL-neg	QI1354	288.91	3.79			2458.94	1960.67	1813.7	2667.69	1243.51	1505.54	2323.87	2286.97	1844.93
HIL-neg	QI1355	707.946	3.79			4890.22	5844.26	2891.22	475.068	446.886	NA	NA	NA	1091.33
HIL-neg	QI1356	74.962	3.79			618.574	483.876	526.136	311.535	402.728	395.943	423.049	482.445	489.216
HIL-neg	QI1357	118.97	3.79			16336.9	18432.8	17615.9	9905.16	12639.1	14670.9	12261.7	13405.7	12680.1
HIL-neg	QI1358	198.893	3.79			744.542	865.171	777.59	409.289	393.896	259.509	NA	380.672	78.1588
HIL-neg	QI1359	248.838	3.79			706.649	1272.59	1006.83	299.658	659.732	283.361	290.725	510.824	712.114
HIL-neg	QI1360	76.9591	3.8			74.7615	150.969	136.331	37.4573	117.462	43.8876	66.6447	45.0152	38.5969
HIL-neg	QI1361	174.931	3.8			437.303	445.166	430.199	51.1611	61.8222	66.7855	NA	72.4157	154.388
HIL-neg	QI1362	438.162	3.8			889.969	659.039	580.668	1149.3	1812.27	1452.11	1148.41	973.697	1531.33
HIL-neg	QI1363	88.0406	3.8			17610.9	16686	18465.2	27188.5	30472.2	32249.8	25693.9	27450.4	27227.3
HIL-neg	QI1364	146.083	3.8			18951.5	16921.2	19797.2	28845.7	31715.7	34074	27579.3	29263.8	29731.2
HIL-neg	QI1365	211.098	3.8			401.459	NA	364.558	229.312	NA	709.834	1151.31	220.183	NA
HIL-neg	QI1366	218.104	3.8			1.05523e+06	1.02291e+06	1.18495e+06	1.64457e+06	1.78446e+06	1.96499e+06	1.57213e+06	1.61029e+06	1.6129e+06
HIL-neg	QI1367	218.464	3.8			NA	244.841	270.642	346.251	168.686	749.906	459.752	259.326	598.253
HIL-neg	QI1368	254.081	3.8			4573.76	5463.93	6507.52	6608.92	9971.04	11148.4	8307.4	8564.62	9143.62
HIL-neg	QI1369	256.078	3.8			918.644	1251.3	1239.09	1112.75	2456.99	2823.12	1881.5	1647.95	2317.75
HIL-neg	QI1370	341.902	3.8			2605.39	2822.93	3513.29	2058.32	1861.73	2213.46	2417.56	2883.91	2527.14
HIL-neg	QI1371	446.225	3.8			293.925	375.488	277.711	353.56	57.4064	83.0048	65.6788	31.3149	152.458
HIL-neg	QI1372	73.4638	3.81			NA	NA	NA	17.3582	58.2895	NA	15.4538	38.165	58.8603
HIL-neg	QI1373	126.02	3.81			521.282	523.554	574.609	1211.42	1298.27	1553.24	863.483	1100.91	1093.26
HIL-neg	QI1374	132.921	3.81			446.521	406.456	521.086	84.964	409.793	144.066	319.701	137.981	300.091
HIL-neg	QI1375	144.03	3.81			5117.58	5232.64	5292.66	6233.44	7208.47	7424.64	8127.75	8263.22	8387.12
HIL-neg	QI1376	144.103	3.81			2335.02	435.489	6027.84	1667.3	141.308	838.635	84.9961	1674.37	4016.01
HIL-neg	QI1377	187.109	3.81			601.164	NA	1888.43	422.993	NA	163.147	NA	640.977	1280.45
HIL-neg	QI1378	197.808	3.81			26240.2	22415.1	23569.1	27301.8	20502.9	23953.1	24487.6	26325.1	23466.9
HIL-neg	QI1379	200.746	3.81			NA	NA	101.996	298.744	204.897	80.1426	139.085	294.556	265.354
HIL-neg	QI1380	206.292	3.81			641.105	886.461	1383.5	1485.5	1931.5	2129.5	1797.47	1574.55	1578.62
HIL-neg	QI1381	216.088	3.81			9263.25	10076.2	9801.67	10790.4	12061.5	12930.6	14140.3	14354	14865.6
HIL-neg	QI1382	322.078	3.81			4168.21	5232.64	8045.53	5619.5	8646.28	12000.4	9095.55	7303.22	8680.45
HIL-neg	QI1383	514.248	3.81			661.588	816.783	779.61	1057.94	NA	594.391	750.477	1778.1	1025.71
HIL-neg	QI1384	128.036	3.81			177891	180704	210533	285129	288862	334698	279126	280084	279948
HIL-neg	QI1385	130.088	3.81			730.204	37.7423	1968.21	951.049	NA	175.55	33.8053	641.955	1445.46
HIL-neg	QI1386	173.057	3.81			2674	2180.35	2214.62	3843.48	3237.72	2910.89	3312.92	3489.65	3789.26
HIL-neg	QI1387	203.068	3.81			1134.74	1006.46	642.269	1949.6	2238.85	2645.66	2362.51	2028.62	2119.94
HIL-neg	QI1388	321.081	3.81			944.248	1464.21	1292.62	824.973	1412.2	2705.77	2262.06	1842.69	1682.83
HIL-neg	QI1389	324.763	3.81			11837.9	14160.2	13723	9371.62	10492.1	10902.3	9589.11	10758.6	11555
HIL-neg	QI1390	562.589	3.81			29424.3	27748.4	31273.3	21466.7	24782.8	23595.3	25867.8	27659.9	24906.6
HIL-neg	QI1391	82.03	3.82			360.494	325.165	294.878	575.563	509.592	520.927	407.595	548.989	428.426
HIL-neg	QI1392	129.039	3.82			9919.72	10101.4	11690.1	16526	16506.5	18703.8	15513.7	15828.7	15833.4
HIL-neg	QI1393	134.895	3.82			38868.8	31787.8	35647	37716.7	29208.4	37059.3	33904.8	36294.9	34265.4
HIL-neg	QI1394	136.892	3.82			12550.7	9885.59	11589.1	11719.6	8694.86	11930.7	10892.1	11683.4	10716.4
HIL-neg	QI1395	185.057	3.82			1024.13	619.362	989.66	2179.83	497.227	656.406	877.005	918.896	440.005
HIL-neg	QI1396	187.073	3.82			1027.2	1133.24	1181.53	2573.59	3000.14	3281.08	2950.72	3195.1	3408.11
HIL-neg	QI1397	309.171	3.82			3599.82	3170.36	3837.46	4007.93	2750.21	4083.46	3181.56	3319.38	2914.07
HIL-neg	QI1398	386.716	3.82			12064.2	14967.3	14222.8	9643.87	9357.24	10589.3	10885.3	11913.4	11201.8
HIL-neg	QI1399	401.356	3.82			NA	NA	479.682	1117.32	1452.82	1184.01	1227.61	952.168	1506.25
HIL-neg	QI1400	442.678	3.82			19585.5	20854.1	20983.8	14128.7	15138.5	17127.6	14569.1	15168.1	16778.1
HIL-neg	QI1401	545.292	3.82			10963.3	9222.68	11111.5	12838.7	8172.02	10916.6	8753.63	11161.8	8205.71
HIL-neg	QI1402	154.062	3.82			11926	13659.8	18512.7	20727.6	19937.7	26993.7	23655	21085.7	22988.3
HIL-neg	QI1403	169.062	3.82			259.105	150.969	626.111	1533.92	1678.92	1489.32	1244.03	1287.82	1403
HIL-neg	QI1404	204.088	3.82			180.247	101.614	93.9167	895.32	450.419	586.758	649.061	494.188	661.938
HIL-neg	QI1405	210.843	3.82			44267	50847.6	49078.1	32438.9	36829.3	39145.8	34613.7	38956.7	37200.7
HIL-neg	QI1406	224.99	3.82			5699.28	4670.37	5314.88	5254.07	3712.87	4142.61	4839.95	5455.64	4712.69
HIL-neg	QI1407	246.951	3.82			532.547	143.227	175.715	382.795	NA	NA	NA	479.509	491.146
HIL-neg	QI1408	261.057	3.82			30307.1	27213.2	29267.7	28207.1	20789.9	28669.1	25020.7	28949.6	25913
HIL-neg	QI1409	266.805	3.82			74940.7	82930.6	83598	52242.8	61801.9	66164.4	58791.2	63570.2	63241.1
HIL-neg	QI1410	272.796	3.82			25793.7	29306.4	28519.4	17205.7	20740.5	22603.1	20881	21943.9	21209
HIL-neg	QI1411	309.048	3.82			963.706	394.843	642.269	734.528	268.485	150.744	221.183	847.459	381.145
HIL-neg	QI1412	319.092	3.82			747.615	900.01	315.075	1116.41	307.345	NA	530.26	536.267	300.091
HIL-neg	QI1413	328.757	3.82			22150.9	23943.2	24791	16365.2	18049.4	19567.2	18447.1	18640.2	18757.2
HIL-neg	QI1414	347.087	3.82			6657.87	5431.99	5586.53	6373.22	3803.83	5297.04	4826.43	6095.64	4974.18
HIL-neg	QI1415	443.211	3.82			3302.82	3308.75	4833.18	3526.46	2592.12	3536.77	2981.62	2923.05	3298.11
HIL-neg	QI1416	446.672	3.82			13136.5	15062.1	15030.7	8081.63	10528.3	10306.9	12309.9	11234.2	11636
HIL-neg	QI1417	460.238	3.82			48012.2	45760.2	41756.6	46398.6	35347.3	38133.6	38358.4	45176.6	41546.7
HIL-neg	QI1418	468.243	3.82			59633	55929.3	51943	52168.8	41656.7	44396.1	46036	52242	54563.5
HIL-neg	QI1419	474.252	3.82			13829.8	9779.14	9833.99	14858.7	9061.37	11190.4	11055.3	12951.6	10713.5
HIL-neg	QI1420	500.637	3.82			22827.8	27104.8	25928.1	18660.1	20326.3	19842.9	19421.6	22159.2	22045.6
HIL-neg	QI1421	502.634	3.82			35855.8	36717.5	37847.4	25364	27405.8	29777.7	28084.4	29224.6	30608.3
HIL-neg	QI1422	70.9462	3.82			1677.52	1792.28	2495.36	1385.92	1543.79	1898.62	1853.49	1844.64	1915.37
HIL-neg	QI1423	129	3.82			2127.12	2732.93	3553.69	2021.78	2220.3	2756.33	2832.88	2824.21	2644.86
HIL-neg	QI1424	193.816	3.82			654.419	676.459	276.701	756.454	177.518	265.234	321.633	202.568	334.829
HIL-neg	QI1425	208.846	3.82			33480.8	37274.9	36547.7	23990.9	27608	29673.7	27083.8	27943.6	28332.1
HIL-neg	QI1426	268.802	3.82			128434	142065	138058	88685.1	104350	111973	99863.7	108157	104511
HIL-neg	QI1427	388.713	3.82			2578.76	1585.18	1634.96	672.403	960.011	1282.28	766.897	1051.01	1691.51
HIL-neg	QI1428	504.631	3.82			23355.3	24000.3	26951.1	18033.4	20628.3	20222.6	20164.4	21196.3	20123.5
HIL-neg	QI1429	154.881	3.83			19163.5	21976.7	21741.2	12480.6	15929.8	17708.6	15309.9	16809.2	16305.3
HIL-neg	QI1430	246.941	3.83			10286.4	8250.09	10419.7	10057.7	7910.6	9510.25	9481.89	9099.91	8512.56
HIL-neg	QI1431	334.126	3.83			NA	180.97	NA	665.095	1211.72	1916.74	556.338	1085.26	1026.68
HIL-neg	QI1432	384.719	3.83			13866.7	14611.1	16248.6	9560.74	10339.3	11363.1	10385.9	12166.8	10772.4
HIL-neg	QI1433	152.884	3.83			61634.2	68004.9	67915.9	41763.9	50547.6	56022.5	47878.9	51863.3	51085
HIL-neg	QI1434	215.068	3.83			902.258	90.9687	312.046	4077.36	NA	NA	223.115	NA	NA
HIL-neg	QI1435	232.925	3.83			367768	384345	414237	275404	298390	330812	331695	333795	331186
HIL-neg	QI1436	268.902	3.83			10559.8	7196.21	9494.68	10090.6	6637.94	10008.3	8416.55	9876.91	9065.46
HIL-neg	QI1437	270.899	3.83			7621.57	7791.37	8445.44	5987.68	6513.41	6542.12	7064.33	7671.17	6303.85
HIL-neg	QI1438	286.913	3.83			110174	114819	127027	81936.4	91028.8	101523	98882.3	102569	96628.4
HIL-neg	QI1439	288.91	3.83			48038.8	51579.3	56012.7	36560.1	40396.4	44124.2	45178.3	44424.1	44623.9
HIL-neg	QI1440	302.925	3.83			681.046	543.877	727.097	880.702	555.517	467.498	586.28	653.698	554.831
HIL-neg	QI1441	346.88	3.83			693.336	949.365	1353.21	782.034	178.401	NA	464.581	204.525	428.426
HIL-neg	QI1442	366.887	3.83			1271.97	297.1	1455.2	971.148	461.9	754.676	1112.68	459.937	432.286
HIL-neg	QI1443	150.887	3.84			60724.7	67279.1	67097.9	40729.7	50227	54637.2	46475.5	50756.5	50535.9
HIL-neg	QI1444	208.935	3.84			406691	440068	447278	296792	340180	372379	343483	359690	348139
HIL-neg	QI1445	210.932	3.84			170450	186936	188398	124811	141813	154997	143327	152100	149113
HIL-neg	QI1446	217.083	3.84			2638.16	3851.65	3376.96	12012.8	11891.1	12573.8	11853.1	11629.6	13392.2
HIL-neg	QI1447	270.799	3.84			82029.7	90951.3	90294.4	55285.1	67812.8	73297.1	64465.7	72475.4	67584.2
HIL-neg	QI1448	330.754	3.84			7769.05	8167.83	10370.2	5415.77	5750.35	7055.41	6447.15	7218.08	6920.43
HIL-neg	QI1449	500.269	3.85			24412.2	17704.1	19526.6	25480.1	16300.8	18187.6	16833.1	19844.8	19153.7
HIL-neg	QI1450	669.584	3.85			11145.6	9109.45	6707.47	6997.2	4522.74	6666.15	6806.45	7336.49	6058.76
HIL-neg	QI1451	131.083	3.85			4065.79	4621.99	5665.3	5158.14	5514.54	7800.54	7803.22	7640.83	7155.87
HIL-neg	QI1452	371.01	3.85			2689.36	2942.94	2822.55	1913.06	1311.51	2191.52	2042.8	2295.77	2310.99
HIL-neg	QI1453	443.211	3.85			16568.4	14493.1	14164.3	13427.1	12313.2	9010.32	10258.4	11017.9	12425.3
HIL-neg	QI1454	144.87	3.86			5422.77	5814.26	5405.77	4203.44	4370.83	5090.01	4498.03	5036.8	4958.74
HIL-neg	QI1455	180.841	3.86			352.301	713.234	509.978	277.732	392.13	287.178	237.603	213.333	201.669
HIL-neg	QI1456	92.9282	3.86			474761	532786	514059	303666	390782	426321	354751	385650	380215
HIL-neg	QI1457	94.9253	3.86			341234	383034	368961	220237	280287	305515	256573	278550	275077
HIL-neg	QI1458	96.9223	3.86			63288.1	70905.3	68101.7	39451.6	50676.6	55609.4	46177	51036.4	50080.5
HIL-neg	QI1459	146.046	3.86			17626.3	17524.1	17796.7	49212.4	50012.4	55206.8	43371.2	45106.2	46882.7
HIL-neg	QI1460	146.867	3.86			5196.43	5529.74	5215.91	4182.42	4464.45	4813.33	4520.25	4463.35	4570.84
HIL-neg	QI1461	176.844	3.86			1470.65	1648.08	1981.34	1021.4	1085.42	1037.08	1136.82	1281.95	1057.56
HIL-neg	QI1462	198.955	3.86			43506	50802.2	53094.3	24223.9	34689.3	36963.9	32321.7	35026.7	33898.7
HIL-neg	QI1463	250.042	3.86			9746.64	11007.2	8784.75	8476.3	7938.86	8058.15	7696.01	9732.08	8090.89
HIL-neg	QI1464	258.921	3.86			62520	80813.1	78813.3	28321.3	49975.3	50508	39812.9	43588.4	47082.5
HIL-neg	QI1465	270.941	3.86			8928.36	10032.7	9611.82	5387.45	7741.03	7196.61	6855.71	7351.17	7214.73
HIL-neg	QI1466	272.938	3.86			5660.36	6535.23	7201.29	1639.9	4066.14	4549.05	3420.13	3720.6	4472.42
HIL-neg	QI1467	275.936	3.86			1486.01	2595.51	2309.54	528.056	1374.22	1415.85	558.27	886.603	996.766
HIL-neg	QI1468	296.032	3.86			3404.21	4051.98	3909.16	1884.74	2485.25	3080.72	2915.95	2577.61	2987.4
HIL-neg	QI1469	297.028	3.86			17888.5	19920.2	19569	12188.2	14041.6	14098.4	12987	14331.5	14416
HIL-neg	QI1470	314.906	3.86			12989	15888.6	16322.3	5391.1	10762.4	11148.4	7748.17	9435.57	9778.54
HIL-neg	QI1471	330.92	3.86			7711.7	11453.4	10710.5	2720.68	6496.63	6094.65	4469.06	4942.86	5433.49
HIL-neg	QI1472	336.899	3.86			12360.2	15156.9	14948.9	5325.33	10239.5	10621.8	7768.45	8613.55	8641.86
HIL-neg	QI1473	356.995	3.86			19428.8	23773.8	25245.4	13577.8	18083	18371.7	15124.5	17051	16614.1
HIL-neg	QI1474	498.253	3.86			4051.46	2048.73	3181.05	3479.87	1916.49	1442.57	2303.59	3001.34	3573.11
HIL-neg	QI1475	93.0284	3.86			517.185	775.17	563.5	269.51	96.2661	497.075	198.002	NA	552.901
HIL-neg	QI1476	130.889	3.86			9281.69	11723.4	13844.1	7585.55	9437.61	10665.6	11271.6	10806.6	10832.2
HIL-neg	QI1477	135.046	3.86			865.39	620.329	1031.06	1027.79	806.339	997.966	1096.26	1051.98	771.939
HIL-neg	QI1478	148.864	3.86			1005.7	1367.43	1243.13	994.901	884.058	1003.69	953.309	791.68	1075.89
HIL-neg	QI1479	197.958	3.86			8319	10718.8	10734.8	4946.19	6940.87	7350.22	6504.13	6829.58	6569.2
HIL-neg	QI1480	252.942	3.86			1003.65	1962.6	1441.07	340.77	1398.07	538.1	1123.3	514.738	627.2
HIL-neg	QI1481	311.044	3.86			5777.12	4997.47	6078.33	3199.4	3424.95	4204.62	4160.95	3399.62	4661.55
HIL-neg	QI1482	332.917	3.86			2082.06	3476.17	2710.46	306.053	1890.88	1439.7	516.738	1105.81	1512.04
HIL-neg	QI1483	389.021	3.86			4578.88	5401.03	5080.59	2770.92	3422.3	3746.67	3350.58	4015.16	4680.84
HIL-neg	QI1484	499.285	3.86			14236.4	14956.6	12213.2	10520.9	9804.12	10972.9	11080.4	13351.9	13090.2
HIL-neg	QI1485	663.336	3.86			14488.4	13375.3	12836.3	12721.8	13101.9	11326.8	12302.2	14917.6	14112
HIL-neg	QI1486	76.9544	3.87			553.03	621.297	597.835	355.387	450.419	474.177	470.376	389.479	435.181
HIL-neg	QI1487	84.0457	3.87			463.931	446.134	308.006	1660.91	1620.63	1609.53	1352.21	1269.23	1575.72
HIL-neg	QI1488	128.893	3.87			8468.53	10505.9	13147.3	6867.47	8391.04	9697.25	10230.4	9880.83	9448.53
HIL-neg	QI1489	132.887	3.87			2575.69	3325.2	3919.26	2177.09	2482.6	3272.49	3163.21	3148.12	3188.11
HIL-neg	QI1490	149.061	3.87			1534.15	2682.61	2475.16	3304.46	1504.93	531.422	4612	1808.43	1785.11
HIL-neg	QI1491	173.105	3.87			14653.2	16220.5	17599.8	17019.3	18529.9	23991.3	23315	22893.1	23390.7
HIL-neg	QI1492	257.925	3.87			12607	16410.2	15941.6	5841.5	10087.6	10605.5	9178.61	8770.13	9478.45
HIL-neg	QI1493	276.932	3.87			11484.6	16073.4	14474.3	5207.47	8742.55	10476.7	6905.93	7264.08	7959.66
HIL-neg	QI1494	288.952	3.87			3109.26	2930.35	3398.17	1642.64	1841.42	2130.46	2041.84	2152.9	3215.13
HIL-neg	QI1495	312.909	3.87			39773.1	51618	50698.9	19148	33426.4	36025	28822.4	30297.2	32104.9
HIL-neg	QI1496	355.999	3.87			4329	3513.91	3153.78	1152.95	1516.41	1642.92	1888.27	2435.71	1782.21
HIL-neg	QI1497	444.243	3.87			127777	125408	109110	104843	95551.6	93985.3	93641.6	104101	102445
HIL-neg	QI1498	458.222	3.87			9853.15	10627.9	7699.15	7602.91	7847.01	7467.57	7890.15	8606.7	6883.77
HIL-neg	QI1499	470.258	3.87			451089	418097	406379	382635	350411	350825	367177	397765	381070
HIL-neg	QI1500	472.255	3.87			97044.5	95066.2	84020.1	74177.2	68336.5	74811.2	71992.7	80673	77837.5
HIL-neg	QI1501	487.285	3.87			1.01332e+06	979330	905703	883199	767775	818570	806372	865122	848963
HIL-neg	QI1502	511.285	3.87			30391	29242.6	27349	24422.1	20774.9	22840.6	21421.9	23650.6	23983.2
HIL-neg	QI1503	513.3	3.87			274996	257093	242289	243247	212145	216142	224785	239905	230973
HIL-neg	QI1504	527.28	3.87			12430.9	11503.7	9775.42	9009.84	7998.03	8519.92	9196.96	9993.36	9509.32
HIL-neg	QI1505	99.926	3.87			406.579	652.265	442.317	161.706	274.667	290.04	304.247	311.192	247.02
HIL-neg	QI1506	145.062	3.87			277.539	306.778	465.544	1015.91	765.713	1029.45	985.182	921.832	1122.21
HIL-neg	QI1507	190.924	3.87			1076.36	1385.82	1262.32	249.411	995.338	680.258	603.665	400.243	768.079
HIL-neg	QI1508	358.158	3.87			8006.65	7549.44	7548.68	5838.76	5708.84	5492.63	4453.6	5040.72	5307.08
HIL-neg	QI1509	458.258	3.87			1829.1	1375.18	1240.1	1427.94	1215.25	575.309	1326.13	303.363	893.519
HIL-neg	QI1510	78.9515	3.88			304.166	382.262	376.677	273.164	337.373	344.422	292.657	326.849	317.46
HIL-neg	QI1511	315.116	3.88			2266.4	3201.33	1976.29	1109.1	1905.01	1252.7	1441.07	2079.5	2034.06
HIL-neg	QI1512	329.095	3.88			8423.47	9006.87	8113.19	6984.41	6925.86	6586.96	7213.08	7787.62	8379.4
HIL-neg	QI1513	530.327	3.88			24783.9	23086.7	16548.5	21620.1	18695	17919.5	18361.1	21918.5	19524.3
HIL-neg	QI1514	156.878	3.89			1204.38	1440.98	1512.77	377.313	733.918	1122	623.949	1080.36	787.378
HIL-neg	QI1515	158.847	3.89			3393.97	4293.92	3947.53	3699.13	3155.58	3259.13	3162.24	3694.18	3383.99
HIL-neg	QI1516	160.842	3.89			68784.6	79632.5	70759.7	73896.8	63768.8	64085.4	65146.6	71869.6	67590
HIL-neg	QI1517	325.019	3.89			97718.4	101052	88139.3	76698.8	71018.7	77234.6	74424.7	80010.5	78037.2
HIL-neg	QI1518	255.823	3.89			11267.5	11615.9	11996.1	10705.5	8918.3	8885.33	9461.61	9733.06	9920.38
HIL-neg	QI1519	257.82	3.89			11344.3	11410.8	10898.4	10634.2	8928.01	8961.66	10102	9994.34	10205
HIL-neg	QI1520	364.89	3.89			3774.94	5163.93	5561.28	2091.21	3221.82	3577.79	3987.09	3361.46	3368.55
HIL-neg	QI1521	366.887	3.89			1121.42	1518.4	1766.24	528.056	1237.33	1581.86	1083.7	1155.72	1725.28
HIL-neg	QI1522	431.174	3.89			22282	22958	20633.4	22499.9	17575.2	17850.8	19442.9	21194.3	22259.8
HIL-neg	QI1523	475.285	3.89			2480.44	2348.74	2175.23	2308.65	1268.24	2248.76	2448.47	2592.29	1986.78
HIL-neg	QI1524	556.343	3.89			12465.7	11806.6	10272.3	10143.6	7749.86	8209.84	10633.2	10277.2	10471.4
HIL-neg	QI1525	564.586	3.89			11114.9	13143	15864.9	9885.98	10769.4	10665.6	10907.5	10619.7	9325.99
HIL-neg	QI1526	671.335	3.89			26633.5	22496.4	18818.7	19160.8	18805.4	18324	18650.8	19634.4	22779
HIL-neg	QI1527	219.846	3.89			8344.61	8328.48	8044.52	7340.71	6592.9	6659.47	7041.15	7730.86	7809.13
HIL-neg	QI1528	210.974	3.9			71155.5	73057.6	71918	56865.6	55836.1	60790.1	58843.4	62884.2	59391.1
HIL-neg	QI1529	222.951	3.9			4728.41	6610.72	5705.69	2321.44	4891.02	3506.24	3617.16	3309.59	3508.46
HIL-neg	QI1530	224.948	3.9			5095.04	4884.25	4605.96	4310.33	4335.51	4493.71	4698.93	4587.63	4224.44
HIL-neg	QI1531	246.941	3.9			12762.7	15768.6	15890.1	10603.1	12345	11204.7	13808	12912.5	12828.7
HIL-neg	QI1532	300.928	3.9			3634.64	4045.21	4436.3	3223.15	3231.54	2788.77	3708.92	3564.03	3880.92
HIL-neg	QI1533	302.925	3.9			984.189	1320.98	1156.29	898.974	764.829	674.533	1131.03	1047.09	281.758
HIL-neg	QI1534	327.016	3.9			25326.7	26070.3	22983.3	18548.7	20315.7	18163.7	16689.2	20568	19945
HIL-neg	QI1535	485.269	3.9			29864.6	25043.5	25165.6	22667.1	19212.6	19282.9	20669.5	23468.6	20928.2
HIL-neg	QI1536	546.322	3.9			9612.48	6382.33	6694.34	7848.67	8484.66	4210.35	6930.08	8859.18	8046.5
HIL-neg	QI1537	212.84	3.9			21684.9	23756.4	25087.9	15548.4	17711.2	18886	17107.4	18932.8	18897.1
HIL-neg	QI1538	317.095	3.9			18335	17061.5	17085.8	18099.2	13573.5	14925.6	15046.2	16785.8	16611.2
HIL-neg	QI1539	346.879	3.9			1300.64	1514.53	1151.24	709.861	1149.89	745.135	1556.01	884.646	948.52
HIL-neg	QI1540	403.179	3.9			3857.9	4479.73	3293.14	4103.85	3748.19	2911.85	2189.62	3827.27	3825.92
HIL-neg	QI1541	463.266	3.9			43830.7	43687.2	36294.3	38229.2	31750.1	31415.9	34079.6	36157.9	36348.7
HIL-neg	QI1542	175.025	3.91			NA	354.197	90.8872	NA	252.588	104.949	376.687	197.675	263.424
HIL-neg	QI1543	177.023	3.91			1355.95	1660.66	1244.14	1318.31	1732.79	1384.37	1311.64	1192.9	1576.69
HIL-neg	QI1544	214.837	3.91			3325.35	4235.85	4366.62	1884.74	2487.02	2835.52	2582.72	3142.25	2281.08
HIL-neg	QI1545	215.033	3.91			10122.5	7241.69	3539.55	6928.68	5186.89	4082.5	3393.08	4806.84	5092.87
HIL-neg	QI1546	247.042	3.91			1.45602e+06	1.42403e+06	1.36337e+06	1.17364e+06	1.11653e+06	1.20492e+06	1.15942e+06	1.29011e+06	1.21546e+06
HIL-neg	QI1547	249.039	3.91			308783	338362	288150	229698	250477	234531	236206	260631	259418
HIL-neg	QI1548	259.041	3.91			6133.51	5886.84	5638.03	5402.07	4778.86	4928.77	5333.51	6114.23	5144.01
HIL-neg	QI1549	276.049	3.91			4814.43	5417.48	4568.59	3736.59	4265.73	4093.95	4673.82	4238.27	4444.44
HIL-neg	QI1550	301.057	3.91			76919.3	87874.8	70293.1	84500.8	94128.8	99474.1	94660.5	105070	107301
HIL-neg	QI1551	318.06	3.91			1379.5	1178.72	1343.11	1311.92	529.022	966.481	1012.23	1090.15	1362.47
HIL-neg	QI1552	326.76	3.91			27182.4	29272.6	29033.4	19461.3	23319.3	22769.1	22329.8	24411.9	21843
HIL-neg	QI1553	388.132	3.91			61334.1	56932.9	49650.6	55231.2	46856.8	47131.5	49053.4	52725.5	53342.9
HIL-neg	QI1554	418.227	3.91			30232.3	27024.5	24916.2	24693.5	22738.2	22771	21964.7	26226.2	24774.4
HIL-neg	QI1555	419.211	3.91			42137.8	41982.1	35543.9	30979	32251.8	27103.5	29642.4	32478.4	32776.5
HIL-neg	QI1556	461.269	3.91			244755	226411	219320	219940	183035	195711	199778	216766	209148
HIL-neg	QI1557	472.238	3.91			16586.8	16074.4	12907	12255.8	12697.4	9854.68	12042.4	11828.2	11500
HIL-neg	QI1558	486.253	3.91			39250.8	40098.8	33376.8	28728.8	30064.2	28232.1	29465.6	29433.1	33161.5
HIL-neg	QI1559	515.28	3.91			48782.4	47351.2	41322.3	34447	35972.6	33927	35284	38932.2	39032.1
HIL-neg	QI1560	517.295	3.91			230086	196177	183698	192022	157604	156648	162808	181846	179557
HIL-neg	QI1561	531.293	3.91			51339.6	53176.1	47260.3	46014.9	41337.9	34949.8	38295.6	43844.8	48471
HIL-neg	QI1562	555.311	3.91			13663.9	14136	12207.2	12963	10529.2	10728.6	9486.72	13073	11658.2
HIL-neg	QI1563	558.595	3.91			22388.5	22044.4	19678.1	12314.3	15904.2	17736.3	14549.8	20061.1	19276.3
HIL-neg	QI1564	579.332	3.91			3242.39	2353.57	876.556	2701.49	646.484	1531.3	670.31	1800.61	1332.56
HIL-neg	QI1565	661.374	3.91			42594.6	39305.3	37397	40549.8	29999.7	29961.9	30058.7	34982.6	32516
HIL-neg	QI1566	72.9433	3.91			1621.2	1980.99	2473.14	1449.87	1527.89	1964.45	1952.01	1783.97	1931.78
HIL-neg	QI1567	168.915	3.91			1868.01	2011.96	2101.51	2193.53	1723.07	2025.51	1770.43	2392.65	2284.94
HIL-neg	QI1568	319.092	3.91			1202.33	1206.79	1533.97	1216.9	1408.66	1096.24	1263.35	1375.9	1769.67
HIL-neg	QI1569	727.362	3.91			73256	56282.5	48507.5	64622	43484	45308.2	48922	57358.1	57038.6
HIL-neg	QI1570	88.0042	3.92			231.453	281.616	433.229	156.224	193.415	418.84	323.565	279.877	325.179
HIL-neg	QI1571	143.047	3.92			930.934	866.138	1196.68	1566.81	1338.89	1250.8	1137.79	902.26	1629.76
HIL-neg	QI1572	168.837	3.92			13625	12751.1	10372.2	10645.2	10374.7	9079.01	9182.48	10247.8	10447.2
HIL-neg	QI1573	170.834	3.92			25060.5	21458	18662.2	21062.9	17213.1	16858.6	17717.8	20574.9	19015.8
HIL-neg	QI1574	193.816	3.92			868.462	754.847	662.466	620.329	679.161	627.784	640.368	791.68	668.692
HIL-neg	QI1575	224.99	3.92			7867.36	7716.86	6899.34	6263.58	5784.79	6115.64	6715.66	6907.87	6974.47
HIL-neg	QI1576	261.057	3.92			58570	62501.3	50940.2	45741.7	45223	44431.4	42516.4	50504.1	48511.5
HIL-neg	QI1577	263.054	3.92			11649.5	13001.8	11605.3	8419.66	9396.1	9073.29	8687.95	9206.58	9903.01
HIL-neg	QI1578	288.068	3.92			4747.86	4776.83	4028.32	3396.73	3635.15	3437.54	3100.43	3522.92	4063.29
HIL-neg	QI1579	309.048	3.92			1415.35	1241.63	1010.87	1333.84	582.012	1155.39	1133.93	1284.89	982.292
HIL-neg	QI1580	309.171	3.92			7206.8	8012.02	6726.66	5694.42	5852.8	5937.23	6408.51	6762.06	6863.5
HIL-neg	QI1581	331.111	3.92			10818.9	11625.6	9259.38	7961.04	8650.7	7760.47	7667.03	8655.63	9629.94
HIL-neg	QI1582	343.111	3.92			566.344	1160.34	632.171	747.318	725.087	395.943	674.174	563.668	330.969
HIL-neg	QI1583	345.09	3.92			31995.9	31105.5	26331	24873.4	25613.8	21936.2	24206.5	27126.5	26024
HIL-neg	QI1584	421.208	3.92			20354.6	19058.9	17419	16962.7	13646.8	15369.2	15553.3	17731.1	17646.5
HIL-neg	QI1585	423.093	3.92			13079.2	13115	13644.2	10820.6	10251.9	11132.2	12060.8	12480	13198.2
HIL-neg	QI1586	462.235	3.92			16192.5	14558.9	9201.82	14657.7	11979.4	13983	15024	12526.9	11705.5
HIL-neg	QI1587	605.348	3.92			12862	12867.2	12277.8	10392.1	8737.25	6542.12	9109.07	10273.2	7398.07
HIL-neg	QI1588	697.351	3.92			32146.4	26084.8	22211.8	23198.8	21671.3	17944.3	19084.5	25948.3	26620.3
HIL-neg	QI1589	155.911	3.92			163.861	100.646	264.583	200.077	209.312	159.331	244.364	112.538	202.634
HIL-neg	QI1590	157.026	3.92			NA	NA	NA	318.843	472.499	659.268	255.954	335.656	633.955
HIL-neg	QI1591	177.034	3.92			188.44	607.749	93.9167	2083.9	2052.5	2229.68	1423.68	1113.64	1176.24
HIL-neg	QI1592	246.951	3.92			453.689	429.682	663.476	361.782	566.115	571.493	657.754	784.829	860.712
HIL-neg	QI1593	360.137	3.92			16703.6	13770.1	11329.6	14155.2	11050.3	11030.1	12860.5	13977.2	12635.7
HIL-neg	QI1594	431.211	3.92			3376.56	3931.98	2634.72	3109.87	2282.12	2141.91	3302.29	2926.96	3813.38
HIL-neg	QI1595	482.258	3.92			2967.93	3686.17	2681.17	2397.26	2465.82	1660.1	2085.3	2373.08	1389.49
HIL-neg	QI1596	572.338	3.92			10387.7	8995.26	8683.76	8874.63	7723.36	6635.61	9213.38	8164.38	8247.2
HIL-neg	QI1597	73.3672	3.93			43.0134	60.9684	40.3943	10.0495	24.7289	16.2193	17.3856	11.7431	13.5089
HIL-neg	QI1598	132.868	3.93			9531.57	9275.91	9691.6	8617	7487.56	8206.98	7888.22	9232.02	8581.07
HIL-neg	QI1599	134.865	3.93			6777.69	6216.84	6172.25	5792.17	5222.21	5702.53	5389.53	6088.79	5308.05
HIL-neg	QI1600	134.895	3.93			56283.1	58361.3	53907.2	46352.9	47469.8	43143.4	45626.5	47705.3	48370.7
HIL-neg	QI1601	136.892	3.93			14986.1	15645.7	13896.6	11304.8	12428	11426	11947.7	12016.1	12391.5
HIL-neg	QI1602	162.839	3.93			69154.4	79040.2	72244.2	72982.3	62545.6	65434.5	65960.8	72570.3	66764
HIL-neg	QI1603	164.836	3.93			22455.1	25789.6	22996.5	22904.7	20053.4	20172.1	21315.7	23295.3	21411.7
HIL-neg	QI1604	172.831	3.93			12466.7	10576.6	8937.24	11062.7	8533.23	8297.62	8087.19	9639.11	9667.57
HIL-neg	QI1605	173.057	3.93			2147.6	2263.57	1836.93	2787.37	2134.63	2742.02	2288.13	2502.26	2749.07
HIL-neg	QI1606	221.155	3.93			840.81	973.559	771.531	519.834	563.466	513.294	522.533	350.335	385.005
HIL-neg	QI1607	250.038	3.93			430.134	639.684	571.579	42.0252	370.05	253.785	513.84	335.656	82.9834
HIL-neg	QI1608	274.053	3.93			8442.92	9468.49	7781.96	5692.59	6961.18	6041.22	6145.8	6030.07	6517.09
HIL-neg	QI1609	290.065	3.93			2679.12	2038.09	2121.71	1813.48	1479.32	1675.36	1872.81	1935.65	2497.22
HIL-neg	QI1610	304.063	3.93			4018.68	4305.53	3093.19	3512.76	3264.21	3011.07	2790.38	3912.4	3713.03
HIL-neg	QI1611	322.115	3.93			1482.94	3555.52	2747.82	5249.5	3646.63	3951.79	5363.45	4120.84	4820.76
HIL-neg	QI1612	347.087	3.93			10185	10358.8	8705.98	9195.3	7756.92	6452.43	7344.44	9107.74	9577.83
HIL-neg	QI1613	374.153	3.93			12300.8	11495	8806.96	11486.6	8509.39	9293.68	9672.17	9406.21	10204.1
HIL-neg	QI1614	388.713	3.93			1579.21	2344.86	1656.17	234.793	1272.65	1799.39	1740.49	1188.99	990.012
HIL-neg	QI1615	417.195	3.93			11803.1	10934.6	9836.01	8574.06	7299.44	7039.19	7888.22	8965.84	9013.35
HIL-neg	QI1616	502.249	3.93			162024	132722	126955	159312	121600	120961	139142	149824	137331
HIL-neg	QI1617	503.28	3.93			406522	369277	334770	356609	289633	307262	308374	342556	334081
HIL-neg	QI1618	505.277	3.93			156529	141992	126916	139280	116599	117451	120454	129631	129694
HIL-neg	QI1619	515.296	3.93			17136.8	20980.9	14792.4	12828.7	14400.2	13813.1	14120	14687.7	15363.5
HIL-neg	QI1620	543.311	3.93			67802.5	62165.5	57326.6	57114.1	52693.7	44944.7	50834.4	57274	57225.8
HIL-neg	QI1621	547.288	3.93			2805.09	1435.18	2735.7	1856.42	1470.49	1499.81	2338.36	2495.41	1071.07
HIL-neg	QI1622	100.041	3.93			440.376	459.682	458.475	469.586	465.433	630.646	454.922	522.567	624.306
HIL-neg	QI1623	136.863	3.93			2075.91	1868.73	1855.11	1890.22	1428.09	1364.33	1675.78	1970.88	2002.22
HIL-neg	QI1624	197.808	3.93			33457.3	34331	31720.6	30173.2	28955.8	27704.5	28703.6	29710	29379
HIL-neg	QI1625	413.112	3.93			553.03	1622.92	1640.01	1490.07	333.84	997.012	937.855	1193.88	1458.96
HIL-neg	QI1626	501.3	3.93			39663.5	38045.3	29701.9	30491.1	29120	25106.6	25677.5	29731.5	31607
HIL-neg	QI1627	506.628	3.93			3278.24	2027.44	1937.92	544.501	1013	1599.04	2401.14	1828.01	2681.52
HIL-neg	QI1628	153.869	3.93			981.116	1032.59	1001.78	875.221	857.563	748.952	818.087	829.845	838.519
HIL-neg	QI1629	176.057	3.93			207.898	NA	659.437	1305.52	824.885	838.635	465.547	409.051	698.605
HIL-neg	QI1630	194.956	3.93			682.07	751.944	561.481	794.825	508.709	878.706	505.147	655.655	715.973
HIL-neg	QI1631	203.068	3.93			68.6167	79.3557	NA	1511.99	1939.45	1537.02	761.101	672.292	840.449
HIL-neg	QI1632	132.921	3.94			531.523	611.62	678.624	293.263	445.12	335.836	380.551	397.308	364.741
HIL-neg	QI1633	76.9591	3.94			192.536	159.679	235.297	77.6553	173.985	143.112	154.538	132.11	60.7902
HIL-neg	QI1634	74.962	3.95			765.025	683.233	629.141	419.339	473.382	641.141	450.093	497.124	510.445
HIL-neg	QI1635	116.973	3.95			54287.1	64988.4	61050.9	31919.1	46087.6	47461.6	39531.9	42647	44564
HIL-neg	QI1636	286.913	3.95			10144	8923.65	9795.62	10197.5	8258.57	9929.09	10708.5	9487.43	11712.2
HIL-neg	QI1637	135.036	3.95			1796.32	1468.08	1774.32	1246.14	1080.12	1622.89	1281.7	1478.65	1403.96
HIL-neg	QI1638	152.94	3.95			1136.78	1176.79	1111.85	815.837	937.048	756.584	914.674	799.508	990.977
HIL-neg	QI1639	248.838	3.95			828.521	870.009	724.068	450.401	747.166	565.768	668.378	503.974	918.607
HIL-neg	QI1640	250.835	3.95			1390.77	1832.92	1436.02	782.948	1193.17	1017.05	839.336	967.826	1027.64
HIL-neg	QI1641	268.902	3.95			6233.88	4632.63	6014.71	7036.48	4940.48	6056.49	6157.39	6213.07	6300.95
HIL-neg	QI1642	288.91	3.95			4021.76	3024.23	3565.81	4049.04	2763.45	3077.86	3548.59	3712.77	3421.62
HIL-neg	QI1643	346.88	3.95			1518.78	945.494	724.068	1538.49	646.484	1334.76	1256.59	1212.47	1240.89
HIL-neg	QI1644	230.917	3.96			868.462	914.526	734.166	437.61	630.587	403.575	559.236	594.004	492.111
HIL-neg	QI1645	198.893	3.96			535.62	615.491	883.625	148.915	689.76	518.065	523.499	577.368	521.059
HIL-neg	QI1646	198.976	3.96			1695.96	1868.73	2137.87	981.197	1191.4	1373.87	1082.73	1188.99	1504.32
HIL-neg	QI1647	270.899	3.96			1752.29	1697.44	1542.05	2494.11	1563.22	2067.49	2248.53	1967.94	2069.76
HIL-neg	QI1648	115.077	3.96			691.287	705.492	637.22	718.997	454.835	558.136	732.125	505.931	498.866
HIL-neg	QI1649	354.307	3.96			2085.13	2243.25	1643.04	NA	1212.6	790.931	630.71	NA	192.985
HIL-neg	QI1650	88.9778	3.97			498.751	657.104	634.19	262.201	441.587	482.764	415.322	436.451	340.618
HIL-neg	QI1651	156.965	3.97			449.593	550.651	467.564	130.644	321.476	307.213	264.647	237.797	353.162
HIL-neg	QI1652	222.937	3.97			1913.07	2128.09	2551.91	1539.4	1709.83	2192.47	2007.07	2014.92	1838.18
HIL-neg	QI1653	180.927	3.97			880.751	813.88	991.68	511.611	702.124	883.477	782.35	727.093	773.869
HIL-neg	QI1654	327.016	3.97			20065.8	15933.1	15715.4	16136.8	14541.5	16332.9	16745.2	16723.1	16980.7
HIL-neg	QI1655	119.947	3.98			651.346	395.811	594.806	409.289	437.172	370.182	452.991	422.751	487.286
HIL-neg	QI1656	141.205	3.98			4324.9	5991.36	5370.42	2056.49	1736.32	4450.78	2930.43	1180.18	4947.16
HIL-neg	QI1657	233.002	3.98			691.287	1115.82	1282.52	994.901	1571.17	755.63	1234.38	882.688	1143.43
HIL-neg	QI1658	307.009	3.98			774.242	594.2	532.195	701.638	815.17	1063.8	1149.38	729.05	785.448
HIL-neg	QI1659	325.019	3.98			156918	124644	132509	144597	111302	134038	143411	137497	141626
HIL-neg	QI1660	339.035	3.98			23528.4	18414.4	19350.9	19315.2	18446.9	18184.7	18432.6	18559.9	19802.2
HIL-neg	QI1661	341.031	3.98			27559.3	25288.3	24367.9	25042.5	19654.2	20270.3	24114.7	25475.6	24225.4
HIL-neg	QI1662	212.067	3.98			NA	196.454	NA	286.868	381.532	NA	709.911	426.665	166.932
HIL-neg	QI1663	262.93	3.98			1302.69	440.327	1538.01	741.836	504.293	922.594	848.029	334.678	586.674
HIL-neg	QI1664	484.274	3.98			671.829	1357.76	1150.23	700.725	1458.12	1222.17	973.592	735.9	612.727
HIL-neg	QI1665	127.002	3.99			12577.3	13510.8	12524.2	6885.74	9323.68	11211.4	8204.06	8864.07	10303.5
HIL-neg	QI1666	142.026	3.99			1490.11	1404.21	1931.86	1369.47	1195.82	1765.04	1601.4	1555.96	1775.46
HIL-neg	QI1667	277.029	3.99			3937.78	6495.55	6316.66	645.909	5135.66	3885.96	2105.59	3209.78	2647.75
HIL-neg	QI1668	441.103	3.99			6952.82	6709.43	6922.57	6406.1	6108.92	7067.81	7388.87	6325.61	6395.51
HIL-neg	QI1669	305.024	4			28283.4	37694.9	33652.5	11543.2	22276.3	23104.9	17457	16022.5	21731
HIL-neg	QI1670	387.027	4			11151.7	24579	20766.7	3660.76	10028.4	12809.5	6051.14	8382.6	10465.6
HIL-neg	QI1671	492.287	4			1932.53	1504.86	347.391	1755.01	292.331	599.161	772.692	394.372	934.046
HIL-neg	QI1672	245.044	4.01			14543.7	14243.4	15504.3	57094.9	66271.7	70517.8	50820.9	48308.1	54920.6
HIL-neg	QI1673	136.991	4.01			524.354	238.067	525.126	474.154	605.858	562.906	604.631	587.154	573.165
HIL-neg	QI1674	141.017	4.01			8.58169e+06	9.78414e+06	9.86915e+06	5.65923e+06	7.49971e+06	8.06434e+06	7.13576e+06	7.25682e+06	7.34913e+06
HIL-neg	QI1675	181.01	4.01			115960	134617	140360	67752	97032.6	108804	93638.7	93797.9	95777.4
HIL-neg	QI1676	218.987	4.01			45559.4	48940.2	54859.5	27744.9	37986.2	40934.7	38423.1	36246	37719.8
HIL-neg	QI1677	223.02	4.01			87086.9	137914	136258	55825	80003.3	104466	82504.2	75327	77518.1
HIL-neg	QI1678	257.047	4.01			578906	569789	558378	447374	459662	483305	478979	491657	492293
HIL-neg	QI1679	168.963	4.02			165164	185153	171774	120162	121813	160205	140895	133723	138411
HIL-neg	QI1680	189.059	4.02			1493.18	1789.37	1171.43	751.886	982.09	808.104	435.605	751.557	784.483
HIL-neg	QI1681	505.004	4.02			5685.97	4455.53	9257.36	241.188	4927.23	3733.31	2802.94	2525.74	1497.56
HIL-neg	QI1682	98.9522	4.02			165.909	155.808	163.597	105.063	212.845	NA	113.006	31.3149	219.038
HIL-neg	QI1683	176.976	4.03			11283.9	15295.3	15188.3	7158.9	11198.7	12227.5	10025.7	9673.36	10525.4
HIL-neg	QI1684	186.974	4.03			313613	438724	459322	292750	303382	400519	366372	332956	311256
HIL-neg	QI1685	200.99	4.03			24944.7	35748.8	33784.8	16301.2	24851.7	26302	21596.7	24559.7	23889.6
HIL-neg	QI1686	461.293	4.03			2003.2	483.876	2523.63	2247.44	624.405	1166.84	311.008	845.502	563.515
HIL-neg	QI1687	83.0116	4.04			16540.7	17617	18779.3	10929.3	14021.3	15431.3	13566.5	13588.7	13768.5
HIL-neg	QI1688	149.046	4.04			1619.15	2186.15	2003.56	4958.98	5377.65	5419.17	5435.89	3727.45	3372.41
HIL-neg	QI1689	276.943	4.04			62792.5	67105.9	71337.3	46900.1	54318.8	61498.9	54135.8	58131.2	56013.8
HIL-neg	QI1690	195.025	4.04			4391.47	5973.94	6512.57	2368.03	4228.64	5529.84	4125.21	3008.19	3584.69
HIL-neg	QI1691	211.01	4.04			12146.2	14645	11849.7	5864.34	9305.13	9353.78	7102	7217.1	8472.03
HIL-neg	QI1692	383.121	4.04			1024.13	1673.24	548.352	179.978	606.741	737.503	474.24	228.99	NA
HIL-neg	QI1693	77.5132	4.04			816.231	1317.11	1358.26	126.989	774.544	1190.69	611.392	503.974	708.254
HIL-neg	QI1694	255.961	4.04			NA	161.615	278.721	NA	234.041	NA	NA	NA	126.405
HIL-neg	QI1695	137.036	4.05			6051.58	3459.71	4272.71	23781.7	2946.27	2963.37	4995.45	3600.23	3136.97
HIL-neg	QI1696	299.063	4.05			24695.9	28988.1	24597.1	15997.9	21273	21698.6	16392.7	19213.6	19457.7
HIL-neg	QI1697	93.046	4.05			1918.19	762.589	1444.1	8182.13	1072.17	1151.57	1814.86	1210.52	1259.23
HIL-neg	QI1698	120.425	4.06			6179.6	10150.8	6364.12	1440.73	5455.37	4605.34	1990.65	2858.46	3326.09
HIL-neg	QI1699	123.012	4.06			7567.29	7823.31	9921.85	9193.47	7351.55	10133.3	9829.61	8628.23	7621.93
HIL-neg	QI1700	201.889	4.06			9978.09	16431.5	10657	2431.07	8996.02	6541.16	3114.91	4014.18	5394.89
HIL-neg	QI1701	176.984	4.06			7927.79	9742.36	7515.36	4017.06	8549.13	4379.22	6160.29	11578.7	5387.17
HIL-neg	QI1702	174.783	4.07			86.0269	NA	258.523	NA	55.64	74.4181	156.47	NA	NA
HIL-neg	QI1703	277.391	4.07			1819.88	3835.2	2366.1	NA	2032.19	860.579	395.039	508.867	187.195
HIL-neg	QI1704	105.019	4.08			4768.35	4891.99	5409.81	7830.39	7431.03	7013.43	9286.79	8074.35	6924.29
HIL-neg	QI1705	117.02	4.08			833.642	574.845	800.817	2637.54	2477.31	3033.97	3327.4	2972.96	3331.88
HIL-neg	QI1706	135.03	4.08			77205	78606.7	80352.3	200413	208754	231283	246693	239569	252520
HIL-neg	QI1707	491.303	4.1			1203.35	1313.24	1107.81	1702.02	695.059	572.447	533.157	1332.84	1293.96
HIL-neg	QI1708	357.224	4.11			830.569	1164.21	778.6	678.799	1012.12	434.106	220.217	779.936	1258.26
HIL-neg	QI1709	545.291	4.11			1128.59	938.72	472.613	NA	365.634	778.528	464.581	1238.9	377.285
HIL-neg	QI1710	170.083	4.11			158.74	447.102	554.412	396.499	307.345	555.274	589.178	384.586	311.67
HIL-neg	QI1711	445.298	4.11			399.411	281.616	984.611	862.431	1109.27	339.652	275.271	621.405	1397.21
HIL-neg	QI1712	277.391	4.12			771.17	1064.53	1118.92	111.458	359.452	NA	133.289	128.195	363.776
HIL-neg	QI1713	308.099	4.12			2089.22	2555.83	2887.18	15025.8	16589.6	18157.1	18092.6	16958	17736.3
HIL-neg	QI1714	244.964	4.13			676.95	516.78	2011.64	545.414	1542.02	1601.9	1058.59	1733.08	1162.73
HIL-neg	QI1715	192.07	4.14			4215.32	5507.48	5842.02	5413.94	4750.6	7161.31	5379.87	5759	4741.63
HIL-neg	QI1716	134.036	4.16			2290.98	2162.93	2597.35	2656.72	1126.05	2128.55	2735.33	2102.01	1904.76
HIL-neg	QI1717	179.056	4.16			1595.59	1604.53	1845.01	3898.3	4320.49	3622.64	3686.71	4232.4	3576.97
HIL-neg	QI1718	357.224	4.16			820.328	618.394	492.81	1588.74	601.442	1307.09	428.844	1203.67	562.551
HIL-neg	QI1719	377.187	4.18			611.405	NA	560.471	1916.72	255.238	1553.24	1584.98	546.053	216.143
HIL-neg	QI1720	194.94	4.19			6683.47	7309.43	8945.32	7242.95	6632.64	8122.07	7532.78	7134.9	6492.01
HIL-neg	QI1721	165.041	4.2			13137.5	12909.8	11553.8	28629.2	23496.9	34897.3	26485	23991.1	26564.3
HIL-neg	QI1722	194.979	4.2			543.813	1701.31	1100.74	493.339	551.101	771.849	1228.58	399.265	486.322
HIL-neg	QI1723	474.324	4.21			981.116	1875.5	1937.92	3945.8	717.138	1494.09	2840.61	1097.98	1296.86
HIL-neg	QI1724	195.051	4.21			139822	142846	126899	210327	228092	248245	139082	134157	151213
HIL-neg	QI1725	129.02	4.22			39.9411	119.034	132.291	537.192	240.224	628.738	341.916	396.329	309.741
HIL-neg	QI1726	155.047	4.22			602.188	813.88	561.481	2860.46	3645.75	3766.7	2274.61	2048.19	2442.22
HIL-neg	QI1727	377.187	4.22			NA	587.426	313.056	1231.52	173.102	457.004	1115.57	280.855	527.813
HIL-neg	QI1728	233.047	4.23			146.451	134.518	222.169	180.891	NA	365.412	367.994	110.581	233.512
HIL-neg	QI1729	299.007	4.23			183.319	2440.67	695.792	633.119	343.555	971.252	1552.14	676.206	881.94
HIL-neg	QI1730	136.991	4.23			2769.25	1922.92	1675.35	2173.43	906.137	2023.6	2047.63	1897.49	2217.39
HIL-neg	QI1731	155.072	4.23			2388.27	1642.28	2830.63	1802.52	1483.73	2927.11	2634.88	2684.27	1942.39
HIL-neg	QI1732	474.252	4.24			753.759	810.009	291.849	874.307	244.639	1826.11	718.603	1677.3	1239.93
HIL-neg	QI1733	275.221	4.25			NA	123.872	220.149	900.801	141.308	454.141	377.653	453.087	794.132
HIL-neg	QI1734	518.35	4.25			1869.04	2275.19	386.775	2668.6	990.922	1008.46	1290.4	1238.9	1882.57
HIL-neg	QI1735	202.058	4.26			18.4343	NA	NA	11.8767	NA	48.658	NA	NA	NA
HIL-neg	QI1736	251.133	4.26			1882.35	420.972	484.731	1166.66	363.868	566.723	241.466	261.284	787.378
HIL-neg	QI1737	254.962	4.26			29993.7	15591.5	9422.98	14914.4	9098.47	13834.1	10920.1	11767.5	16386.3
HIL-neg	QI1738	194.979	4.27			1175.7	286.455	370.618	271.337	568.765	350.147	246.296	88.0731	385.005
HIL-neg	QI1739	225.1	4.27			2347.31	2827.77	3487.04	5345.42	5669.98	7459.94	6474.19	5652.34	5932.35
HIL-neg	QI1740	244.964	4.27			938.103	290.326	397.884	90.4456	111.28	229.933	223.115	300.427	353.162
HIL-neg	QI1741	139.052	4.28			411.7	543.877	550.372	2477.66	2827.04	2642.8	1413.06	1528.56	1780.28
HIL-neg	QI1742	275.221	4.28			1379.5	311.616	201.971	1032.36	131.593	663.084	272.374	806.358	1110.63
HIL-neg	QI1743	473.292	4.28			4096.52	274.842	NA	615.761	NA	571.493	711.842	NA	1432.91
HIL-neg	QI1744	245.096	4.3			1087.63	563.232	270.642	578.304	387.714	330.111	217.32	508.867	727.552
HIL-neg	QI1745	333.06	4.3			3403.18	3755.85	2028.8	1113.67	2293.6	1089.56	3036.68	2913.26	4138.56
HIL-neg	QI1746	501.301	4.31			2507.07	1913.25	1193.65	550.896	1757.52	427.427	1225.68	2844.76	2357.31
HIL-neg	QI1747	543.311	4.31			6195.98	2020.67	1100.74	1894.79	1657.72	1681.09	362.199	2228.25	4624.88
HIL-neg	QI1748	212.067	4.32			NA	370.649	NA	NA	324.125	145.02	467.479	NA	363.776
HIL-neg	QI1749	164.036	4.33			2436.4	1709.05	1997.5	1723.03	1722.19	1589.49	1750.15	2305.56	2329.33
HIL-neg	QI1750	194.979	4.33			1916.15	2585.83	2306.51	1047.89	2764.34	1454.02	924.333	1580.42	1586.33
HIL-neg	QI1751	345.09	4.34			1027.2	1216.46	1496.61	1078.95	2905.65	1155.39	1248.86	2311.43	1247.65
HIL-neg	QI1752	143.072	4.37			399.411	287.422	391.825	568.254	703.89	149.79	625.88	511.803	341.583
HIL-neg	QI1753	212.067	4.38			NA	602.91	NA	822.232	270.251	215.622	201.866	160.489	NA
HIL-neg	QI1754	433.268	4.38			1002.62	NA	NA	287.781	376.232	NA	472.308	NA	NA
HIL-neg	QI1755	214.08	4.4			224.284	394.843	581.678	1013.17	551.101	390.218	481.001	1041.22	544.217
HIL-neg	QI1756	400.239	4.4			NA	247.745	NA	575.563	217.261	NA	NA	742.75	216.143
HIL-neg	QI1757	321.197	4.41			888.945	351.294	410.002	2207.24	1005.94	275.729	390.209	988.376	289.477
HIL-neg	QI1758	160.912	4.41			2974.07	3344.55	4181.82	2267.53	3924.83	3505.28	3865.39	3544.45	4661.55
HIL-neg	QI1759	228.932	4.44			1718.49	1939.38	2734.69	1200.46	1821.11	1567.55	905.981	1343.6	1357.65
HIL-neg	QI1760	363.208	4.44			4667.98	4868.76	5269.44	6264.5	5175.4	4046.25	3858.63	3678.52	5105.41
HIL-neg	QI1761	392.939	4.44			3311.01	5732	9101.84	3100.73	5174.52	4060.56	4947.16	5042.68	3205.48
HIL-neg	QI1762	434.95	4.44			5706.45	7948.15	9846.11	4165.98	8471.41	6393.28	6452.94	6830.56	4921.11
HIL-neg	QI1763	246.982	4.45			27163	30358.4	35825.7	26577.3	35479.8	23415	27250.9	25324.9	22420
HIL-neg	QI1764	134.974	4.46			663.636	972.591	1122.96	392.844	882.292	563.86	1094.32	893.453	613.691
HIL-neg	QI1765	212.067	4.48			654.419	510.006	753.354	203.731	NA	NA	1030.58	924.768	409.128
HIL-neg	QI1766	419.282	4.48			1642.7	1766.15	1200.72	1190.41	2450.81	1260.34	1945.25	1180.18	1028.61
HIL-neg	QI1767	131.083	4.49			3503.55	3858.43	4066.7	6100.05	4627.84	6050.76	5712.12	5623.96	5860.95
HIL-neg	QI1768	519.334	4.49			2114.83	2857.77	3155.8	837.764	619.106	1500.77	3949.42	2099.08	2584.07
HIL-neg	QI1769	477.342	4.5			45.0617	307.745	995.719	NA	371.817	800.472	248.227	1140.06	490.181
HIL-neg	QI1770	113.036	4.5			321.577	373.552	366.578	288.695	212.845	238.52	382.482	183.975	417.812
HIL-neg	QI1771	144.067	4.5			109.582	368.714	286.799	159.879	274.667	98.2701	105.279	218.226	39.5619
HIL-neg	QI1772	136.991	4.51			811.111	1153.56	1597.59	824.06	1326.53	757.538	1269.15	749.6	1189.75
HIL-neg	QI1773	194.94	4.52			26042.6	25528.3	28005.4	18873.9	23214.2	21902.8	21118.6	23320.8	24588.2
HIL-neg	QI1774	333.06	4.52			3740.12	3255.52	2902.33	12487.9	12740.7	15232.8	10285.5	11101.1	10255.2
HIL-neg	QI1775	267.073	4.53			NA	NA	NA	2199.02	2653.94	4205.58	4845.74	5218.82	4649
HIL-neg	QI1776	212.067	4.54			242.719	237.099	541.283	175.41	372.7	278.591	NA	154.617	744.921
HIL-neg	QI1777	251.133	4.54			220.188	275.809	NA	NA	211.962	469.407	351.575	160.489	831.764
HIL-neg	QI1778	254.962	4.54			39891.9	49397	49517.3	35657.5	44503.2	47593.2	45585.9	36667.8	49156.1
HIL-neg	QI1779	178.984	4.54			2884.97	3588.43	2218.66	1878.34	1867.91	2364.21	1930.76	1871.06	2276.25
HIL-neg	QI1780	194.979	4.54			1129.61	1760.34	1594.56	970.234	1351.26	1798.44	1041.2	1028.5	1497.56
HIL-neg	QI1781	90.7785	4.55			637.009	784.847	380.716	203.731	355.036	295.764	183.514	303.363	337.723
HIL-neg	QI1782	535.33	4.55			4431.41	2692.29	830.103	2448.43	2177.03	3605.46	1467.15	2643.17	2930.47
HIL-neg	QI1783	145.099	4.55			457.786	404.521	514.017	393.758	322.359	1188.78	689.627	1122.44	996.766
HIL-neg	QI1784	96.0094	4.56			89.0993	83.2267	97.9562	61.2106	42.3924	22.8979	44.4298	103.731	92.6327
HIL-neg	QI1785	369.105	4.6			515.137	955.172	632.171	337.115	350.62	387.356	253.057	309.235	344.478
HIL-neg	QI1786	388.132	4.62			930.934	1357.76	2378.21	2685.05	1466.95	2257.35	1926.9	1631.31	947.555
HIL-neg	QI1787	518.299	4.66			38832.9	28546.8	30549.2	37146.6	24399.5	28360.9	36412.1	34881.8	28700.7
HIL-neg	QI1788	141.013	4.68			NA	38.7101	39.3844	NA	NA	47.7039	33.8053	NA	NA
HIL-neg	QI1789	130.944	4.7			78.858	172.26	44.4337	205.558	219.911	115.443	342.882	336.635	241.231
HIL-neg	QI1790	136.991	4.72			271.394	526.457	520.076	507.957	386.831	331.065	670.31	761.343	347.373
HIL-neg	QI1791	428.271	4.72			557.127	1391.63	1021.98	1052.46	1156.08	NA	1269.15	2730.27	1067.21
HIL-neg	QI1792	369.105	4.73			921.717	2640.03	3352.73	1303.7	2542.66	1349.07	1088.53	2869.23	1734.93
HIL-neg	QI1793	111.02	4.74			2692.44	2645.84	2823.56	9939.88	13012.7	12696.9	9663.48	10223.3	10321.8
HIL-neg	QI1794	287.052	4.74			66.5684	18.3873	28.276	3103.47	4929.88	5485	3726.31	6627.01	3969.7
HIL-neg	QI1795	212.067	4.76			651.346	NA	460.495	314.276	322.359	445.555	183.514	782.872	828.869
HIL-neg	QI1796	193.036	4.78			2846.06	1715.83	541.283	4261.9	4470.63	3646.49	2202.17	2661.77	2428.71
HIL-neg	QI1797	540.055	4.79			17926.4	19097.6	17148.4	52405.4	71387.9	67707.1	47675.1	51086.3	49505.4
HIL-neg	QI1798	709.351	4.79			6490.93	1032.59	4923.05	2834.87	5780.38	1018.96	1044.1	3754.85	2936.26
HIL-neg	QI1799	662.103	4.8			359.469	3099.71	2581.2	7539.87	22187.1	23054.3	9350.54	5268.73	10392.2
HIL-neg	QI1800	457.298	4.82			3804.64	2174.54	4826.11	1580.51	5323.78	1203.09	3079.18	2947.51	3692.76
HIL-neg	QI1801	93.046	4.82			945.272	249.68	261.553	2349.76	166.92	81.0967	77.2692	180.061	171.756
HIL-neg	QI1802	151.026	4.83			16729.2	18430.8	19817.4	30676.6	33862.7	40283.1	19175.3	18845.7	18165.7
HIL-neg	QI1803	502.356	4.83			3297.7	2956.48	4993.74	4140.4	3467.34	1726.88	4156.12	2830.08	3743.9
HIL-neg	QI1804	583.332	4.83			3103.11	2130.02	5165.42	5286.04	2101.96	1754.55	1999.34	3614.91	3693.73
HIL-neg	QI1805	212.067	4.85			157.716	437.424	373.647	458.623	NA	NA	NA	199.632	447.725
HIL-neg	QI1806	217.102	4.86			1705.18	1339.37	4054.58	3656.19	1116.33	887.293	1643.9	1657.73	1486.95
HIL-neg	QI1807	476.292	4.86			1613	303.874	1291.61	1001.3	566.115	402.621	1187.05	508.867	1229.31
HIL-neg	QI1808	461.292	4.86			12892.8	10044.3	24887.9	14948.2	6509.88	7578.24	12541.8	14513.5	9807.48
HIL-neg	QI1809	310.936	4.87			600.14	877.751	1547.1	320.671	400.961	436.968	366.063	609.662	668.692
HIL-neg	QI1810	400.239	4.87			1334.44	1157.43	2461.02	2421.93	388.597	394.988	1062.45	982.505	1487.91
HIL-neg	QI1811	212.067	4.87			322.601	NA	420.101	576.476	332.957	NA	243.398	NA	205.529
HIL-neg	QI1812	551.361	4.87			2088.2	2926.48	5215.91	4705	1450.17	1839.46	2574.03	2341.77	2444.15
HIL-neg	QI1813	565.322	4.87			3683.79	2934.23	6024.81	6069.9	1945.63	782.344	3203.77	3767.57	2635.21
HIL-neg	QI1814	289.123	4.89			654.419	975.494	1711.71	865.171	224.326	145.02	1015.12	1322.08	722.728
HIL-neg	QI1815	172.008	4.93			120.847	272.906	NA	263.114	NA	145.974	130.392	63.6084	NA
HIL-neg	QI1816	407.253	4.93			718.939	NA	NA	NA	364.751	262.372	NA	NA	369.566
HIL-neg	QI1817	137.036	4.93			400.435	313.552	122.193	108.717	268.485	378.769	403.731	366.971	225.792
HIL-neg	QI1818	637.356	4.93			1662.16	415.166	1249.19	433.956	NA	800.472	1018.99	1236.94	866.501
HIL-neg	QI1819	565.322	4.94			1716.44	2153.25	1629.91	430.302	1378.64	1276.56	2613.63	628.255	965.889
HIL-neg	QI1820	100.968	4.95			33.7963	NA	538.254	20.099	15.8971	NA	20.2832	18.5932	NA
HIL-neg	QI1821	78.967	4.96			97.2923	60.9684	NA	NA	NA	30.5305	NA	36.2078	NA
HIL-neg	QI1822	81.6652	4.97			21.5067	NA	NA	142.52	98.0324	88.7293	164.197	89.0517	151.493
HIL-neg	QI1823	146.041	4.97			53.2547	54.1941	NA	92.2728	NA	171.734	41.5322	NA	45.3514
HIL-neg	QI1824	84.0456	4.98			48.1341	30.0003	NA	347.165	242.873	507.57	244.364	194.739	343.513
HIL-neg	QI1825	136.991	4.98			413.748	354.197	381.726	NA	128.944	61.061	239.534	182.018	254.74
HIL-neg	QI1826	244.014	4.98			115.727	393.875	NA	1686.49	2409.3	3062.59	1118.47	1144.95	1056.59
HIL-neg	QI1827	332.035	4.98			3189.14	4633.6	4550.42	3779.53	7705.7	7209.97	6052.11	5597.54	6906.92
HIL-neg	QI1828	72.0362	4.99			NA	NA	NA	165.36	114.813	268.096	218.285	154.617	253.775
HIL-neg	QI1829	146.244	4.99			315.432	155.808	NA	2990.19	1731.91	3213.34	1598.51	1072.53	2116.08
HIL-neg	QI1830	208.021	4.99			401.459	745.169	NA	533.538	1625.92	2556.93	653.89	1201.71	1607.56
HIL-neg	QI1831	290.024	4.99			2181.4	2160.02	176.725	1126.46	2508.22	4477.49	4234.35	2763.54	2649.68
HIL-neg	QI1832	550.063	4.99			NA	387.101	NA	9121.3	14323.3	14177.6	6608.45	6788.48	6679.2
HIL-neg	QI1833	85.0297	4.99			463.931	266.132	27.2661	1515.65	1690.4	1684.9	1022.85	812.23	963.959
HIL-neg	QI1834	92.9161	4.99			28.6756	33.8713	NA	418.425	394.779	334.882	343.848	329.785	564.48
HIL-neg	QI1835	100.041	4.99			914.548	949.365	594.806	2134.15	2677.79	2807.85	1653.56	1837.79	2017.66
HIL-neg	QI1836	101.025	4.99			1576.14	1491.31	1221.93	2185.31	1986.26	2309.82	1645.83	1637.18	1540.98
HIL-neg	QI1837	102.056	4.99			110823	109217	108434	327952	347701	365098	222779	228364	243232
HIL-neg	QI1838	103.06	4.99			4107.78	4248.43	4542.34	13930.4	15334.6	15452.3	8749.77	9165.48	10014
HIL-neg	QI1839	106.661	4.99			34.8204	72.5814	NA	1838.15	2334.23	2229.68	881.835	734.921	842.378
HIL-neg	QI1840	128.036	4.99			178151	175647	175359	494714	529279	550664	340614	349834	370241
HIL-neg	QI1841	129.02	4.99			844.907	946.462	1062.37	4154.1	4554.53	4421.2	2750.78	2900.54	2833.98
HIL-neg	QI1842	146.046	4.99			795284	793724	792726	2.32425e+06	2.48033e+06	2.58234e+06	1.59518e+06	1.61781e+06	1.72048e+06
HIL-neg	QI1843	147.049	4.99			49471.6	49334.1	48907.4	150971	161540	167292	101372	105351	109635
HIL-neg	QI1844	168.028	4.99			81355.8	90342.6	85683.4	151646	196220	215709	132217	133900	142944
HIL-neg	QI1845	173.896	4.99			365.614	600.974	NA	3096.16	2233.55	2353.71	1666.12	2310.45	2191.34
HIL-neg	QI1846	228.05	4.99			1462.46	2060.34	187.833	4535.98	6063.88	6902.76	3894.37	3949.59	4450.23
HIL-neg	QI1847	250.031	4.99			32498.7	37465.6	35564.1	47418.1	64495.6	69135.4	46228.2	50177.2	51800
HIL-neg	QI1848	264.355	4.99			349.228	115.163	NA	4604.5	2414.6	2282.16	1284.6	2218.46	2772.23
HIL-neg	QI1849	315.082	4.99			5411.5	6136.52	705.89	57252	64902.7	65167.4	27975.3	30732.6	31558.8
HIL-neg	QI1850	337.064	4.99			7432.11	6490.72	738.206	40637.5	48125.1	48908	25247.7	24518.6	28374.5
HIL-neg	QI1851	441.049	4.99			582.73	750.976	NA	NA	680.928	446.509	1154.21	356.207	1785.11
HIL-neg	QI1852	444.628	4.99			NA	602.91	NA	12852.4	11153.6	12564.3	7627.43	8595.94	8566.59
HIL-neg	QI1853	528.081	4.99			430.134	NA	NA	8577.71	13357.1	13283.6	4519.28	5247.2	6888.59
HIL-neg	QI1854	359.046	5			7571.39	8733	1039.14	37831.8	47645.5	48914.6	28343.3	27634.4	30621.9
HIL-neg	QI1855	95.264	5			NA	NA	NA	233.879	313.527	393.08	59.8836	144.831	103.247
HIL-neg	QI1856	609.395	5			NA	NA	NA	4279.26	2981.6	5537.47	2632.95	2015.9	3096.44
HIL-neg	QI1857	124.386	5.01			465.979	552.587	NA	2861.37	2538.24	2266.89	1820.66	1964.03	1977.13
HIL-neg	QI1858	301.066	5.01			NA	NA	NA	3494.49	3697.85	4460.32	NA	NA	NA
HIL-neg	QI1859	81.6652	5.01			NA	75.4847	NA	53.9019	24.7289	58.1988	129.426	162.446	128.335
HIL-neg	QI1860	146.041	5.01			NA	36.7746	NA	75.8281	206.663	173.642	NA	28.3791	69.4745
HIL-neg	QI1861	76.1467	5.02			51.2065	170.324	NA	240.275	208.429	314.846	212.49	195.718	228.687
HIL-neg	QI1862	440.002	5.02			9768.15	10599.8	9368.45	9832.07	8542.95	11182.8	14955.4	16466.7	14911
HIL-neg	QI1863	88.0406	5.02			6977.4	6645.56	3400.19	21971.9	22043.2	23128.8	7421.7	7209.27	7418.33
HIL-neg	QI1864	115.004	5.02			2718.04	2623.58	2332.77	9585.4	9284.82	9618.06	2744.99	3079.62	2966.18
HIL-neg	QI1865	132.03	5.02			43776.4	41555.3	26087.6	140664	136506	147363	47824.8	45331.2	48715.1
HIL-neg	QI1866	154.012	5.02			1121.42	1350.98	713.969	2612.87	3980.47	4186.5	742.75	1040.24	724.658
HIL-neg	QI1867	158.993	5.03			795.749	547.748	1068.43	396.499	147.49	83.9589	367.029	234.862	470.883
HIL-neg	QI1868	236.016	5.04			225.309	388.069	NA	757.367	1356.56	1584.72	139.085	273.027	371.496
HIL-neg	QI1869	214.08	5.04			241.695	604.845	299.928	506.13	655.316	583.896	413.39	589.111	385.969
HIL-neg	QI1870	190.965	5.05			15348.6	14181.4	14810.6	12930.1	11738.3	12918.2	14679.2	13424.3	13770.4
HIL-neg	QI1871	202.946	5.05			1664.21	1077.11	945.226	2002.59	1487.27	1230.76	2136.49	1522.69	1565.11
HIL-neg	QI1872	238.912	5.05			29234.8	29348.1	23975	24584.8	24452.5	30109.8	31075.7	29943.9	29314.4
HIL-neg	QI1873	98.9722	5.05			1.1397e+06	1.08392e+06	1.11212e+06	975678	943288	1.0231e+06	1.06042e+06	1.04999e+06	1.03479e+06
HIL-neg	QI1874	100.976	5.05			2839.91	2233.57	2391.34	1866.47	2061.33	2176.25	2482.27	2589.35	2402.66
HIL-neg	QI1875	114.136	5.05			529.475	434.521	238.326	440.351	292.331	247.106	412.424	274.984	548.077
HIL-neg	QI1876	178.945	5.05			92378.5	89594.5	95522.4	77481.7	76159.7	85260.3	88562.1	86433	86300.8
HIL-neg	QI1877	236.917	5.05			34201.8	29819.4	29597.9	28661.2	29582.8	32429.1	35349.7	33385.6	34690.9
HIL-neg	QI1878	158.939	5.06			12172.8	13495.3	4350.46	10727.4	11571.4	13231.2	14338.3	14233.6	12716.7
HIL-neg	QI1879	180.941	5.06			32110.6	32151.6	26931.9	26573.6	25395.7	30325.4	31331.7	29455.6	30069
HIL-neg	QI1880	192.961	5.06			2469.18	3093.9	530.175	2228.25	2108.14	3010.12	3687.67	3224.45	3232.49
HIL-neg	QI1881	240.908	5.06			10514.7	10877.5	11559.8	8126.4	8856.48	10796.4	11716.9	10462.1	11886.9
HIL-neg	QI1882	250.932	5.06			3601.86	4716.83	4020.24	3777.7	3666.94	5034.67	5262.03	4681.58	4012.15
HIL-neg	QI1883	97.9761	5.07			8430.63	8172.67	7462.85	7041.96	6920.56	6590.77	6649.01	7232.76	7232.1
HIL-neg	QI1884	176.95	5.07			86998.8	80508.3	82662.9	69664.1	69683.4	78906.1	76635.6	77838	77120.6
HIL-neg	QI1885	565.322	5.07			2398.51	2846.16	2079.3	2232.82	1344.19	1485.5	1316.47	909.11	2238.62
HIL-neg	QI1886	78.9659	5.07			117420	107383	109285	93486.9	91696.5	98053.5	98726.8	102981	100090
[truncated: 1,212 more rows]
