# Supplementary material for: A GPX4-dependent cancer cell state underlies the clear-cell morphology and confers sensitivity to ferroptosis
Source: Nat Commun. 2019 Apr 8;10:1617. doi: 10.1038/s41467-019-09277-9 (PMC6453886; doi:10.1038/s41467-019-09277-9)
Supplement: Supplementary file 9 — Supplementary Data 6 [file 41467_2019_9277_MOESM9_ESM.xlsx]

## Sheet: Table S6.cDNA
Supplementary Data 6	ORFs used in the cDNA screen experiment in EPAS1-/- 786-O cells
Clone ID	Vector	Best Match Taxon ID	Best Match Gene ID	Best Match Gene Symbol	Best Match Transcript
TRCN0000492025	pLX_TRC317	9606	57007	ACKR3	NM_020311.2
TRCN0000479619	pLX_TRC317	9606	133	ADM	NM_001124.2
TRCN0000488396	pLX_TRC317	9606	57016	AKR1B10	NM_020299.4
TRCN0000479283	pLX_TRC317	9606	246	ALOX15	NM_001140.3
TRCN0000471533	pLX_TRC317	9606	271	AMPD2	NM_139156.3
TRCN0000476147	pLX_TRC317	9606	290	ANPEP	NM_001150.2
TRCN0000478358	pLX_TRC317	9606	8542	APOL1	NM_001136540.1
TRCN0000481486	pLX_TRC317	9606	9459	ARHGEF6	NM_001306177.1
TRCN0000468845	pLX_TRC317	9606	57561	ARRDC3	NM_020801.3
TRCN0000465436	pLX_TRC317	9606	481	ATP1B1	NM_001677.3
TRCN0000473872	pLX_TRC317	9606	1620	BRINP1	NM_014618.2
TRCN0000469848	pLX_TRC317	9606	114897	C1QTNF1	NM_198593.4
TRCN0000472744	pLX_TRC317	9606	771	CA12	NR_135511.1
TRCN0000474565	pLX_TRC317	9606	84960	CCDC183	NM_001039374.4
TRCN0000477772	pLX_TRC317	9606	91851	CHRDL1	NM_145234.3
TRCN0000478321	pLX_TRC317	9606	64651	CSRNP1	NM_033027.3
TRCN0000469921	pLX_TRC317	9606	3576	CXCL8	NM_000584.3
TRCN0000468014	pLX_TRC317	9606	54541	DDIT4	NM_019058.3
TRCN0000491960	pLX_TRC317	9606	1843	DUSP1	NM_004417.3
BRDN0000559466	pLX_TRC317	CONTROL	eGFP	eGFP	eGFP.1
TRCN0000479143	pLX_TRC317	9606	112399	EGLN3	NM_022073.3
TRCN0000465455	pLX_TRC317	9606	2152	F3	NM_001993.4
TRCN0000475031	pLX_TRC317	9606	50486	G0S2	NM_015714.3
TRCN0000491723	pLX_TRC317	9606	3091	HIF1A	NM_001530.3
TRCN0000473223	pLX_TRC317	9606	29923	HILPDA	NM_013332.3
TRCN0000488991	pLX_TRC317	9606	3099	HK2	NM_000189.4
TRCN0000466688	pLX_TRC317	9606	3624	INHBA	NM_002192.3
TRCN0000492260	pLX_TRC317	9606	3696	ITGB8	NM_002214.2
TRCN0000488393	pLX_TRC317	9606	3749	KCNC4	NM_004978.4
TRCN0000467075	pLX_TRC317	9606	3778	KCNMA1	NM_001271522.1
TRCN0000489599	pLX_TRC317	9606	90990	KIFC2	NM_145754.3
TRCN0000469755	pLX_TRC317	9606	8609	KLF7	NM_001270942.1
TRCN0000466366	pLX_TRC317	9606	8564	KMO	NM_003679.4
TRCN0000474511	pLX_TRC317	9606	3936	LCP1	NM_002298.4
TRCN0000488025	pLX_TRC317	9606	4017	LOXL2	NM_002318.2
TRCN0000469713	pLX_TRC317	9606	79888	LPCAT1	XM_005248373.3
TRCN0000476001	pLX_TRC317	9606	51599	LSR	NM_205834.3
TRCN0000478801	pLX_TRC317	9606	1326	MAP3K8	NM_005204.3
TRCN0000477768	pLX_TRC317	9606	256714	MAP7D2	NM_001168465.1
TRCN0000479298	pLX_TRC317	9606	23162	MAPK8IP3	NM_015133.4
TRCN0000474892	pLX_TRC317	9606	10227	MFSD10	NM_001120.4
TRCN0000475807	pLX_TRC317	9606	4311	MME	NM_007289.2
TRCN0000476738	pLX_TRC317	9606	57509	MTUS1	NM_020749.4
TRCN0000472454	pLX_TRC317	9606	10397	NDRG1	NM_001135242.1
TRCN0000488594	pLX_TRC317	9606	4739	NEDD9	NM_006403.3
TRCN0000475363	pLX_TRC317	9606	4783	NFIL3	NM_005384.2
TRCN0000474810	pLX_TRC317	9606	56654	NPDC1	NM_015392.3
TRCN0000487981	pLX_TRC317	9606	23596	OPN3	NM_014322.2
TRCN0000468946	pLX_TRC317	9606	29085	PHPT1	NM_014172.5
TRCN0000479711	pLX_TRC317	9606	123	PLIN2	NM_001122.3
TRCN0000478239	pLX_TRC317	9606	9536	PTGES	NM_004878.4
TRCN0000481070	pLX_TRC317	9606	5744	PTHLH	NM_002820.2
TRCN0000476715	pLX_TRC317	9606	115273	RAB42	NM_152304.1
BRDN0000554252	pLX_TRC317	9606	5914	RARA	NM_001145301.2
TRCN0000489346	pLX_TRC317	9606	54101	RIPK4	NM_020639.2
TRCN0000465762	pLX_TRC317	9606	8635	RNASET2	NM_003730.4
TRCN0000474968	pLX_TRC317	9606	10509	SEMA4B	NM_020210.3
TRCN0000466250	pLX_TRC317	9606	5265	SERPINA1	NM_001127704.1
TRCN0000467904	pLX_TRC317	9606	5054	SERPINE1	NM_000602.4
TRCN0000476750	pLX_TRC317	9606	6513	SLC2A1	NM_006516.2
TRCN0000478190	pLX_TRC317	9606	6520	SLC3A2	NM_001013251.2
TRCN0000469007	pLX_TRC317	9606	6542	SLC7A2	XM_017013747.1
TRCN0000465319	pLX_TRC317	9606	10924	SMPDL3A	NM_006714.4
TRCN0000465505	pLX_TRC317	9606	8877	SPHK1	NM_021972.3
TRCN0000492333	pLX_TRC317	9606	6769	STAC	NM_003149.2
TRCN0000478922	pLX_TRC317	9606	6781	STC1	NM_003155.2
TRCN0000487794	pLX_TRC317	9606	6850	SYK	NM_001174168.2
TRCN0000468926	pLX_TRC317	9606	94120	SYTL3	NM_001242384.1
TRCN0000471784	pLX_TRC317	9606	7039	TGFA	NM_001099691.2
TRCN0000467099	pLX_TRC317	9606	7052	TGM2	NM_198951.2
TRCN0000468224	pLX_TRC317	9606	8743	TNFSF10	NM_003810.3
TRCN0000479760	pLX_TRC317	9606	7162	TPBG	NM_006670.4
TRCN0000489005	pLX_TRC317	9606	57761	TRIB3	NM_001301193.1
TRCN0000477907	pLX_TRC317	9606	114088	TRIM9	NM_052978.4
TRCN0000470782	pLX_TRC317	9606	10100	TSPAN2	NM_005725.5
TRCN0000476492	pLX_TRC317	9606	10628	TXNIP	NM_006472.5
TRCN0000473306	pLX_TRC317	9606	7422	VEGFA	NM_001171628.1
TRCN0000471817	pLX_TRC317	9606	7490	WT1	NM_001198551.1
TRCN0000465805	pLX_TRC317	9606	7538	ZFP36	NM_003407.3
