# Supplementary material for: A GPX4-dependent cancer cell state underlies the clear-cell morphology and confers sensitivity to ferroptosis
Source: Nat Commun. 2019 Apr 8;10:1617. doi: 10.1038/s41467-019-09277-9 (PMC6453886; doi:10.1038/s41467-019-09277-9)
Supplement: Supplementary file 10 — Supplementary Data 7 [file 41467_2019_9277_MOESM10_ESM.xlsx]

## Sheet: Table S7.Lipidome.HILPDA.G0S2
Supplementary Data 7	Lipidomic profiling of 786-O WT and EPAS1 knockout cells expressing EGFP, HILPDA or G0S2
Compound	m/z	RT (min)	HMDB ID (*representativeID)	Metabolite	786-O-Cas9-WT-rep1	786-O-Cas9-WT-rep2	786-O-Cas9-WT-rep3	786-O-EPAS1KO-1D7-EGFP-rep1	786-O-EPAS1KO-1D7-EGFP-rep2	786-O-EPAS1KO-1D7-EGFP-rep3	786-O-EPAS1KO-1D7-HILPDA-rep1	786-O-EPAS1KO-1D7-HILPDA-rep2	786-O-EPAS1KO-1D7-HILPDA-rep3	786-O-EPAS1KO-1D7-G0S2-rep1	786-O-EPAS1KO-1D7-G0S2-rep2	786-O-EPAS1KO-1D7-G0S2-rep3
QI01	468.309	4.24	HMDB10379	C14:0 LPC	23369	22701	22795	22663	20960	23224	21656	24003	24097	23337	27313	27020
QI02	494.324	4.37	HMDB10383*	C16:1 LPC	116439	117510	122305	102892	94297	107785	113854	118988	117527	124806	132567	138349
QI03	496.34	4.69	HMDB10382	C16:0 LPC	1584206	1689980	1721395	1921555	1694079	1917795	1978872	2177674	2152393	2013041	2329094	2299906
QI04	520.341	4.54	HMDB10386*	C18:2 LPC	28679	26433	27305	20570	17321	19694	28886	27573	26461	24342	26798	28889
QI05	522.356	4.86	HMDB02815*	C18:1 LPC	1347089	1380537	1397974	1119419	1030646	1178344	1290238	1403459	1369290	1367821	1488474	1552810
QI06	524.371	5.26	HMDB10384	C18:0 LPC	1993032	2151371	2135045	2569938	2347315	2716970	2854895	3201403	3155998	2523337	2779379	2837924
QI07	542.328	4.61	HMDB10397	C20:5 LPC	6274	5929	10795	7953	24793	42268	313	3952	38529	39191	30181	40014
QI08	544.34	4.56	HMDB10395	C20:4 LPC	26723	18965	16614	28203	24492	26263	24776	20670	16255	26603	25636	26091
QI09	454.293	4.71	HMDB11503	C16:0 LPE	20376	22333	21829	7690	7764	7181	15167	15283	15586	16446	20441	18923
QI10	480.31	4.88	HMDB11506*	C18:1 LPE	109998	121756	115576	65454	64264	65424	81574	80936	82916	86155	101028	99670
QI11	482.325	5.27	HMDB11130	C18:0 LPE	395078	411697	412062	171087	170987	188413	349202	393791	364929	323003	348176	367945
QI12	502.293	4.48	HMDB11517	C20:4 LPE	22196	24246	21510	14013	12929	11517	19467	14566	18071	14812	16995	16141
QI13	510.356	4.97	HMDB11511	C20:0 LPE	86352	92670	92224	109102	102927	116363	136297	145499	149009	101079	123070	122392
QI14	526.293	4.46	HMDB11526	C22:6 LPE	23064	22089	20782	14922	14464	10966	17473	14190	17418	13856	15982	15294
QI15	538.387	5.56	HMDB11520	C22:0 LPE	10910	11811	10210	31953	30641	31300	26527	25272	28754	25214	32428	29299
QI16	704.523	7.75	HMDB07870*	C30:1 PC	21420848	21939272	23200513	12510926	11580088	13100015	13062317	13913362	14052657	14584656	16468576	16422941
QI17	706.537	8.03	HMDB07869*	C30:0 PC	108464547	114669055	114600159	77045818	72745460	78961329	82780530	89247467	88789001	80642670	87969402	86818922
QI18	730.537	8.08	HMDB07874*	C32:2 PC	20969784	21826018	20666921	13225887	12983143	13639993	14952265	14816535	15754639	13123505	15935648	15131254
QI19	734.567	8.51	HMDB07871*	C32:0 PC	237806109	238837495	246623556	195430377	188322655	203477272	210667122	221590020	220122698	197301276	210707162	209945230
QI20	754.538	7.88	HMDB07883*	C34:4 PC	5177795	5256392	5461325	3246221	2895101	3305018	4321974	4498944	4636628	3209911	3586154	3459485
QI21	756.553	8.22	HMDB08006*	C34:3 PC	35305983	36294445	37450089	25117359	22800851	25239253	28827853	30193379	30620354	25362524	27992640	27587540
QI22	774.564	7.24	n/a	C34:2-hydroxy PC	1246371	1300729	1365358	370941	325275	377235	724822	797527	775681	854130	940985	946683
QI23	760.584	8.66	HMDB07972*	C34:1 PC	921592681	958448950	1005754206	851923960	838041643	884288391	838929506	908396587	897283711	893332054	965976265	955739374
QI24	762.6	8.97	HMDB07970*	C34:0 PC	82274063	81424910	82725714	84432915	82525343	89647140	108452521	111024163	111898919	73469840	75742272	76510609
QI25	782.568	8.37	HMDB08138*	C36:4 PC-B	79976202	81771901	83709971	92125921	86792626	92662829	109580454	112640807	114460394	85455151	90713056	89840499
QI26	798.563	7.25	n/a	C36:4-hydroxy PC-B	917899	967478	995477	255468	237033	282876	502976	573907	540185	543309	585208	599378
QI27	784.584	8.49	HMDB08105*	C36:3 PC	104103621	105889183	109015522	97516997	93382015	100474291	99122016	103591837	104518778	91365503	100831034	99707703
QI28	786.6	8.79	HMDB08039*	C36:2 PC	610897922	621191552	647633681	584430277	581123761	607979773	502417220	537282693	538025552	554079950	587977502	600734089
QI29	788.616	9.11	HMDB08038*	C36:1 PC	454832021	478433904	491512070	365743298	351330724	374796822	440625197	475508183	475279823	387519042	420617942	419616634
QI30	790.632	9.38	HMDB08036*	C36:0 PC	6564846	6459324	6261063	5549467	5345077	5902437	8527206	8631406	8774519	4835354	5198881	4984928
QI31	806.568	8.3	HMDB07991*	C38:6 PC	60938970	61579225	63399379	66866256	63721092	67501768	84835412	86899948	87510471	64245943	69281661	67197310
QI32	810.599	8.84	HMDB08048*	C38:4 PC	146518018	148131606	150696513	161671017	159708645	167847431	173363702	180021710	182694080	147817390	160313857	159371799
QI33	814.631	9.2	HMDB08270*	C38:2 PC	82421384	84482327	86277266	77193096	74218887	80394774	66682884	71210926	70625096	76414789	84833340	82893100
QI34	826.536	7.97	HMDB08511*	C40:10 PC	571014	558579	552421	484171	424665	481970	691542	723852	743868	535488	557372	542663
QI35	828.55	8.3	HMDB08731*	C40:9 PC	2315801	2581625	2632736	4219389	4446599	4451830	4160119	4554032	4644915	3143446	3332752	3328070
QI36	834.6	8.77	HMDB08057*	C40:6 PC	32974489	33626428	34025250	34427816	35791583	36497797	49498396	51797157	52576971	34588865	36013320	36894102
QI37	738.543	8.9	HMDB11214*	C34:5 PC plasmalogen	1852395	2031619	2031236	1398356	1441794	1516312	1873968	2015372	1972194	1442487	1609338	1626291
QI38	740.556	8.55	HMDB11212*	C34:4 PC plasmalogen	262329	310171	301215	300973	388659	305050	192130	200448	231736	296462	297214	326647
QI39	742.573	8.64	HMDB11211*	C34:3 PC plasmalogen	1488668	1498534	1479348	1529698	1478556	1583397	1946333	2073353	1905040	1559496	1543583	1593265
QI40	744.59	8.95	HMDB11210*	C34:2 PC plasmalogen	15926954	16029764	16584246	13372241	12862935	14092850	16148909	17173036	17158962	16113805	17152296	17932743
QI41	746.606	8.95	HMDB11208*	C34:1 PC plasmalogen-A	45324689	45980299	48219609	45816740	43585550	47827113	34053527	36553584	36431934	43101681	46466244	47643389
QI42	746.606	9.26	HMDB11239*	C34:1 PC plasmalogen-B	1333769	1314421	1306619	685440	700967	724495	1206510	1300793	1251740	936849	1042720	968169
QI43	766.572	8.41	HMDB11221*	C36:5 PC plasmalogen-A	778243	919856	831986	1242974	1127371	1275757	1325220	1339759	1284414	967846	1017905	1000527
QI44	766.572	8.66	HMDB11220*	C36:5 PC plasmalogen-B	3593630	3589091	3782520	8166182	8058366	8197061	6850690	6979458	7173672	4426874	4938373	4592851
QI45	768.587	8.94	HMDB11310*	C36:4 PC plasmalogen	2800232	2893766	2751494	3962425	4170119	4018345	2450319	2501548	2758416	3190195	3622763	3574964
QI46	772.621	9.08	HMDB11243*	C36:2 PC plasmalogen	8794820	9224687	9305931	9197496	8814183	9462666	6850175	7453379	7419173	8673785	9572925	9678058
QI47	774.637	9.4	HMDB11241*	C36:1 PC plasmalogen	12888026	13662245	13972045	9107844	8553484	9654531	8639155	9771270	9552400	10965289	12225883	12412846
QI48	790.573	8.59	HMDB11229*	C38:7 PC plasmalogen	3376037	3579039	3471954	6570024	6490311	6847831	6055959	6028804	6048907	4280899	4627359	4486061
QI49	792.589	8.72	HMDB11319*	C38:6 PC plasmalogen	8917350	9281397	9289796	12446225	12757396	12838435	13239089	13890598	14538340	9102675	9904218	9668807
QI50	796.62	9.14	HMDB11252*	C38:4 PC plasmalogen	13319144	14512370	14207589	15375392	15610848	16100599	16071058	16947280	17225106	13828638	15172116	14973038
QI51	818.605	9.03	HMDB11294*	C40:7 PC plasmalogen	3398168	3401521	3450515	4237003	4186173	4386205	5020828	5189958	5289375	3417973	3618825	3681233
QI52	690.506	8.2	HMDB08924*	C32:1 PE	1910516	1968090	2112662	1324037	1308041	1363153	1057505	1121187	1144585	1498495	1644317	1646999
QI53	692.523	7.77	HMDB08923*	C32:0 PE	3292331	3388047	3507975	2268413	2109164	2391339	2865369	3020686	3017795	2334175	2529951	2558614
QI54	716.522	8.35	HMDB08928*	C34:2 PE	4314428	4575717	4780863	2975370	2872343	3079414	2503141	2715059	2782482	3422844	3925784	3889710
QI55	720.554	8.28	HMDB08925*	C34:0 PE	24185210	24493001	24838414	19810746	18865923	20669149	25926016	26327485	26967018	19971224	21232963	20684001
QI56	740.522	8.38	HMDB08937*	C36:4 PE	3780695	3898652	3993161	2804456	2874293	3089908	3608107	3811931	3981132	3975465	4399803	4351204
QI57	742.538	8.5	HMDB09060*	C36:3 PE	4676594	4729064	5131532	3031698	2869422	3101617	3053222	3339771	3322317	3186466	3498205	3557997
QI58	744.553	8.8	HMDB08994*	C36:2 PE	28312052	29441851	31546395	21504389	21911075	22567619	17195670	19256807	19347278	22096392	23633015	24802495
QI59	746.569	9.11	HMDB08993*	C36:1 PE	46982906	49811113	51480424	41164051	40369688	41410064	38314858	42120126	41579235	41864163	45851094	45214716
QI60	748.585	8.75	HMDB08991*	C36:0 PE	15413139	15398968	15842038	13811769	13992335	14388306	18496681	19315142	19706463	12791578	13502059	13204930
QI61	764.522	8.3	HMDB09102*	C38:6 PE	5792907	5857448	6116938	5105854	4893873	5373034	5628918	5943900	6174980	5343863	5885199	5658442
QI62	766.537	8.51	HMDB09069*	C38:5 PE	12664675	13205549	13772407	9031744	8747334	9268012	10705233	11787060	11580408	11353813	12895694	12556571
QI63	768.554	8.84	HMDB09003*	C38:4 PE	32505278	34767162	36192048	27240040	27304922	28911790	33747580	37530906	37617534	32840386	35626367	35218989
QI64	772.584	8.58	HMDB08942*	C38:2 PE	57655661	59632659	60296761	52318156	50454979	53753280	53328364	56532871	55851819	49762298	54238540	53408796
QI65	792.553	8.77	HMDB09012*	C40:6 PE	47169368	49250880	51417999	45332210	45643113	47746067	57340626	62467984	62491264	46172170	49100087	49861589
QI66	700.527	8.72	HMDB11343*	C34:3 PE plasmalogen	47419	50230	41019	46302	49296	62867	5739	5057	22879	30873	45558	52384
QI67	702.543	8.96	HMDB08952*	C34:2 PE plasmalogen	5787219	5966627	6440089	4794559	4633079	5035216	3183167	3519287	3543673	4737452	5218360	5388609
QI68	724.527	8.68	HMDB11410*	C36:5 PE plasmalogen	10925260	11252228	11885021	10933884	11108382	11474276	10007388	10820943	10919341	10751827	11754629	11679747
QI69	726.543	8.83	HMDB11442*	C36:4 PE plasmalogen	455583	459712	549261	453877	426899	437844	277640	388510	357028	511126	537391	561291
QI70	728.558	9.07	HMDB11441*	C36:3 PE plasmalogen	2190133	2332098	2430052	2250508	2128578	2253583	1285713	1432017	1356950	1887801	2046675	2119467
QI71	730.575	9.39	HMDB09082*	C36:2 PE plasmalogen	5350789	5780390	6050799	4425854	4220988	4457204	3014009	3408731	3388758	4398467	5075557	5050294
QI72	732.589	9	HMDB09016*	C36:1 PE plasmalogen	1179478	1259109	1222139	591848	617868	621379	1086056	1127417	1077078	875108	916599	924295
QI73	748.528	8.6	HMDB11420*	C38:7 PE plasmalogen	15198232	16004490	16393983	14806064	14710316	15578711	12482730	13389806	13206613	13637559	15453276	14904102
QI74	750.543	8.73	HMDB11387*	C38:6 PE plasmalogen	19403329	19909051	20727475	20552690	20692761	21509081	17802465	19251637	19458998	17908476	19359873	19673936
QI75	752.558	9.12	HMDB11386*	C38:5 PE plasmalogen	19023681	20179983	20332974	16341611	16941970	16806681	17785810	19208606	19695596	16777852	18409642	18342046
QI76	756.589	8.87	HMDB11384*	C38:3 PE plasmalogen	226035	217857	248355	195566	202969	183357	300684	355549	315614	236136	259122	262319
QI77	776.559	9.04	HMDB11394*	C40:7 PE plasmalogen	37990470	40233059	41404279	33814138	32959567	34607468	35763145	38476851	38417297	30688250	33115124	32860180
QI78	796.525	8.72	n/a	C42:11 PE plasmalogen	147498	162347	169933	250984	341643	254136	105068	125740	159767	161108	128442	157600
QI3516	839.561	8.59	HMDB09805*	C34:0 PI	1939235	1979850	1753709	1850145	1730821	1581484	2443350	1950220	2019593	1472419	1379317	1357446
QI82	859.529	8.15	HMDB09789*	C36:4 PI	389553	335100	295068	287536	324908	255274	333673	234268	229858	348512	289737	313433
QI3341	863.563	8.29	HMDB09809*	C36:2 PI	908206	743057	684298	483406	487291	405232	461322	327795	342308	510960	426070	482844
QI83	887.563	8.35	HMDB09815*	C38:4 PI	3570058	3024913	2674976	3835059	3695966	3243935	3835857	3191012	3059213	2656600	2330517	2406613
QI3380	762.527	8.35	HMDB12357*	C34:1 PS	3577842	3437565	3071984	3292019	3130068	2843535	2858524	2343779	2420886	3082216	2865979	2946468
QI3083	792.577	7.93	HMDB12378*	C36:0 PS	147639	149715	171609	165406	143303	163007	53580	69501	62056	148249	179478	185807
QI84	808.508	7.98	HMDB12362*	C38:6 PS	337365	353020	356427	315125	324392	317697	327761	328954	341777	317957	340385	341306
QI85	812.545	8.53	HMDB12383*	C38:4 PS	926968	926615	807084	1029929	1010380	941405	977010	871751	927485	808847	766261	791327
QI86	836.543	8.47	HMDB10167*	C40:6 PS	11871357	11411690	10686167	9190116	8703303	7997708	10976509	9457848	9363451	8276406	7951803	7745195
QI87	300.29	4.2	HMDB00252	sphingosine	412224	452886	455947	277775	262334	287327	275785	308246	289889	306407	332765	338298
QI88	300.29	4.86	HMDB02100	palmithoylethanolamide	55751	59544	57123	60918	61141	59341	56139	59947	58373	118697	56080	57621
QI89	326.305	5.05	HMDB02088	N-Oleoylethanolamine	14730	15994	14496	12925	11410	15509	12759	14030	15724	48360	13817	16469
QI90	342.3	5.09	n/a	C2 Ceramide (d18:1)	4226	4631	4548	4027	5888	4525	3792	3537	5197	4105	5201	3837
QI91	538.519	8.21	HMDB04949	C16:0 Ceramide (d18:1)	1839318	1784564	1697572	1460221	1279574	1269150	1715474	1710102	1641063	1252499	1375961	1341901
QI92	622.614	9.59	HMDB04952	C22:0 Ceramide (d18:1)	1527432	1456166	1371864	995275	900133	937262	1219189	1266643	1122064	908352	973207	954152
QI93	650.645	10.01	HMDB04956	C24:0 Ceramide (d18:1)	6155927	5773008	5773028	6152281	5585637	6032142	5895223	6151652	5775146	5643849	6220366	6323413
QI94	648.629	9.65	HMDB04953*	C24:1 Ceramide (d18:1)	4121808	3960268	3890602	4301130	3790473	4069252	3904053	3999127	3851330	3711058	4218857	4166248
QI95	675.544	7.55	HMDB12097	C14:0 SM	6043910	6219289	6717599	4944758	4499509	5188711	4565356	5033754	5034085	4602056	5138241	5249104
QI96	701.559	7.71	n/a	C16:1 SM	7613495	8086598	8594866	5707951	5314804	6152862	6398422	7142170	7220870	6147489	7063739	7054439
QI97	703.575	8.07	HMDB10169	C16:0 SM	160202074	168080138	169312646	112457106	105435007	114264506	124222807	133814652	131119537	123843485	140135437	137889768
QI98	729.591	8.25	HMDB12101*	C18:1 SM	1478537	1529109	1609850	1133625	1079764	1219401	1262354	1260989	1346088	969469	1073110	1052009
QI99	731.606	8.57	HMDB01348	C18:0 SM	11491179	11767391	11578609	6104450	5955555	6292859	7738381	7821671	7807002	5669830	6151310	6014623
QI100	759.637	9.04	HMDB12102	C20:0 SM	3847451	3938800	3920822	1982613	1857761	1983050	2003420	2035383	2004378	1775263	1705892	1832836
QI101	785.653	9.19	HMDB12104*	C22:1 SM	6537991	6884533	7007612	5316236	5058424	5499220	4291982	4601571	4493414	4341956	4595440	4500540
QI102	787.669	9.48	HMDB12103	C22:0 SM	37940975	38205764	39431112	18736616	18337010	19422051	21418553	22458368	22048453	19640337	21279141	20858396
QI103	813.685	9.52	HMDB12107*	C24:1 SM	117055454	117058554	124120532	76217236	72318481	79773789	60498296	65673402	62940636	73540262	80910767	81137782
QI104	815.701	9.9	HMDB11697	C24:0 SM	101426494	99778440	102103341	39194794	37384374	41674848	51914910	56818839	54551646	50157701	56274170	55169825
QI105	619.543	11.53	HMDB06725	C14:0 CE	250954	246845	267622	256756	248405	278037	272903	291437	278985	256373	252756	270668
QI107	645.558	11.63	HMDB00658*	C16:1 CE	2056911	2122365	2179738	2180001	2152132	2240496	2197211	2292979	2306847	1970030	1959190	2058911
QI109	647.574	11.95	HMDB00885	C16:0 CE	1833520	1861141	1984530	1946689	1959823	2022432	1831155	1999935	1928193	1581510	1530678	1623990
QI111	669.558	11.46	HMDB10370*	C18:3 CE	614990	660249	680523	592250	561453	616031	677047	702187	704445	589879	592226	606175
QI113	671.574	11.73	HMDB00610*	C18:2 CE	2843941	3030141	3146467	3000326	2987119	3015261	2972675	3117959	3084834	2471369	2494614	2580599
QI115	673.589	12.04	HMDB00918*	C18:1 CE	4105474	4344109	4351639	4692542	4759561	4699701	4110289	4423734	4218578	3357166	3218092	3478052
QI117	675.605	12.36	HMDB10368	C18:0 CE	569233	567609	607359	558539	568988	602769	541393	606127	580258	424460	406092	438253
QI119	693.558	11.31	HMDB06731	C20:5 CE	857021	923772	963925	873562	808017	883002	1025756	1061187	1072109	846118	853261	847995
QI121	695.573	11.58	HMDB06726	C20:4 CE	3763060	3936643	4129392	4060066	3879782	4104632	4120797	4294473	4334592	3555462	3515164	3692187
QI123	697.589	11.84	HMDB06736*	C20:3 CE	735424	786270	834146	1092021	1063301	1121956	765522	814009	811226	704577	739190	738538
QI125	719.574	11.44	HMDB06733	C22:6 CE	1414894	1525068	1559600	1536844	1411266	1557262	1796729	1889882	1898228	1507641	1572737	1582613
QI127	721.589	11.68	HMDB10375*	C22:5 CE	307501	317803	329256	426373	402768	430341	446419	451703	462433	327226	352396	349142
QI129	723.605	11.94	HMDB06729*	C22:4 CE	113214	115049	123815	216516	209097	224907	177815	187305	195627	120216	134507	123700
QI131	323.219	4.25	HMDB11562*	C14:1 MAG	7323	7176	7910	8822	8686	8621	7299	8170	7567	7786	7558	7343
QI133	339.251	4.79	HMDB11565*	C16:1 MAG	12815	15958	13029	16537	16012	15079	13615	14683	12986	15474	12715	14514
QI135	381.298	5.68	HMDB11131	C18:0 MAG	904056	928839	940371	1074304	1102833	1079354	901963	988448	971700	894981	927750	974227
QI137	435.345	6.99	HMDB11582*	C22:1 MAG	30747	19837	24063	19858	17599	16902	44954	13058	8675	4714	20320	14583
QI139	584.525	8.73	HMDB07099*	C32:1 DAG_NH4	13434	32117	28101	5872	13429	9319	3503		4367	8967	11253	2834
QI140	591.496	9.04	HMDB07098*	C32:0 DAG	2366	4929	6957	9004	16684	12656	7318	2183	1734	8515	5057	11316
QI142	610.54	8.88	HMDB07103*	C34:2 DAG_NH4	44699	60136	66536	21545	20433	11655	24542	17951	20276	28906	29159	15660
QI143	617.511	9.18	HMDB07102*	C34:1 DAG	212120	242991	229407	233334	265942	221924	217947	206955	204566	202614	208606	215532
QI145	619.527	9.48	HMDB07100*	C34:0 DAG	140981	144919	136385	264816	303616	255102	286653	317084	306940	221361	208626	226749
QI147	643.527	9.3	HMDB07218*	C36:2 DAG	423634	519613	553162	482339	462344	457066	386336	419678	435577	397602	427222	433268
QI149	645.543	9.6	HMDB07216*	C36:1 DAG	732208	840308	859506	780763	777547	805104	944898	981678	985741	701515	751170	762888
QI151	647.559	9.85	HMDB07158*	C36:0 DAG	115333	125694	120166	238190	250410	243256	186358	216537	220741	172061	166452	178492
QI153	667.528	9.32	HMDB07170*	C38:4 DAG	95173	120797	131124	140617	134333	128566	153824	181048	168735	103380	121027	125763
QI155	766.692	10.96	n/a	C44:1 TAG_NH4	65829	91102	100641	91034	87396	106715	59274	70067	69374	115688	93276	87774
QI156	773.663	11.18	HMDB42063*	C44:0 TAG	24802	37656	35611	40922	31716	38366	25402	24203	28260	42428	35088	33517
QI158	780.708	11.12	HMDB42099*	C45:1 TAG_NH4	52885	89003	100669	60431	66928	92577	42680	54324	58248	96152	58852	53386
QI159	782.723	11.35	HMDB42093*	C45:0 TAG_NH4	71673	128107	127297	102919	84230	122405	64066	84908	98975	113715	79037	66068
QI160	797.663	11.07	HMDB10419*	C46:2 TAG	55746	66101	71699	79219	72159	86224	57676	62149	64134	101918	92925	93047
QI162	799.679	11.29	HMDB10412*	C46:1 TAG	217163	265188	263538	296385	269530	311496	221181	240427	247718	390309	392769	368187
QI164	801.694	11.52	HMDB10411*	C46:0 TAG	151772	188844	185481	180308	175193	196647	158543	168035	176542	247511	258167	246463
QI166	811.679	11.24	HMDB42076*	C47:2 TAG	43230	64229	71840	55696	52246	67050	36366	44148	47877	85617	70544	66095
QI168	813.694	11.46	HMDB42100*	C47:1 TAG	110376	147250	170024	123443	122351	157200	101865	111740	125795	188225	159480	163008
QI170	815.71	11.68	HMDB42094*	C47:0 TAG	45877	64929	70579	52558	55213	60471	45047	49985	56963	66206	58900	55601
QI172	816.708	11.02	n/a	C48:4 TAG_NH4	48242	49829	47698	33990	27536	38585	59096	60424	64363	74759	76119	73077
QI173	823.679	11.17	HMDB05432*	C48:3 TAG	99146	109681	112978	109651	102685	121671	114431	113863	128635	190724	200160	187457
QI175	825.694	11.39	HMDB05376*	C48:2 TAG	526843	581633	607564	630350	578072	664639	534766	558726	588821	1016113	1096655	1054253
QI177	827.71	11.62	HMDB05359*	C48:1 TAG	965517	1045641	1046104	1059681	1001741	1094438	948423	998324	1036642	1734283	1857049	1824117
QI179	829.726	11.86	HMDB05356*	C48:0 TAG	537352	598792	600388	545521	546915	576494	570391	617803	600632	870771	923154	911747
QI181	832.738	11.36	HMDB42103*	C49:3 TAG_NH4	136545	144633	155893	135165	122740	162923	156066	171312	173385	262730	262014	250161
QI182	839.71	11.55	HMDB11706*	C49:2 TAG	176991	205670	213405	211857	208081	244254	201556	210859	214557	387088	403904	381528
QI184	841.726	11.79	HMDB11705*	C49:1 TAG	322614	365957	384159	363499	369516	396594	387149	410255	410875	586431	616556	606622
QI186	843.741	12.01	HMDB42095*	C49:0 TAG	54005	63216	64084	52211	48472	60356	68372	69035	74613	79591	76222	82262
QI188	847.679	11.13	HMDB10471*	C50:5 TAG	25325	25482	24864	18611	12176	16640	36231	38872	38387	37332	39420	38778
QI190	849.695	11.34	HMDB05435*	C50:4 TAG	104697	112304	112408	101301	89289	102960	142534	152758	151780	187498	201263	194968
QI192	846.754	11.5	HMDB05433*	C50:3 TAG_NH4	1649955	1652385	1709823	1663451	1519278	1763549	1837419	1910501	1928761	3554227	3803887	3668242
QI193	853.725	11.72	HMDB05377*	C50:2 TAG	2585696	2688793	2733615	2741895	2647957	2821805	2529608	2601396	2681418	5124954	5728295	5555625
QI195	855.741	11.96	HMDB05360*	C50:1 TAG	2868795	3120605	3178746	3046818	3087578	3199276	3069114	3280605	3293012	5278466	5848212	5691274
QI197	857.757	12.2	HMDB05357*	C50:0 TAG	1161702	1251295	1196298	1030120	1045983	1098170	1387497	1499753	1424284	1726307	1788172	1926624
QI199	865.726	11.66	HMDB11701*	C51:3 TAG	190263	205569	203220	216230	194290	214024	232190	232903	253338	452762	493587	493091
QI201	867.741	11.88	HMDB05362*	C51:2 TAG	709423	769280	771648	808289	795292	838271	838762	883381	915572	1545716	1662138	1626658
QI203	869.757	12.12	HMDB42104*	C51:1 TAG	627511	662748	651872	700241	681069	726646	805262	887631	853764	1051430	1077991	1111352
QI205	871.773	12.37	HMDB31106*	C51:0 TAG	120202	128720	130506	121956	128395	125325	197032	200487	202172	179037	177824	187424
QI207	873.694	11.25	HMDB05436*	C52:6 TAG	79172	82237	81384	50675	44651	58329	116819	124092	129869	87736	90946	90144
QI209	875.71	11.45	HMDB05380*	C52:5 TAG	312676	330646	332452	269860	243034	267828	471071	474787	504461	461736	490245	473215
QI211	877.725	11.68	HMDB05363*	C52:4 TAG	766906	811388	810965	784852	719680	769657	1045023	1048159	1100289	1420024	1569316	1491871
QI213	879.741	11.82	HMDB05384*	C52:3 TAG	2514567	2671199	2710316	2798246	2638100	2844891	2738912	2792395	2912873	5403172	6037530	5727384
QI215	881.756	12.05	HMDB05369*	C52:2 TAG	6100638	6345059	6364770	6994028	6770032	7069886	6201727	6522713	6574714	11792625	12459898	12455140
QI217	883.772	12.3	HMDB05367*	C52:1 TAG	5786393	6256254	6205745	5818263	5703316	6120675	6826995	7063625	7412841	9478895	10198717	10101156
QI219	885.789	12.56	HMDB05365*	C52:0 TAG	1467260	1559659	1468976	1159092	1180992	1195169	2065814	2237544	2133125	2213362	2335922	2310105
QI221	893.756	11.98	HMDB43058*	C53:3 TAG	513301	555524	536887	666053	628597	664468	643126	628582	667846	1136212	1234046	1215636
QI223	895.773	12.22	HMDB42196*	C53:2 TAG	1224796	1317859	1329387	1563200	1475212	1619638	1641196	1639893	1728674	2522280	2682607	2783083
QI225	892.739	11.13	HMDB10518*	C54:8 TAG_NH4	84299	79185	84693	40175	28380	37522	125974	141680	134884	74196	77672	83515
QI226	899.71	11.35	HMDB05447*	C54:7 TAG	196678	207446	208796	143488	118325	146836	300350	314601	328253	193989	215441	211502
QI228	901.725	11.58	HMDB05391*	C54:6 TAG	605396	652735	654127	529314	482773	523293	972917	1021931	1046871	673109	726351	724051
QI230	903.74	11.77	HMDB05385*	C54:5 TAG	1310644	1387480	1386187	1246464	1159098	1271984	2137468	2182776	2236785	1617634	1753183	1738323
QI232	905.756	11.91	HMDB05370*	C54:4 TAG	1953376	2085881	2088835	2294833	2152717	2302718	2816209	2865567	3017294	3292652	3549390	3430075
QI234	907.772	12.15	HMDB05405*	C54:3 TAG	6300848	6544810	6587848	8032565	7587539	8080658	6453249	6628337	6840687	12032064	12615065	12679464
QI236	909.788	12.4	HMDB05403*	C54:2 TAG	8249524	8706185	8920023	10090158	9520081	10502748	9309847	9561868	9951158	14480599	15536501	15052825
QI238	911.804	12.65	HMDB05395*	C54:1 TAG	4727287	5054563	4825266	4428287	4320044	4697668	5790111	6026134	6122057	6857282	7291791	7337044
QI240	921.788	12.33	HMDB42466*	C55:3 TAG	567980	603777	597325	963491	860980	980798	723871	735447	775933	1185888	1238275	1195528
QI242	923.804	12.57	HMDB42226*	C55:2 TAG	666228	719250	710016	976811	930144	1008188	958217	975468	1013435	1442806	1529845	1486476
QI244	918.755	11.26	HMDB05448*	C56:9 TAG_NH4	115670	109333	121529	46695	39125	52937	193825	213437	204371	103453	105751	108919
QI245	925.726	11.46	HMDB05392*	C56:8 TAG	246565	257034	263204	166022	152018	169095	424123	434030	457803	242442	259588	261440
QI247	927.741	11.67	HMDB05462*	C56:7 TAG	940349	968224	964786	739579	663975	747776	1513040	1531765	1597706	887385	954475	939891
QI249	929.756	11.8	HMDB05456*	C56:6 TAG	1922217	2030484	2011139	1760416	1675432	1824164	3286144	3376813	3460688	1929080	2100142	2041541
QI251	931.771	12.02	HMDB05406*	C56:5 TAG	2384055	2448136	2433127	2579907	2411947	2552818	3828852	3952807	3958270	2447995	2581428	2538694
QI253	933.787	12.24	HMDB05398*	C56:4 TAG	2890550	3021012	3002351	3837899	3525578	3878746	4170759	4194879	4421485	3741655	3997688	3869522
QI255	935.804	12.49	HMDB05410*	C56:3 TAG	3029385	3162649	3147272	4733838	4176104	4684183	3353128	3426571	3658773	5849012	6401968	6095351
QI257	937.82	12.75	HMDB05404*	C56:2 TAG	2570682	2728173	2799901	3435434	3099639	3550405	3130850	3204427	3301315	4862691	5360780	5163450
QI259	939.836	13.04	HMDB05396*	C56:1 TAG	1158509	1214100	1236643	995017	980220	1060490	1438320	1515668	1458604	1730578	1867670	1886149
QI261	942.755	11.18	HMDB10531*	C58:11 TAG_NH4	23616	23613	23387	7192	5884	11939	64742	68200	62809	29442	31149	30451
QI262	949.727	11.4	HMDB05476*	C58:10 TAG	97614	101093	112177	47896	41500	51809	231359	255583	240450	106806	112469	107112
QI264	951.741	11.53	HMDB05463*	C58:9 TAG	212257	230837	215384	151505	141365	160491	465778	486993	501913	220797	239867	225612
QI266	953.757	11.77	HMDB05413*	C58:8 TAG	734839	764817	767592	589881	547339	580559	1336460	1340511	1377146	676297	737522	707616
QI268	955.772	12	HMDB05471*	C58:7 TAG	648200	731827	684652	574553	534390	565766	1041510	904507	1067421	465761	532996	523103
QI270	957.787	12.12	HMDB05458*	C58:6 TAG	2293308	2368978	2342868	2537776	2355812	2556132	4083125	4239954	4285383	1838462	1853889	1867382
QI272	968.771	11.32	HMDB05478*	C60:12 TAG_NH4	81833	81894	81474	32109	28833	34577	176379	186283	186084	90111	97083	83639
QI273	383.331	6.73	HMDB03896	7-Dehydrodesmosterol	11825	12170	12054	9474	9488	9434	9801	10256	10825	8869	10058	10198
QI274	369.351	7.21	HMDB00067	cholesterol	7321187	8292392	8424250	5423015	5086888	5624917	5579404	6367869	6520858	6086915	6631939	6565078
QI275	401.378	7.22	HMDB02869	campesterol	21908	23173	24196	16027	14207	16738	16323	17127	20719	17593	20515	20296
QI276	885.673	11.57	HMDB01072	coenzyme Q10	1416756	1662589	1612833	1085889	1007689	1098736	1430777	1381004	1499188	1187572	1441225	1322321
QI277	518.322	4.69	redundant ion	C16:0 LPC_Na	209935	206281	214997	238683	222244	253582	257737	287150	270641	260599	304043	309255
QI106	614.587	11.53	redundant ion	NH4_C14:0 CE	176369	174802	197039	177488	164317	183261	193578	204801	204140	190462	177771	186183
QI108	640.603	11.63	redundant ion	NH4_C16:1 CE	4042880	4214702	4347102	3964149	3789880	4108964	4527364	4639145	4768417	3872908	3848317	3990050
QI110	642.618	11.95	redundant ion	NH4_C16:0 CE	2252939	2373952	2568906	2288900	2255570	2396766	2466625	2604563	2618978	2081044	2041358	2138322
QI112	664.603	11.46	redundant ion	NH4_C18:3 CE	1169946	1222280	1287881	1085867	1023572	1136093	1310790	1357248	1378990	1127877	1129413	1161253
QI114	666.618	11.73	redundant ion	NH4_C18:2 CE	6968816	7166501	7587278	6734021	6783050	7059977	7660788	8035143	7868859	6392870	6519894	6695888
QI116	668.634	12.04	redundant ion	NH4_C18:1 CE	11713386	12364305	12662786	12820491	12482920	12948123	12661093	13537125	12905186	10781996	10650643	11287080
QI118	670.65	12.36	redundant ion	NH4_C18:0 CE	698836	735878	761695	692403	674202	734422	731419	786145	779953	598395	581522	613749
QI120	688.603	11.31	redundant ion	NH4_C20:5 CE	1408442	1454523	1530805	1366806	1230412	1404564	1626691	1692696	1693759	1340274	1353792	1337924
QI122	690.618	11.59	redundant ion	NH4_C20:4 CE	8203388	8409965	9122874	8186097	7746730	8448096	9416564	9851174	9773456	7866298	7923450	8014179
QI124	692.634	11.84	redundant ion	NH4_C20:3 CE	1601630	1651313	1782379	2169005	2111022	2313685	1805804	1902589	1915586	1649066	1816656	1748693
QI126	714.619	11.44	redundant ion	NH4_C22:6 CE	2780327	2882052	3045009	2857566	2636420	2964132	3452807	3647513	3652118	2914697	3004748	3014762
QI128	716.634	11.67	redundant ion	NH4_C22:5 CE	790813	814013	863383	1007862	951480	1024566	1163546	1206577	1209961	859104	934208	916703
QI130	718.649	11.94	redundant ion	NH4_C22:4 CE	344705	350102	378970	565938	552277	608146	560037	593277	605079	377493	427199	403401
QI132	318.264	4.21	redundant ion	NH4_C14:1 MAG	5228	2999	4259	4223	4126	4003	3888	3222	4538	4483	3774	4891
QI134	334.295	4.89	redundant ion	NH4_C16:1 MAG	4113	4870	4102	4390	4864	3970	4445	3902	4596	4525	4457	4713
QI136	376.342	5.68	redundant ion	NH4_C18:0 MAG	145769	156244	149421	171076	169698	165517	151570	154685	155254	150475	151930	151138
QI138	430.389	6.98	redundant ion	NH4_C22:1 MAG	54104	34710	40044	33384	29149	28597	75841	25433	17277	13232	35894	24869
QI141	586.54	9.04	redundant ion	NH4_C32:0 DAG	155283	163018	146273	129167	135693	133667	137170	139907	150434	132952	146299	138366
QI144	612.556	9.18	redundant ion	NH4_C34:1 DAG	856350	944441	919815	621850	602763	615138	708335	711338	721778	630448	697976	683388
QI146	614.572	9.48	redundant ion	NH4_C34:0 DAG	276696	279738	259756	292123	300581	286928	393144	406382	392379	277114	279567	282225
QI148	638.572	9.3	redundant ion	NH4_C36:2 DAG	962406	963750	991933	606066	528978	582366	627010	619737	643226	622062	701037	650737
QI150	640.588	9.6	redundant ion	NH4_C36:1 DAG	923880	965807	1023155	663899	629873	671011	887489	912408	916449	646993	714181	701051
QI152	642.603	9.88	redundant ion	NH4_C36:0 DAG	142324	148788	138066	181117	186857	184015	171465	203664	196288	152734	149210	158486
QI154	662.572	9.32	redundant ion	NH4_C38:4 DAG	216633	220420	215201	155542	130883	149123	245575	239874	225294	148518	167755	177617
QI157	768.708	11.19	redundant ion	NH4_C44:0 TAG	95925	136600	131851	147290	118191	142590	84925	110123	109478	152329	128292	118780
QI161	792.708	11.06	redundant ion	NH4_C46:2 TAG	165290	203812	206729	218754	203124	244053	157312	180352	183211	290859	279929	272441
QI163	794.724	11.3	redundant ion	NH4_C46:1 TAG	509945	598723	612879	649464	614939	730351	514063	553965	560948	918970	918708	853173
QI165	796.739	11.53	redundant ion	NH4_C46:0 TAG	518919	574305	588890	577145	545873	630991	525957	580864	561015	845262	803196	796296
QI167	806.724	11.25	redundant ion	NH4_C47:2 TAG	100503	135371	158741	113185	113075	160012	88688	112532	113827	190546	154505	143360
QI169	808.739	11.46	redundant ion	NH4_C47:1 TAG	293961	366717	431989	327126	335238	428616	292779	345510	347365	534924	446300	435961
QI171	810.755	11.69	redundant ion	NH4_C47:0 TAG	242143	306676	327437	263492	264627	306378	260422	278950	290927	358657	319479	310546
QI174	818.724	11.25	redundant ion	NH4_C48:3 TAG	233466	257178	264518	262373	243681	294887	263016	277416	289415	435616	450314	428959
QI176	820.739	11.4	redundant ion	NH4_C48:2 TAG	1115705	1173269	1226452	1286472	1195143	1407762	1131971	1211282	1235306	2180920	2334722	2274265
QI178	822.754	11.63	redundant ion	NH4_C48:1 TAG	3253784	3386829	3505194	3298247	3121646	3550687	3266048	3451445	3527533	5887580	6294053	6111225
QI180	824.77	11.86	redundant ion	NH4_C48:0 TAG	1816717	1901196	1928199	1746856	1768796	1903344	1980932	2174855	2106320	3026848	3303864	3179997
QI183	834.754	11.56	redundant ion	NH4_C49:2 TAG	526832	570508	624760	564148	551162	661671	593672	650164	638707	1092241	1114227	1060464
QI185	836.77	11.79	redundant ion	NH4_C49:1 TAG	1011667	1100522	1147406	1037122	1060530	1193642	1199407	1330423	1259465	1891467	1992770	1967010
QI187	838.786	12.02	redundant ion	NH4_C49:0 TAG	333423	378079	380394	356902	361643	386190	471472	526895	477680	586531	577677	596883
QI189	842.723	11.11	redundant ion	NH4_C50:5 TAG	95883	96456	95608	70116	59265	75878	134353	135437	142001	141674	147141	147006
QI191	844.739	11.35	redundant ion	NH4_C50:4 TAG	403373	412550	420029	357923	317466	379203	530874	535197	562220	744064	804681	763259
QI194	848.77	11.72	redundant ion	NH4_C50:2 TAG	6601017	6621470	6891956	6680484	6472422	7007107	6663462	6940680	7080361	13686103	15468165	14778077
QI196	850.785	11.96	redundant ion	NH4_C50:1 TAG	10987818	11382150	11869986	10768237	10675347	11600928	12009061	12879765	12947302	21769271	24151363	23366513
QI198	852.802	12.2	redundant ion	NH4_C50:0 TAG	3426933	3509174	3438241	2978340	3006137	3264068	4245810	4576078	4306807	5794253	6124780	6492185
QI200	860.77	11.66	redundant ion	NH4_C51:3 TAG	643468	641321	669810	652057	605314	709551	758787	805784	823541	1408020	1524956	1492660
QI202	862.785	11.88	redundant ion	NH4_C51:2 TAG	2205910	2244708	2383513	2363457	2327800	2626991	2705880	2860932	2880106	5196572	5605885	5400875
QI204	864.802	12.12	redundant ion	NH4_C51:1 TAG	1958424	1970099	2000475	2051642	2045158	2211009	2695705	2839285	2801788	3954377	4052051	4094118
QI206	866.817	12.37	redundant ion	NH4_C51:0 TAG	435390	452184	456105	422930	413201	463238	733032	781945	746442	756778	795118	793364
QI208	868.74	11.28	redundant ion	NH4_C52:6 TAG	240796	242876	249399	182855	156584	193931	349850	387101	369017	276594	279432	277190
QI210	870.755	11.45	redundant ion	NH4_C52:5 TAG	765642	763374	777221	638787	573832	670089	1105981	1167723	1191199	1161471	1217971	1193638
QI212	872.77	11.68	redundant ion	NH4_C52:4 TAG	2209195	2158035	2266363	2072608	1901631	2207614	2994056	3055594	3140110	4141431	4485643	4328883
QI214	874.785	11.82	redundant ion	NH4_C52:3 TAG	6909719	6899088	7215711	7267435	6868970	7739801	7761662	8057831	8176564	15855892	17751166	16788515
QI216	876.801	12.05	redundant ion	NH4_C52:2 TAG	22092059	22238854	22610423	23863075	22630357	24545032	23985108	24926509	24867129	49860636	53682073	52497115
QI218	878.817	12.3	redundant ion	NH4_C52:1 TAG	17315574	17555810	17741689	16419049	16351826	18366286	21345579	22206935	22762931	33306531	35627779	35211824
QI220	880.833	12.56	redundant ion	NH4_C52:0 TAG	3714774	3709141	3570909	2916487	2943479	3152562	5397212	5818640	5416165	6040035	6351282	6344415
QI222	888.801	11.98	redundant ion	NH4_C53:3 TAG	1503684	1560387	1607070	1809732	1701282	1916520	1964249	2028823	2066056	3699802	4051774	3886042
QI224	890.817	12.23	redundant ion	NH4_C53:2 TAG	3418311	3410966	3467387	4182520	3934923	4537920	4714672	4780326	4869090	7879827	8441840	8558773
QI227	894.755	11.35	redundant ion	NH4_C54:7 TAG	491060	492013	506082	339620	310317	375374	714935	760865	759941	488654	518596	504452
QI229	896.77	11.58	redundant ion	NH4_C54:6 TAG	1553735	1557415	1611130	1257289	1161390	1313295	2461597	2627996	2605603	1781416	1851783	1837685
QI231	898.785	11.77	redundant ion	NH4_C54:5 TAG	3494141	3417613	3489413	3067285	2969507	3266435	5709328	5888409	5886577	4480553	4853156	4761746
QI233	900.8	11.91	redundant ion	NH4_C54:4 TAG	5536811	5543764	5810702	6111801	5733705	6471399	8259757	8473126	8633251	10132550	11027046	10510373
QI235	902.817	12.15	redundant ion	NH4_C54:3 TAG	17547747	17292815	17921526	21569647	20145588	22276400	19424592	19619789	20327312	39657231	42359590	41394301
QI237	904.833	12.4	redundant ion	NH4_C54:2 TAG	22062626	22538801	23385994	26500222	24373983	28176858	26759839	26871854	28619556	46894926	50920713	48338966
QI239	906.849	12.65	redundant ion	NH4_C54:1 TAG	10978955	11034916	10833008	9866815	9719069	10812314	13803183	14375016	14274475	17111411	18202397	18375206
QI241	916.832	12.32	redundant ion	NH4_C55:3 TAG	2004618	2024080	2055028	2970065	2741058	3178191	2684127	2678363	2863361	4581208	4861558	4741313
QI243	918.849	12.57	redundant ion	NH4_C55:2 TAG	1599161	1591677	1615361	2245326	2105056	2365368	2315134	2449562	2437324	3589668	3835640	3782130
QI246	920.771	11.46	redundant ion	NH4_C56:8 TAG	608963	599856	621398	405742	383127	441564	1017570	1115127	1082128	618398	654251	655223
QI248	922.785	11.67	redundant ion	NH4_C56:7 TAG	2610508	2581605	2646642	1987844	1819695	2072056	4309754	4410656	4431498	2598772	2783254	2768738
QI250	924.801	11.8	redundant ion	NH4_C56:6 TAG	4979379	4942423	5108445	4336818	4148407	4632542	8702245	9030935	8983632	5275981	5763387	5471224
QI252	926.816	12.02	redundant ion	NH4_C56:5 TAG	7833387	7843987	7879281	8223344	7581368	8422069	13550347	13930004	13949963	9435550	9937168	9629473
QI254	928.833	12.25	redundant ion	NH4_C56:4 TAG	6897322	6807201	6884043	8812709	8204736	9543571	10186640	10171072	10652193	10519290	11184948	10959930
QI256	930.849	12.49	redundant ion	NH4_C56:3 TAG	6893250	6823237	6892766	10581759	9427917	11068258	7906542	8186776	8427777	14987482	16245729	15551294
QI258	932.865	12.75	redundant ion	NH4_C56:2 TAG	5535806	5400005	5698758	7087713	6622586	7697071	6810299	6987368	6953827	11186575	12171939	11913715
QI260	934.881	13.04	redundant ion	NH4_C56:1 TAG	2302813	2178964	2258183	1873805	1869534	2073394	2732713	2964296	2749693	3526273	3686374	3815268
QI263	944.772	11.41	redundant ion	NH4_C58:10 TAG	216632	217513	224238	126216	114358	132409	437477	467410	461774	227646	240091	235631
QI265	946.786	11.54	redundant ion	NH4_C58:9 TAG	842648	770054	821168	575385	525498	616392	1788846	1956064	1872264	849355	878964	880758
QI267	948.802	11.77	redundant ion	NH4_C58:8 TAG	1847206	1865088	1884543	1391911	1295587	1437627	3256741	3272149	3346504	1708258	1902838	1841497
QI269	950.817	12	redundant ion	NH4_C58:7 TAG	2059661	2179712	2088535	1684026	1549222	1746857	3375214	3105280	3454929	1623280	1884855	1835724
QI271	952.832	12.12	redundant ion	NH4_C58:6 TAG	6226837	6167207	6182746	6685609	6145986	6826396	11769449	11964663	12067359	5894928	6091750	5984892
QI278	430.243	2.51			30835	31604	24041	22562	32031	28556	28001	22363	29338	26639	29398	30822
QI279	236.112	2.57			50343	36938	38437	36528	43207	39254	37594	39176	40366	37769	38390	58783
QI280	241.068	2.57			9131	6846	7034	6385	7895	7214	7007	7308	7353	7104	6878	11123
QI281	583.377	2.59			4538	3470	4462	5366	5892	6186	4236	5368	4303	4940	5145	4847
QI282	288.18	2.66			5489	5789	5397	5876	6684	6374	5623	5595	5787	5691	5776	6033
QI283	357.214	2.69			8792	10169	9070	9804	11060	10208	9197	9151	9733	9119	9344	9734
QI284	357.716	2.69			3318	3433	3534	3498	3974	3693	3361	3277	3567	3464	3476	3504
QI285	713.422	2.69			33766	36447	33852	36760	41008	38386	33890	33050	34722	34526	34290	36578
QI286	353.116	2.7			22677	21018	27306	43085	30772	33011	37287	29748	32330	32345	31304	31865
QI287	358.259	2.73			5804	6871	6412	6904	7977	7095	6350	6364	6681	6189	6228	6698
QI288	564.359	2.73			7882	8779	9748	10840	11088	10917	8660	9795	8729	8691	8385	8727
QI289	257.099	2.74			32582	35215	33844	36553	41125	38226	32646	33992	34431	33608	32808	35066
QI290	472.23	2.81									17583	15382	16173	16823	16517	17516
QI291	498.804	2.83			15574	19270	18613	19301	20035	17436	16406	17226	18837	14376	16696	15963
QI292	499.305	2.83			7646	9724	9596	9489	9982	8607	8192	8350	9378	7160	8516	8019
QI293	257.057	2.84			4779	4700	5137	5717	6080	5851	4623	5239	4880	4815	4872	5294
QI294	329.157	2.84			7661	7830	7849	8328	9242	8921	7605	7990	8089	7685	7942	8357
QI295	518.296	2.84			29438	31978	29829	31358	35988	33332	29033	29925	32040	28754	29706	30415
QI296	320.222	2.85			6745	7035	6991	7161	8136	7549	6569	6983	6966	6311	6827	7190
QI297	309.127	2.93			32851	35071	42365	40601	29416	35258	41196	36964	40007	36745	38664	36164
QI298	277.104	2.95			7007	7452	7193	7745	9022	7877	7343	7061	7349	7070	7357	7806
QI299	321.13	2.96			143341	14252	14311	61383	17508	22982	23284	165717	33111	66386	50573	22580
QI300	640.393	2.97			4725	3827	4242	5696	6109	6359	4040	6265	4635	5304	4353	5340
QI301	273.126	2.97			50269	51067	51393	56190	56073	53808	47027	51709	51444	45651	47573	47842
QI302	640.894	2.97			3003	1976	2686	3792	4052	3973	2683	3090	2412	3024	2834	3287
QI303	355.063	2.99			10806	12377	14949	13760	9745	11731	14733	12324	13514	12336	12596	11602
QI304	233.078	3.02			5824	5113	5363	6442	5960	6384	6204	5968	5112	5356	5235	6645
QI305	223.13	3.05			6689	4959	5149	5077	5191	5403	4508	6032	4390	4779	6077	4552
QI306	224.126	3.05			3506	3770	3529	4108	4377	4063	3534	3541	3730	3598	3643	3713
QI307	420.238	3.07			18086	20811	19645	21030	23204	21507	18782	20236	21044	19601	19211	21133
QI308	257.057	3.07			26352	28168	26723	29370	31994	30460	26593	27972	28455	27180	27344	29154
QI309	274.084	3.07			19457	21659	20964	22101	23971	22512	20278	20394	21619	20189	20939	21238
QI310	315.11	3.07			14103	16195	15297	16232	17524	16280	14170	15242	15447	14809	14968	16082
QI311	604.385	3.07			39912	291774	249012	162029	91457	24782	109769	62306	216514	16485	92707	28387
QI312	514.241	3.08									181677	165286	177361	145772	159335	152277
QI313	536.223	3.08									54172	47316	51612	43369	47362	44420
QI314	246.16	3.09			7552	8116	8043	8676	9333	9208	7889	8817	8717	7627	7840	8314
QI315	302.938	3.13			115390	114164	115455	134662	143708	136551	116094	125658	118560	117641	117993	121495
QI316	335.106	3.15			6871	6759	8752	7865	5612	6393	7601	6415	7397	6728	7834	7071
QI317	246.17	3.16			12610	13457	12787	14204	14824	14183	12501	12979	12515	12816	12937	13330
QI318	273.126	3.17			9995	11237	11467	12533	11941	10798	9825	10558	11208	9414	10347	10014
QI319	519.336	3.18			10295	13639	12855	13494	13928	13739	11892	11986	12089	11762	12394	12198
QI320	519.837	3.18			4937	5767	5762	5813	6897	6203	5569	5415	5611	5128	5682	5316
QI321	281.138	3.18			80743	14317	15208	21088	17342	25845	16022	36579	16135	17877	18729	16663
QI322	245.114	3.19			4007	4321	4157	4559	4952	4717	4123	4235	4277	4170	4468	4211
QI323	377.746	3.21			26721	30461	29629	31800	33642	31753	28480	28015	28367	27132	27956	29045
QI324	754.485	3.21			38549	42529	38805	41878	45913	44821	36634	38553	39794	38696	38992	42122
QI325	236.167	3.21			193969	224728	222591	244895	245389	226561	207573	214452	224723	194426	204570	205510
QI326	378.248	3.21			12054	12814	12949	14557	15322	14370	11400	12378	12708	11827	12534	13283
QI327	303.12	3.21			289593	16439	22158	47091	27017	69556	31491	120534	29316	39907	41152	30606
QI328	258.149	3.23			60092	62408	61689	69261	73514	70025	63140	65070	65310	59523	64094	63128
QI329	333.166	3.23			3775	4164	3892	4023	4899	4367	3882	3710	4001	3929	3864	4143
QI330	257.136	3.23			6873	7420	7228	7715	8353	8277	7120	7101	7177	6939	7410	7480
QI331	516.203	3.23			90917	120	889	5452	116	12908	1327	28653	1498	4121	4166	1613
QI332	277.128	3.24			45339	29560	37637	43265	14474	28314	65174	48438	15296	21618	22311	32343
QI333	299.11	3.24			16040	10126	13199	15567	4196	10507	23999	17653	4761	7807	7542	11722
QI334	327.141	3.24			17986	19278	19330	20641	21774	22014	17913	18731	18669	17895	19078	19419
QI335	335.181	3.25			7357	5541	6500	7125	4002	5507	9995	7902	3874	4760	4529	5918
QI336	399.178	3.25			12795	11440	12972	13979	13494	15286	12066	13321	13041	13578	13014	12641
QI337	261.11	3.25			44363	47996	48063	52557	55454	53177	47265	46903	45108	43423	44532	49866
QI338	302.938	3.25			53201	52632	53755	61191	66672	63867	52763	57342	55279	53971	53907	54156
QI339	241.14	3.26			12095	12102	13046	13874	14465	13722	12431	13164	12508	12225	12395	13192
QI340	434.254	3.26			8689	9462	9095	9435	10560	10221	9117	8626	9081	9334	8950	9055
QI341	471.307	3.27			416986	443298	450733	485480	514758	484215	424998	449018	445196	433035	437884	453596
QI342	252.123	3.27			3878	4685	4040	3918	4740	4214	4025	3714	4298	3957	4106	4068
QI343	235.096	3.28			3425	3789	3263	3076	3965	3537	3469	2814	3496	3547	3586	3610
QI344	293.172	3.28			14435	16933	17529	14192	18337	19040	11808	13105	17030	19843	25415	18893
QI345	253.142	3.29			31398	27739	27929	30494	32137	31836	26253	29078	27315	26776	28210	28273
QI346	275.125	3.29			37996	15111	15230	18325	18438	21041	15120	22641	15652	15975	15863	15705
QI347	300.18	3.31			35235	39257	38078	40586	42141	41386	36587	37474	37978	36289	37146	38090
QI348	231.17	3.31			16413	7299	9049	9774	10054	16392	14218	11152	14219	15222	12107	20390
QI349	369.188	3.31			7216	8007	7318	8815	9393	8814	8013	7986	7655	7216	7951	8063
QI350	513.317	3.32			28767	29879	30802	35112	33715	34430	28677	29588	30825	29713	29915	29789
QI351	223.168	3.32			4745	4610	5124	5233	5476	5849	4936	5149	4536	5056	5437	4868
QI352	311.146	3.32			36707	39377	38274	41505	45152	44912	37772	39110	38160	36551	39142	39545
QI353	313.162	3.32			41121	43728	42770	46173	50517	47724	42697	44738	42597	42140	44357	44695
QI354	423.141	3.32			25218	24124	26694	31221	28965	30624	25340	28918	27139	28117	27355	26837
QI355	229.169	3.33			5261	5036	4810	5789	5537	6081	4645	5398	5013	5596	5263	5141
QI356	385.183	3.33			54687	57660	58333	63363	69522	66406	58047	59626	57456	55869	57798	60745
QI357	260.185	3.33			13948	14550	14445	15580	16981	16275	14277	14701	14338	14573	14483	14485
QI358	245.186	3.34			10241	3666	5229	6923	5673	9018	6966	8776	5996	10192	6673	11834
QI359	254.222	3.34			7244	7571	7842	8849	9131	8557	7708	7771	8160	7650	7671	7707
QI360	272.149	3.34			4949	5217	4929	5718	6642	6331	5311	4941	5230	4967	5751	5430
QI361	309.155	3.34			2599	2900	2580	2633	3488	2991	2916	2318	2963	2784	2969	2947
QI362	263.16	3.34			3218	3629	3028	3050	3354	3396	2946	2834	3239	3128	3169	3260
QI363	266.173	3.35			8734	11688	10755	13419	13360	13625	10933	10341	10678	10958	11785	11131
QI364	571.322	3.36			35388	37857	38444	39980	43030	42813	39074	37583	38142	35498	37297	38833
QI365	273.109	3.37			17936	19202	19178	21054	23850	21050	18879	19315	19331	17113	18336	19876
QI366	241.141	3.38			30396	29207	30844	32474	35242	33084	31658	30615	31002	30580	30654	33145
QI367	576.351	3.38			28345	29133	30534	33596	34104	33558	28196	30092	29105	30751	29995	29873
QI368	576.852	3.38			15002	16352	16418	18158	19728	16613	15502	15128	14363	17069	15767	16466
QI369	289.105	3.38			5478	5994	5510	5550	6714	5970	5257	5515	5865	5049	5687	5400
QI370	227.161	3.39			12945	13433	13601	15102	15576	15229	13318	13776	13168	13250	13720	12961
QI371	434.762	3.39			62068	67369	63666	68737	74303	68141	63569	62578	66181	60486	63326	65986
QI372	435.263	3.39			25039	26877	28102	29666	28971	28875	26399	25737	28173	27679	26124	26929
QI373	645.359	3.39			26277	27054	30100	29742	32184	28816	26105	27030	28559	26130	28108	26860
QI374	868.516	3.39			105795	107752	102760	116517	121857	122473	101914	104721	106547	106388	105246	109738
QI375	399.178	3.4			22372	22738	23894	26737	29066	27225	23914	24653	24865	23055	22484	23298
QI376	499.301	3.4			130740	138526	138194	151986	158010	150510	132388	136115	135918	136774	138527	140043
QI377	275.125	3.4			5253	5790	5382	5954	6480	6116	5357	5530	5313	5235	5104	5415
QI378	327.178	3.4			24208	24679	25301	27700	29692	27821	24461	25705	24719	23873	24475	24552
QI379	427.28	3.4			46939	50151	49312	55358	57683	53893	50329	49266	51734	50540	48770	52032
QI380	269.173	3.41			14480	14510	14726	15970	15882	15579	14048	14244	13691	14154	14927	14518
QI381	513.317	3.42			45705	48475	45915	52526	55799	49996	48277	46323	46320	47879	48089	48381
QI382	268.154	3.43			45801	53781	54811	60517	62758	52111	51062	50884	53594	44803	47393	49530
QI383	338.341	3.43			127305	212435	212897	207968	181158	129745	162984	148901	209236	105907	161790	123492
QI384	513.353	3.43			28900	29781	31699	35015	35635	35462	29287	31486	31260	31247	31790	32236
QI385	673.39	3.43			20806	19431	21669	24868	23346	23138	21117	21243	21919	21319	20009	20076
QI386	438.321	3.44			22294	23480	22057	22695	24711	24299	22098	21065	23318	20734	22817	22558
QI387	369.188	3.44			8108	8645	8289	8840	9303	10643	8436	9112	9000	8020	7962	9314
QI388	268.188	3.45			10599	10855	10788	12792	12813	13655	11144	11201	11018	12576	11409	11239
QI389	401.159	3.45			89839	90043	88308	94289	106550	100063	88335	89829	89823	84038	89464	89844
QI390	271.151	3.45			4197	4635	3668	4318	4646	4400	4329	4042	4249	3794	4149	4205
QI391	261.11	3.46			39772	35912	36983	44418	41270	45719	39947	37944	36256	36520	38238	42357
QI392	275.125	3.46			5321	4731	5134	5654	5981	5440	4855	5017	4811	4766	4712	4765
QI393	229.169	3.46			7532	8025	7687	8944	9507	9397	8013	7790	7993	7804	7891	7511
QI394	239.128	3.46			8931	8217	8210	9469	8785	9782	9355	8664	7981	8466	8496	9634
QI395	240.159	3.46			8652	9321	7387	8132	9839	8894	9001	7888	9147	7231	8577	8651
QI396	299.183	3.46			3274	4014	4134	4124	4692	4279	3595	3760	4105	3846	4239	3947
QI397	226.18	3.46			80816	96639	99840	111665	111273	99417	87258	87563	89236	83789	84726	85816
QI398	244.191	3.46			16667	18064	16045	18884	18145	18210	17455	15484	17412	17737	18111	15759
QI399	266.173	3.46			14540	14541	14614	17028	16354	16955	15157	14673	16828	14916	15009	15559
QI400	288.144	3.46			35683	37954	37537	40440	42867	41168	37238	37133	38491	34498	37531	37397
QI401	305.171	3.46			108282	116883	116303	127257	131419	121261	112559	113656	118392	107206	112136	113156
QI402	310.126	3.46			28869	31168	29815	32392	36350	33785	29113	28479	30573	27629	30256	30333
QI403	250.178	3.47			86091	94872	99772	116609	105689	116787	98014	91720	96291	93933	92441	93077
QI404	282.204	3.47			249812	257738	286199	338446	304410	323723	269225	272959	269008	259185	255702	261481
QI405	292.19	3.47			14150	14589	13266	14870	16456	14851	14092	14178	14281	12360	13024	13406
QI406	585.338	3.47			1061060	1130741	1158073	1275319	1293011	1211595	1071838	1114075	1133359	1085243	1100584	1105568
QI407	315.177	3.47			8844	10031	8700	9664	10932	9436	8769	9775	9366	7984	9286	9663
QI408	316.175	3.47			6777	8132	7739	7945	8789	7446	7928	7896	7703	6508	7431	7842
QI409	227.162	3.48			10015	10342	10287	11033	11463	10962	9791	9752	9974	9442	10960	10429
QI410	228.196	3.48			222746	229782	254456	301205	263352	290889	243636	243186	239748	232367	234854	232711
QI411	263.127	3.48			6299	6674	6763	6275	7756	6637	6860	6719	6628	6112	6506	6664
QI412	223.096	3.48			79159	78829	102052	99956	89395	83054	118711	71678	109380	110561	86276	109429
QI413	245.078	3.48			54597	52157	65948	64406	61476	60594	79091	48071	72609	76243	57119	76006
QI414	223.169	3.49			11577	10844	11700	13151	12237	12820	11583	11809	10914	11075	11888	10542
QI415	243.149	3.49			6989	6070	6514	7435	8470	7281	7521	7403	8156	6237	6755	6987
QI416	441.152	3.49			327204	349670	344179	378459	411096	379796	332036	353490	347739	330842	339392	352688
QI417	253.179	3.5			36059	35930	37512	41052	40155	41804	35126	37087	36302	34677	37057	36206
QI418	419.17	3.5			72438	74011	72315	80506	81975	76217	71449	72931	73020	71351	72946	74446
QI419	243.195	3.5			7406	6836	7167	9136	7047	10177	8066	8023	7466	8544	8937	7683
QI420	273.126	3.5			4219	6560	5935	6122	7187	4545	5694	5519	6154	4548	5858	4695
QI421	379.207	3.5			223337	248817	251042	268466	283071	256173	229459	241743	242244	226727	239717	240427
QI422	384.163	3.51			43063	45650	46033	48367	49976	49944	44054	45049	45225	41137	43962	44523
QI423	420.233	3.51			9287	9328	9537	9331	10491	11269	9005	7626	9025	8334	9689	10404
QI424	231.099	3.51			23829	25956	25822	28276	30175	28175	25074	26313	26223	24726	25686	25861
QI425	304.175	3.52			6974	7670	7141	8772	7942	7885	6567	6951	7552	6865	7313	8289
QI426	396.217	3.53			9391	11237	8824	10622	11735	11971	11348	9827	10774	10131	10542	9592
QI427	673.39	3.53			53418	59374	59841	62346	67943	63082	59038	56179	62294	59376	63199	60511
QI428	513.353	3.54			66958	73906	73523	77914	89785	79941	73809	72128	73591	70719	78586	76408
QI429	638.239	3.54			43937	42289	48950	52325	56251	52125	42942	49372	45201	40307	45125	45519
QI430	241.177	3.54			46541	49625	50444	51662	54587	51914	48449	47820	47320	45225	48303	47150
QI431	274.164	3.54			20062	21684	22755	22155	25297	22023	20410	19941	22079	19834	22315	22174
QI432	458.197	3.55			6638	7373	7427	7363	8092	8681	7569	7737	8690	6488	6696	8176
QI433	424.144	3.55			852	2033	2417	3823	3558	1704	756	1059		2637	1710	904
QI434	255.195	3.56			20712	19841	22187	22175	22712	22796	20910	20368	20903	19815	22933	19467
QI435	269.173	3.56			2700	2443	2421	2843	3511	2298	2690	2442	1661	2404	3063	2248
QI436	330.191	3.56			40098	42621	42613	46519	50940	43234	40386	47534	40519	39552	40259	42012
QI437	361.216	3.56			1826	1403	755	284	1135	306	829	245	713	836	1273	1345
QI438	225.148	3.56			29973	30415	28933	34117	33541	31634	30020	31772	29917	27427	29293	29267
QI439	237.185	3.56			12966	13199	15168	15797	15700	16925	13244	13618	14438	13839	15551	13334
QI440	268.154	3.56			24142	25904	27793	32568	30820	27759	26886	28160	28128	24204	26408	25222
QI441	321.191	3.56			1165	1496	1943	1565	1734	2036	600	658	1338	716	677	842
QI442	437.194	3.56			10620	849	1277	9335	1572	302	3127	16591	4950	9753	7233	1441
QI443	240.159	3.57			4779	4853	5094	4503	5328	5632	4675	4227	3644	3919	5700	4981
QI444	316.175	3.57			11147	11259	10732	11649	13139	10739	10493	9247	11070	9753	11630	10405
QI445	338.157	3.57			6136	4229	6906	7274	7617	7614	5877	6548	4739	5519	4818	6097
QI446	226.18	3.57			50357	57577	56077	64234	65389	62806	55714	56759	53500	55902	54711	53953
QI447	238.138	3.57			1566	1575	3354	3439	2046	2002	1864	3016	2400	2054	1689	1868
QI448	244.191	3.57			29702	34226	31840	36904	35338	33709	31536	31508	32772	31174	32224	30111
QI449	266.173	3.57			15443	17575	17195	18989	18026	19043	16142	16849	16496	16498	15978	15568
QI450	285.205	3.57			6107	6053	6216	5888	6261	6934	5620	5315	6000	5549	7507	6733
QI451	332.162	3.57			19587	21182	19412	21642	21379	17308	18694	19838	19242	19501	19779	20467
QI452	234.185	3.58			9513	9231	8801	9434	11423	9379	9948	8327	9662	8479	8449	10097
QI453	261.11	3.58			14993	15509	13125	15102	17121	15735	14384	13382	14906	13218	13530	14902
QI454	316.188	3.58			347911	372520	381264	443831	445426	409888	350177	386999	384405	364347	368761	372591
QI455	529.27	3.58			25386	29193	24068	28718	37452	28749	27513	23850	29945	25522	21758	22129
QI456	276.195	3.58			420850	454288	455217	531904	535532	495211	441202	468878	471137	425803	444012	451838
QI457	337.147	3.58							14138
QI458	702.361	3.58			21243	25859	19408	22269	27695	20288	22451	23995	18776	16244	22717	20771
QI459	269.127	3.58			216	1399	697	537	1262	1466	1824	661	544	1045	594	413
QI460	282.204	3.58			122824	99993	104207	143344	112214	180121	140921	126796	120948	158428	136524	124421
QI461	302.937	3.58			4335	5459	4982	5395	5965	4053	3653	4339	5302	5324	3827	5135
QI462	443.275	3.58			119546	129477	130686	140615	150709	141385	125894	124927	130894	124305	124246	127784
QI463	486.285	3.58			12013	12985	11866	17046	14227	10807	8271	10573	14970	9438	14903	11397
QI464	228.196	3.59			165411	133817	140454	186457	143795	231608	180396	163164	154328	200080	182429	163505
QI465	250.178	3.59			31851	26989	27642	37098	28130	49476	36365	32896	31053	45140	37682	31178
QI466	277.141	3.59			41236	44313	40722	44558	49170	47024	41235	41468	45030	42157	44238	46139
QI467	279.093	3.59			6223	15754	8883	6619	236403	8299	14327	8595	6728	4886	26995	6584
QI468	281.102	3.59			139303	151746	150159	159929	172510	165962	145761	149897	149959	145443	147574	149837
QI469	369.169	3.59			292917	309638	318219	343364	369729	344787	295500	317469	302639	294159	304834	307533
QI470	387.18	3.59			24152156	25547671	25895810	28065201	29762084	28240516	24462634	26009712	25477268	24554502	24950849	25407957
QI471	389.186	3.59			777433	827129	828944	909849	957075	895975	787076	827838	815480	787735	811551	824077
QI472	404.206	3.59			31278440	33436553	33547666	36679066	38367796	35740505	31696164	33496074	33139611	31228475	32424888	32684175
QI473	418.222	3.59			129062	136351	144755	160773	169994	155399	140055	140466	141099	131634	133956	137479
QI474	425.136	3.59			500810	553822	586083	563728	659641	624320	560049	539881	562890	507788	554412	602403
QI475	582.343	3.59			41301	46290	45530	43187	47079	41554	32939	42222	39673	42427	44672	41653
QI476	668.376	3.59			41027	24751	25029	37687	18771	45040	32381	31206	29819	41697	30688	28940
QI477	811.329	3.59			330810	358263	339178	367012	404987	398400	322725	359806	325277	332441	328985	353961
QI478	255.159	3.59			526876	562270	557424	610757	648599	610832	538898	558928	558946	532663	552551	557628
QI479	263.091	3.59			8459	8719	6388	7839	8883	8647	6666	6792	8848	8799	8616	7835
QI480	267.123	3.59			891069	953988	961635	1038199	1103704	1039571	906684	952071	950859	894150	929046	939493
QI481	272.185	3.59			223823	237709	236860	267671	273523	247239	237065	238494	237073	216734	230474	229148
QI482	406.212	3.59			1035010	1126797	1121439	1239040	1280849	1187876	1065105	1107628	1103890	1031992	1070682	1083592
QI483	409.162	3.59			4089455	4650905	4654200	4978382	5406757	5038547	4368692	4498818	4609282	4212807	4333833	4493262
QI484	445.233	3.59			16341190	17530494	17954419	19804563	20345638	19469242	17008388	17712474	17437579	16858665	17462726	17180579
QI485	447.239	3.59			598685	648498	655657	730532	759831	727207	637043	655428	655064	613660	638717	640149
QI486	455.217	3.59			201457	246050	244259	261082	259934	224532	231830	216907	240940	195231	229708	202173
QI487	460.269	3.59			195372	223454	214644	246053	246426	223494	212451	208032	217630	197111	213982	204511
QI488	614.368	3.59			11210	5597	8564	9027	13155	18441	16651	6767	10425	19498	11823	12814
QI489	790.379	3.59			1789990	1921559	1865671	1982281	2246927	2060689	1831118	1876355	1808055	1814928	1900208	1890502
QI490	795.334	3.59			727446	817086	804588	834316	952332	857079	793238	796955	746558	736393	782378	773639
QI491	283.117	3.6			472809	506094	504030	555359	590525	545448	489822	506193	503880	471259	497227	498197
QI492	387.159	3.6			605	2051	2463	172		7992	792	3592	3862	7772	1129	3897
QI493	403.175	3.6			436550	474433	477054	515638	543506	507928	440367	468785	474824	435543	457149	462687
QI494	404.185	3.6			9308	13008	7580	11667	9547	15392	7834	13293	8458	17556	8829	14157
QI495	519.319	3.6			159683	167127	168001	181015	203030	183827	158995	167561	163691	165379	167399	170602
QI496	258.17	3.6			6334	7903	8266	9035	8504	8588	7336	7590	6898	6619	5681	7792
QI497	329.005	3.61			76952	70774	79324	88592	85017	91541	81805	82950	82448	75478	80657	88026
QI498	327.008	3.61			76067	74958	79621	88493	87215	95172	86300	85576	75223	75177	84951	95053
QI499	376.259	3.61			9767	6408	8893	6424	16206	11967	11065	5702	13717	5631	8486	3203
QI500	377.192	3.61			182177	203174	193659	208586	235757	214383	190689	207422	198584	188334	182744	190474
QI501	393.286	3.61			101436	77387	82512	76708	151452	115395	116414	63414	132690	65885	70758	44924
QI502	638.239	3.61			32863	42187	38992	33180	45866	38068	35478	30019	38790	34466	36370	43031
QI503	357.169	3.62			5395	6609	5701	6201	7635	7524	5495	4769	6108	6348	6555	6342
QI504	223.063	3.62			3023	2942	2443	3030	3534	2496	2848	4107	3177	2903	2482	3595
QI505	224.164	3.62			650	1110	1232	1386	1590	491	1460	481	1459	1200	898	1073
QI506	245.115	3.62			47033	52338	47189	50323	57408	49362	47984	47983	48767	44142	50274	49785
QI507	311.185	3.62			65467	75685	64069	72190	92580	73387	72928	64560	73513	61287	86025	69325
QI508	374.196	3.62			3727	4793	2171	1822	4376	1960	4076	1478	3328	3211	4984	4019
QI509	458.197	3.62			23674	29700	26754	27918	29835	25077	24191	25318	26279	22052	22517	22992
QI510	302.16	3.63			402532	433210	433722	468387	503237	463205	417322	439026	430670	404340	422877	428298
QI511	304.165	3.63			2521	2176	2496	2485	2842	2390	1648	2856	1964	2314	2229	2380
QI512	319.186	3.63			1098362	1177685	1185493	1298435	1362999	1221296	1128901	1177359	1191118	1071032	1151737	1155191
QI513	321.192	3.63			8423	10307	7832	7209	10479	8949	9315	7002	8858	7988	8816	9633
QI514	360.212	3.63			86654	97409	89444	100524	109418	97306	88959	90196	95365	87486	99517	92625
QI515	238.18	3.63			390	388	393	585	128		168	246	412	311	130	148
QI516	324.142	3.63			9627	11349	11201	11366	11431	12128	11271	11410	10593	9954	9758	10032
QI517	330.191	3.63			35320	39682	35605	38647	43641	37793	36592	34131	35596	34094	38462	38288
QI518	425.228	3.63			4821	5750	5811	5638	7342	5972	7196	3765	7078	4864	4872	4741
QI519	243.149	3.64			3399	2950	2242	2410	3346	3309	3689	2654	2549	2910	3264	3236
QI520	250.201	3.64			3392	4010	3853	4841	4302	4053	3608	4375	3588	3456	3893	3818
QI521	305.222	3.64			7492	9133	7742	8271	10357	8874	8362	8884	8452	7388	8388	8795
QI522	324.217	3.64			8913	9968	8659	9511	10318	10252	8661	9008	9555	8514	9700	10282
QI523	385.164	3.64			88549	94094	96985	104296	107773	100015	89886	95086	94845	88819	92815	92949
QI524	404.179	3.64			43487	48041	47504	50232	53378	50173	47205	45574	46156	42349	45834	45368
QI525	420.201	3.64			592184	649359	649111	703494	740679	670347	609002	633826	638660	587527	632934	629452
QI526	425.157	3.64			3902775	4180586	4203286	4625513	4979758	4593380	4031478	4288885	4212367	3951772	4056278	4161692
QI527	427.163	3.64			68359	70723	67568	68738	84582	71526	69064	65119	71097	63809	67829	69330
QI528	441.131	3.64			366933	391479	411229	403654	490644	446911	405786	409295	405545	366150	380439	432079
QI529	461.228	3.64			41282	47541	49307	48152	54477	47247	42445	46934	45455	40315	47860	46316
QI530	827.325	3.64			228445	212988	215094	217231	274604	245689	218209	230093	208140	216974	215738	221895
QI531	441.152	3.64			16625	17128	17109	18434	22063	18942	19524	17650	17979	16953	19519	18377
QI532	493.145	3.64			15210	15368	14331	14834	17561	17731	17143	17252	16372	15227	16151	16117
QI533	600.357	3.65			12282	11045	6637	12135	9328	12601	8137	10967	9132	14020	7787	10090
QI534	600.859	3.65			4678	5565	3738	5083	6618	3777	4611	4761	5343	5841	4648	4327
QI535	236.141	3.65			64323	67935	62216	67932	77166	68884	64719	63786	66808	61349	65784	66770
QI536	238.138	3.65			16311	17768	17141	17927	19177	17842	16276	16172	17202	16097	16975	16991
QI537	251.127	3.65			10079	10822	10543	12293	13833	11892	11371	10953	11121	9645	11274	10869
QI538	265.107	3.65			9030	9769	9499	9773	11196	10515	8461	10086	9727	9519	10004	9380
QI539	383.149	3.65			27350	28913	31399	34888	33907	31934	29085	30243	29991	25840	28753	28120
QI540	401.159	3.65			16238	17551	17805	20278	22379	18891	17036	18466	18139	16263	16188	17470
QI541	283.188	3.66			12763	13811	14384	15574	16146	14428	13588	13581	13572	12986	13352	13431
QI542	813.337	3.66			11766	9037	8972	12087	15981	13236	16052	10536	10462	9473	10830	8770
QI543	257.222	3.66			1208	898	1028	1120	1514	1411	964	1066	879	1357	1120	900
QI544	379.207	3.66			14052	17005	16190	17295	21705	15062	14000	16061	16618	14701	19025	17343
QI545	619.335	3.66			12309	13373	10696	14772	17254	13131	12403	12385	13916	13578	13196	13697
QI546	255.232	3.66			3736	3799	4930	5282	4740	4912	4095	4165	3763	4108	4620	3614
QI547	267.157	3.66			6218	7816	6358	7911	8067	6910	7066	6815	7193	6096	6948	6628
QI548	281.173	3.66			9885	11217	10669	12227	13287	11669	11890	11836	11487	10978	11536	10672
QI549	415.175	3.66			25170	27706	25854	25593	29985	26959	27736	23699	25138	26265	26766	28363
QI550	432.202	3.66			82368	93617	83799	89591	105479	91747	86032	81244	89329	75077	84782	85274
QI551	473.229	3.66			36006	39904	39372	43808	45116	41867	41767	38728	41815	36873	38957	41462
QI552	702.361	3.66			10910	12347	14516	13499	16884	13848	13117	10429	12598	13687	13916	14102
QI553	781.319	3.66			18230	17305	19492	20329	22988	19542	17580	15405	14609	16053	18093	18596
QI554	234.185	3.67			6437	6720	7108	8934	9240	7963	7120	7171	7462	6788	7219	7352
QI555	246.17	3.67			3335	4112	3749	4469	4554	3837	3900	3480	4263	3734	4217	4030
QI556	249.146	3.67			16649	16634	16600	18341	18819	18561	18130	17206	16448	15013	17434	16746
QI557	255.192	3.67			44	15	49	30	45	29	40	63	13	52	72	18
QI558	267.195	3.67			43212	45422	44521	48061	51179	49616	43256	44654	43435	39145	45045	42394
QI559	273.126	3.67			10303	12769	12923	13809	14148	10779	10899	11252	12383	9469	11106	11154
QI560	276.196	3.67			376085	402347	399517	466031	474234	438234	398240	406771	414703	372999	398495	402602
QI561	295.19	3.67			25256	26758	25444	28984	35748	28549	25109	26263	25323	21718	40868	23579
QI562	316.188	3.67			139597	158305	156248	182941	183821	175148	152949	158776	162777	145944	150639	156656
QI563	317.192	3.67			24666	28707	27376	32410	33163	30960	27501	28557	29434	25497	26647	27813
QI564	332.162	3.67			12456	14308	15120	16579	18434	16391	15247	14810	15023	13569	15860	16157
QI565	373.164	3.67			70851	77876	72040	79651	85298	79555	71827	72572	75394	69219	76194	74058
QI566	382.183	3.67			12202	13146	12054	12708	15599	12493	12603	11141	13747	10794	13102	12244
QI567	465.245	3.67			8702	9240	9235	9759	12759	10489	8816	8853	8676	8785	9798	9290
QI568	480.234	3.67			15779	15800	17586	19334	19049	20299	19523	18104	16186	15718	17551	17217
QI569	529.271	3.67			16014	15323	16909	18854	20207	17204	14969	17258	17256	13977	16081	16107
QI570	255.196	3.67			12985	12788	13923	14737	15792	15010	12934	14686	12814	13060	14555	12165
QI571	263.125	3.67			3342	4746	3864	5182	5881	3924	3972	4404	3890	3167	5447	3593
QI572	355.154	3.67			40079	43412	46633	50043	53885	49373	43866	48501	45979	42242	44185	45292
QI573	360.202	3.67			34162	37442	34152	38479	43652	37493	37657	32738	35763	32328	37574	36834
QI574	395.146	3.67			329851	374139	353158	388431	430173	398632	356131	347491	365940	321036	345359	360888
QI575	411.12	3.67			4094	3874	4760	5087	5922	6113	4594	4947	5065	4643	4475	4543
QI576	458.768	3.67			13696	15179	14423	14858	17364	14508	14297	14235	14824	15322	14846	14863
QI577	916.53	3.67			19647	20028	23930	21710	27587	21483	21906	22190	21179	22530	19809	22547
QI578	229.143	3.68			7088	7376	7253	7143	8487	7050	6890	6797	7570	7385	7747	7603
QI579	249.206	3.68			12541	10832	11591	12425	10389	11713	13411	10968	11016	15619	12824	14099
QI580	258.17	3.68			19226	22566	20392	22160	26467	21311	18499	19184	20468	17431	27345	19602
QI581	272.222	3.68			14070	15013	14094	14994	16676	14816	15245	14177	15544	13074	15718	14197
QI582	278.202	3.68			1815	1979	1058	1068	1525	1311	1221	945	1492	1109	1818	1477
QI583	338.341	3.68			107851	194276	188147	184091	161180	113036	145216	127812	185574	85911	144797	107957
QI584	339.154	3.68			17780	19761	17687	21169	30995	21362	17847	19302	19028	17131	27528	20087
QI585	475.293	3.68			17343	15835	17338	17269	18677	17726	19041	16331	17622	15709	16963	18646
QI586	221.117	3.68			17582	19328	18722	21993	27974	19964	17852	19461	18951	16213	25887	18047
QI587	279.194	3.68			2172	2199	2105	2500	2341	2730	2304	2168	2289	2107	2628	2747
QI588	317.172	3.68			78851	94627	89423	106225	142495	95603	84363	93077	93588	80306	123161	87373
QI589	453.152	3.68			24028	26059	22883	29376	30105	27529	24434	26319	26611	24036	23458	26227
QI590	240.196	3.69			1915	2521	2041	2052	2180	2329	2322	1968	1708	2063	2935	1755
QI591	299.162	3.69			6553	8005	6994	7487	11663	8206	6668	7523	7351	6813	9229	7582
QI592	311.164	3.69			18957	18806	20760	22641	23168	20957	19738	19980	19937	17938	19966	19972
QI593	329.174	3.69			5216	6489	5797	5578	7342	6299	6424	4573	6304	5482	5953	6272
QI594	351.156	3.69			57417	65919	64039	69149	77826	70143	63992	63660	66528	58788	60561	65553
QI595	538.337	3.69			6782	7065	7538	6619	8439	8354	6837	6799	7144	6816	6533	6914
QI596	283.154	3.69			4787	5192	5608	5724	6406	5810	5044	5352	5491	5089	5459	5417
QI597	286.201	3.69			20842	23075	22377	23026	25017	21075	22202	21227	20383	19637	21134	21959
QI598	327.008	3.69			58598	48614	48083	54038	54015	69265	59598	57860	48249	49537	61192	86546
QI599	329.005	3.69			58378	46598	45781	52188	52658	68019	58356	55695	47341	47646	60477	83583
QI600	331.002	3.69			16606	13373	13763	15295	15194	20139	16864	16186	14634	13360	17804	25885
QI601	372.201	3.69			36717	41371	40220	40087	47929	42500	39328	40103	40447	35536	39919	40566
QI602	407.238	3.69			328116	365418	358749	380780	424115	381027	344346	356261	356175	318096	348775	350212
QI603	412.194	3.69			76369	85447	89798	89977	97284	90547	83507	84680	87616	74893	80736	84709
QI604	448.265	3.69			53095	61554	60875	62722	72933	60927	60426	58725	63167	52541	61589	57398
QI605	235.13	3.7			76143	80568	79895	86271	96723	88246	79272	81054	81761	75285	78717	83887
QI606	269.174	3.7			40480	43611	43395	45838	50641	46941	43954	43621	41939	40579	42739	43672
QI607	288.217	3.7			7906	8380	8670	10138	10584	9351	8620	9094	9021	7754	8265	8594
QI608	323.221	3.7			5681	6664	6547	7342	7284	6695	5592	5927	5907	5332	5651	5988
QI609	653.898	3.7			10690	11562	11933	14834	13861	14379	11755	8302	12365	9767	9795	9114
QI610	654.399	3.7			6570	5785	5223	5393	7595	8378	5697	7270	3871	3509	6660	6396
QI611	223.064	3.7			12502	7643	8339	12143	13169	9894	13973	15190	11081	10917	12354	13702
QI612	227.164	3.7			53311	46002	47413	51681	50416	51430	57878	47919	45677	42657	47043	46951
QI613	249.112	3.7			33496	35977	34639	37294	41057	36790	34009	35223	36113	32434	34510	34557
QI614	327.216	3.7			19942	23338	22123	24476	27294	23164	20777	21048	22321	19390	26464	21857
QI615	446.217	3.7			21753	22032	22682	21517	26448	24542	22536	19035	22921	22338	21490	25676
QI616	513.242	3.7			5993	6179	8964	8356	8647	8319	7665	7086	7962	6587	5965	6798
QI617	265.216	3.71			5510	6238	6115	6029	6371	6801	5996	6373	6115	5404	6063	5951
QI618	294.227	3.71			2012	2254	2178	2804	2778	2356	2752	2049	2184	1968	2356	2433
QI619	508.286	3.71			17817	20819	18539	19487	23856	20910	18437	18316	20532	17041	18821	19879
QI620	224.164	3.71			1565	1583	1568	1320	1561	1792	1144	1550	1699	1339	1262	1350
QI621	331.151	3.71			12075	13627	11578	13130	17132	14622	13342	11592	13186	11751	12618	14415
QI622	381.167	3.71			7625	8502	7815	7771	9851	8253	8615	7975	8005	6925	7417	8363
QI623	418.186	3.71			11758	15037	14734	15074	17285	14301	14236	13812	14798	12133	13386	14176
QI624	223.169	3.71			15834	16404	15039	14973	16906	15688	16317	14361	14406	15310	16448	15669
QI625	251.162	3.71			17837	17433	16076	17213	19532	17451	16235	16351	16301	14903	18892	16880
QI626	309.204	3.71			38475	50646	45637	50253	47899	52276	41002	40465	41608	36646	59566	39535
QI627	311.185	3.71			54132	62277	56873	61475	82442	64277	55108	58099	58869	52155	86030	55908
QI628	401.159	3.71			22308	24760	24716	26873	29788	26817	23730	23476	25517	22589	23869	25611
QI629	423.141	3.71			277814	321465	312769	330262	377262	346027	312086	302446	314859	282008	294347	309678
QI630	467.167	3.71			6167	7328	5807	6912	8174	7376	7325	5602	7071	4681	5288	5929
QI631	241.179	3.72			25764	27200	28179	29606	29575	26901	26532	26978	25016	21884	25427	25122
QI632	263.125	3.72			3794	6349	5447	7736	9380	5014	4420	4985	4478	3666	9863	4106
QI633	283.188	3.72			11914	13019	14230	14265	15242	14953	12818	13259	13176	11906	13495	12617
QI634	333.167	3.72			6578	7816	6921	8185	10340	8278	7252	6929	7245	6476	11706	7297
QI635	453.188	3.72			91662	22722	33680	56584	32530	35871	33344	92782	42404	52387	47783	33011
QI636	225.148	3.72			83570	93032	91891	100820	106624	96481	88721	93830	91753	83495	90314	90687
QI637	227.2	3.72			169923	168129	165748	176358	195327	204741	178581	160146	157707	176309	189675	183587
QI638	244.227	3.72			2789	3002	2694	2657	3187	3308	3144	2029	2816	3342	3506	3037
QI639	249.146	3.72			5667	3946	3942	4471	3708	4116	6037	3565	3584	3490	3887	3826
QI640	283.222	3.72			127	92	306	632	183	714	51	200	266	306	27	419
QI641	330.146	3.72			2456	2964	1809	1960	2363	2211	2762	1688	2562	2365	2781	2995
QI642	335.125	3.72			15486	16994	16206	17535	20559	18230	17541	16076	17469	15714	15656	17862
QI643	339.215	3.72			4268	4892	4473	6025	5711	5437	4012	4945	5276	4269	4573	5047
QI644	385.251	3.72			8415	11903	10160	10201	13104	9740	10187	9874	9603	9315	12470	9387
QI645	480.234	3.72			7050	7524	9250	8240	8222	10036	6981	7413	8414	7987	8466	7469
QI646	512.309	3.72			55467	62613	61771	68278	74575	70369	61018	60757	59276	60533	62724	63117
QI647	561.33	3.72			9328	9174	8497	8239	11116	9224	10530	8605	9212	10430	10365	9888
QI648	285.206	3.73			13740	16040	14972	16428	17271	16365	14480	16319	14408	12999	16219	14792
QI649	467.204	3.73			10878	10976	12476	12761	14302	14657	12356	12184	11316	11507	9333	13654
QI650	512.811	3.73			18135	21821	17602	20489	22655	22525	20591	16297	20270	20831	23521	21143
QI651	225.091	3.73			49417	44406	41122	35196	54497	44559	31670	28471	30420	49908	43411	56090
QI652	257.174	3.73			5683	6596	5953	6628	6041	6167	5914	5676	6100	5342	6109	6057
QI653	281.173	3.73			10604	11865	12574	12289	13807	12912	11206	10062	11765	10525	11476	11800
QI654	305.222	3.73			5225	6576	8475	8181	8869	8939	7208	6891	7664	6128	6791	6252
QI655	462.248	3.73			11147	11120	13669	14070	15882	13225	11826	13089	14860	10800	12300	12967
QI656	547.314	3.73			39941	46216	44621	48483	51416	50606	41652	46105	46205	39111	44013	45349
QI657	251.2	3.74			14283	14617	15507	15526	16974	16448	14526	15231	13929	15310	16960	15390
QI658	295.19	3.74			26466	29730	26892	27935	39382	29094	24810	26446	24303	21112	54009	24360
QI659	251.127	3.74			7413	7625	8698	8295	9049	9084	7316	7573	7112	6217	7588	7480
QI660	256.227	3.74			3614	3793	3924	4203	3985	5478	4750	3740	3852	4369	4829	4858
QI661	265.107	3.74			12330	13172	12095	14130	15489	13161	12455	12408	13069	11555	12077	12947
QI662	288.289	3.74			10004	11369	10246	9936	13264	11433	10852	10799	11381	8973	10942	10050
QI663	290.115	3.75			2926	3412	3748	3796	4498	4251	3690	4222	3890	3342	3371	3669
QI664	353.138	3.75			10416	12889	13271	13578	14666	12719	11916	11312	12482	11446	11391	11984
QI665	393.131	3.75			24058	27435	29655	29646	34098	30759	25988	26973	29956	23791	22890	28186
QI666	339.154	3.75			10809	15996	14089	16323	28464	14153	10855	14822	12957	11228	30323	11663
QI667	374.217	3.75			19455	20051	18656	22023	24545	22216	18605	18607	20061	16761	19787	20593
QI668	390.19	3.75			13020	15390	15003	14837	15896	15645	14940	14581	15817	13040	14673	13153
QI669	633.351	3.75			160204	167536	178591	181800	201197	187221	166006	169638	166886	161894	168904	172354
QI670	237.185	3.75			123979	102895	115077	109264	106603	120480	120640	103375	112566	120527	121857	116516
QI671	267.231	3.75			4235	4143	4624	5414	5746	5382	4083	4713	4542	4477	4262	4528
QI672	277.18	3.75			58657	62904	52517	57353	89995	56387	57951	56331	46215	41600	122677	45625
QI673	288.217	3.75			9680	9820	9789	10137	12170	10885	9575	9567	10189	9412	10800	9978
QI674	299.162	3.75			2807	4538	4178	4300	6994	3588	2556	3237	3215	2898	8493	3095
QI675	309.148	3.75			39151	42970	45352	46239	49671	46023	39240	44482	43322	38206	42308	42998
QI676	317.172	3.75			45980	78840	56278	72848	128146	60789	50044	56930	61347	50649	135547	53261
QI677	349.141	3.75			33612	43885	45028	43017	49914	47888	41399	38721	43686	36916	38162	42456
QI678	415.188	3.75				1531	1532	1357	759		553	551	1009	223	1655	167
QI679	432.213	3.75			2563		182	1117	3061	2737	1818	2381	330	1527	1501	2004
QI680	466.175	3.75			63917	57798	60597	64990	66062	65547	57695	64287	59869	57176	59622	58538
QI681	589.348	3.75			61513	69189	68452	75397	81447	77780	68700	70635	67466	60980	63512	68707
QI682	281.138	3.76			284710	112242	112376	240002	159602	129257	139527	278353	156874	206053	190623	132723
QI683	291.193	3.76			6134	5585	6392	4432	4144	6368	6019	4046	4397	3474	5579	3506
QI684	295.117	3.76			16362	10054	8114	17160	14894	10497	9002	16397	11852	13587	12821	9309
QI685	341.232	3.76			5801	6134	6180	6844	7844	6585	6235	5098	6149	5589	5799	6139
QI686	397.201	3.76			190600	70773	74359	141493	97325	84869	87597	164565	94427	126411	117915	84027
QI687	415.211	3.76			18085855	7328091	7250902	15447786	10057924	8276190	8819170	17675076	10047486	12860056	12072758	8318237
QI688	417.217	3.76			678776	278988	276560	590233	392337	323200	342060	669141	384955	491664	459960	320067
QI689	432.238	3.76			11188755	7877369	6465629	11444174	10798329	7853621	7452758	9948532	8421352	9378136	9298597	6570512
QI690	434.244	3.76			384415	277957	222646	390566	386411	275820	255772	334004	297757	325699	323061	222623
QI691	460.269	3.76			63329	55634	39006	66983	68247	45944	45948	55263	49624	53001	56459	40192
QI692	473.264	3.76			6332042	4449914	3718026	6456283	6143123	4398845	4220733	5694568	4758350	5183203	5371040	3759813
QI693	483.248	3.76			70406	61547	47952	70993	71982	47988	46400	57003	56273	53777	62431	39017
QI694	488.301	3.76			99088	57435	43475	94272	80817	53053	53122	92042	65655	71288	75581	47742
QI695	846.442	3.76			120309	51218	26106	76751	95792	37864	44578	69449	51069	61580	72966	30854
QI696	267.158	3.76			9876	11144	10999	11128	12514	11484	11492	10538	10804	8744	9942	10648
QI697	293.174	3.76			69487	77360	75809	78588	91384	80578	71503	74334	75093	65175	89735	71697
QI698	323.221	3.76			12903	14557	15740	15569	17700	16261	14502	13543	14833	13196	13319	14371
QI699	331.186	3.76			20507	22759	20588	20542	26356	23974	22174	20029	22737	20339	22843	21808
QI700	242.284	3.77			86215	83717	33367	84730	10908	37473	131949	82353	21298	20372	62389	29404
QI701	273.206	3.77			6764	8190	8671	8483	9629	9479	8321	8001	8822	6388	9066	7856
QI702	271.226	3.77			2961	3405	3880	3884	4453	3696	3526	3782	3572	4024	3306	3120
QI703	407.146	3.77			208641	272032	262355	264712	314868	281966	248139	227131	255768	219278	238253	253264
QI704	249.112	3.78			16523	18421	18494	19071	20399	19091	16972	18390	17927	16529	17090	17601
QI705	369.17	3.78			86919	92242	92954	99143	105252	100825	88127	87511	93090	86002	92364	94171
QI706	385.164	3.78			70784	73508	69587	73825	84316	77102	69617	68820	74327	64170	74264	71980
QI707	386.196	3.78			83630	88017	91694	96839	105785	94897	84907	89264	90280	79172	85549	87916
QI708	402.191	3.78			66381	77128	74302	81464	89959	79394	73774	73306	75189	65084	72788	76680
QI709	363.12	3.78			4180	6963	6608	4513	7749	6845	5945	4693	6813	4562	6107	6013
QI710	427.222	3.78			38257	39693	41217	41281	46597	40932	37314	38974	40374	37694	38738	40400
QI711	443.217	3.78			9746	11963	12748	9743	12400	12297	10687	11300	12230	10645	12951	14256
QI712	821.35	3.78			44301	7525	11375	39892	16545	16275	15100	49528	16162	30331	27241	16672
QI713	228.269	3.79			16478	154377	34663	17947	12071	19224	18838	41117	6359	2312	3826	3264
QI714	237.148	3.79			17614	19579	19221	18825	20834	20176	18339	17244	19012	17314	18595	19434
QI715	251.164	3.79			6671	6445	6713	5922	7566	7394	6871	6017	6849	6153	6799	7174
QI716	255.195	3.79			7542	8019	7264	7790	7939	8359	7825	6975	7085	6655	7087	7426
QI717	265.107	3.79			6749	7205	6943	7030	8152	7570	7151	6935	7178	6711	6476	6342
QI718	271.154	3.79			2783	2592	2869	2713	2889	2708	2559	2032	3000	2715	2863	2827
QI719	313.2	3.79			20809	21778	21621	23790	26504	24480	22352	20871	22179	19249	22595	22315
QI720	330.227	3.79			39013	42669	44414	45029	49573	44930	41652	43932	44518	37656	43120	45450
QI721	339.215	3.79			6220	6566	7017	7201	7887	7777	7015	6246	6578	5600	7097	6861
QI722	341.138	3.79			11613	13371	12622	12195	13799	12428	11537	11678	12595	11041	11370	12635
QI723	370.925	3.79			6234	4926	6578	6857	8847	7977	6075	7327	7007	6305	5258	7227
QI724	485.286	3.79			15875	13976	13894	18509	19822	14486	14701	19898	14566	14531	17730	14355
QI725	561.366	3.79			14736	19412	18282	20529	20046	18568	18639	16391	17571	18040	20203	19351
QI726	253.18	3.79			91712	74608	79855	79233	78533	82167	85064	74796	78428	79920	77773	86772
QI727	283.189	3.79			12369	15351	14869	14018	17722	15796	14623	12936	13974	12394	14463	13827
QI728	283.227	3.79			21305	23826	23153	24832	27280	25461	24642	21763	23828	21185	23743	23265
QI729	362.232	3.79			12027	11221	11767	14203	14518	13466	11627	10373	13030	11733	12311	12224
QI730	374.253	3.79			6865	6931	6892	6929	8220	7524	6785	6563	7272	6754	6896	6482
QI731	559.194	3.79			17119	25934	24036	20262	32468	27548	22826	14851	25501	16156	22614	25689
QI732	223.168	3.79			8447	7917	8453	8498	9228	9460	8701	8702	8443	7665	8401	8484
QI733	233.153	3.79			15311	16148	17024	17475	17565	17995	15846	15087	16213	16066	17860	17877
QI734	256.3	3.79			12470	7593	7815	9949	4764	4935	16353	9499	4014	4586	6789	6309
QI735	287.221	3.79			2652	2933	2364	2605	2962	2590	2777	2163	2929	1889	2974	3254
QI736	367.188	3.79			5423	6451	8774	6629	9595	9128	6715	5392	7529	6252	5831	6593
QI737	591.356	3.79			566	1481	2535	2757	3758	2351	1796	1109	1908	2112	1426	2757
QI738	238.216	3.8			2369	1893	1825	1509	1884	1687	2014	1174	2316	2305	3183	2076
QI739	336.157	3.8			48940	57638	58554	61744	68194	63987	56038	56891	56722	50051	56257	58594
QI740	367.154	3.8			16199	18973	17606	17742	21415	19637	15341	17221	17571	16321	16931	18589
QI741	221.19	3.8			12486	11927	12778	13449	13741	15085	12155	11154	12527	13543	14851	13530
QI742	308.207	3.8			11605	14167	13808	14593	15586	12839	13302	12239	13808	11437	12677	12332
QI743	327.078	3.8			40010	40985	43875	47069	49283	47464	43760	43684	43088	41145	40892	43047
QI744	339.159	3.8			14775	16590	17078	16533	19281	15974	15910	16490	17408	14254	16389	15978
QI745	354.285	3.8			11030	10511	11465	11403	14116	12527	11290	10198	12877	10473	11689	11344
QI746	490.28	3.8			190512	197585	213326	223880	242376	217348	196939	204630	204764	187553	198314	202506
QI747	531.307	3.8			66561	75519	72733	78979	87031	76918	72557	72582	70943	67220	72359	75583
QI748	558.421	3.8			8850	11810	9618	12018	11708	10757	9242	9054	9357	8814	11151	10601
QI749	254.211	3.81			6204	5511	6568	8232	7287	7471	5947	5987	6997	6839	5978	6205
QI750	263.2	3.81			3290	3370	3117	3396	3392	3316	2951	2537	3576	3188	3735	3539
QI751	265.216	3.81			6431	5707	6881	7415	7950	7860	5896	7267	6775	5898	7090	6452
QI752	272.222	3.81			14390	13844	13412	14186	14730	14196	13298	12573	13464	12903	13722	12903
QI753	311.164	3.81			16293	17584	18307	16915	21333	19397	17629	16269	17756	16772	17560	19370
QI754	342.17	3.81			1654	3449	2697	3279	3030	1850	2497	1538	2212	1077	2379	2575
QI755	488.26	3.81			13180	18707	15463	15802	19950	17593	15427	12296	16508	15496	14822	18660
QI756	511.23	3.81			55477	67164	67484	62407	83305	75663	61135	54182	68703	56141	62708	65391
QI757	281.211	3.81			11110	12521	12310	11845	14582	13589	12324	12155	12187	11326	13320	12187
QI758	357.169	3.81			111030	121464	119637	127437	139040	128644	116795	117249	118783	109331	120002	121730
QI759	374.196	3.81			67145	73743	73648	75552	83034	74483	68874	69387	73601	62837	68511	69018
QI760	379.151	3.81			410303	599414	589519	550487	694065	624576	519910	455826	554749	456048	489422	543702
QI761	395.126	3.81			17449	36159	34741	24685	42317	36933	30843	18969	31019	20788	26906	31890
QI762	401.16	3.81			14425	14751	14946	14412	17735	16896	15086	14440	15094	13187	16330	16456
QI763	410.194	3.81			15375	15531	14177	13932	17338	13107	14488	13269	14234	12533	13813	15423
QI764	432.176	3.81			6117	11509	9580	9530	13921	11632	10919	5966	9175	8314	9470	12746
QI765	543.199	3.81			10365	20052	20244	19513	23459	25306	15284	11039	19305	14365	14934	19564
QI766	595.325	3.81			14185	15795	17522	10566	17752	14675	17429	7429	15886	14106	15778	17608
QI767	237.112	3.82			146104	156499	159290	171446	184796	168591	152083	156851	159192	146024	161388	156210
QI768	341.175	3.82			16435	16541	18126	15997	19641	18412	15045	17254	17729	15194	16290	17152
QI769	740.432	3.82			401943	425862	421728	459806	505667	461287	408621	416867	424871	385761	406112	430740
QI770	793.355	3.82			306343	86786	122244	259924	136078	139237	155062	327631	180644	225107	204734	169588
QI771	239.161	3.82			1190724	955491	1183213	1095456	1089045	1104970	1288368	1110564	1131550	1331259	1103956	1317156
QI772	241.168	3.82			3361	2772	3481	2382	3473	3318	4362	2615	4056	4289	4073	4788
QI773	255.135	3.82			7210	6955	7984	6057	7003	7313	9165	6009	7649	7574	7867	9125
QI774	422.173	3.82			6944	8797	8033	6539	10064	8944	7931	6185	7453	6583	7540	7694
QI775	452.244	3.82			675471	659448	772478	705421	715022	716430	811094	661189	740728	762850	684305	804423
QI776	455.334	3.82			384654	222231	311868	255976	251570	250376	398674	311334	293696	435036	310135	408882
QI777	653.366	3.82			469842	82828	127020	294210	114297	120012	188595	443044	186346	337387	254194	190556
QI778	765.333	3.82			12580	34262	32136	17901	42734	35078	25255	13689	22170	19814	23928	29815
QI779	225.148	3.83			18840	21817	20548	21566	24422	23397	19969	19467	22074	19026	20705	21331
QI780	229.143	3.83			4064	3594	4379	4203	4567	4236	4626	3028	4784	4908	4442	4912
QI781	256.227	3.83			11922	8490	9841	12612	9986	20028	12727	10168	11690	14914	16136	12774
QI782	323.22	3.83			9561	13789	13098	12423	14653	13864	11395	11350	12819	9811	11475	11813
QI783	625.348	3.83			92232	92267	108498	87622	108512	110503	107629	91491	97961	111445	91080	120552
QI784	242.175	3.83			10279	11594	10382	12536	14063	11407	11179	11008	11670	9419	10128	11939
QI785	243.196	3.83			11719	12233	11111	10998	12665	11458	10992	9907	10087	9142	12310	11135
QI786	295.117	3.83			30033	5453	7009	19757	8748	8780	9790	27958	11501	17334	15262	10614
QI787	299.221	3.83			27381	30808	31285	32447	35717	32649	29301	30058	30760	27553	29754	31138
QI788	304.3	3.83			18624	22849	21007	17140	22766	18066	18629	18107	19786	12415	15663	16256
QI789	310.201	3.83			30657	31831	33737	38559	40179	37248	29146	34270	32157	29994	41825	30698
QI790	339.123	3.83			6387	7679	7276	7813	8608	7475	6853	6712	7406	7073	7716	7859
QI791	358.201	3.83			15306	16822	17750	18928	19933	18227	16421	14995	17952	14997	16747	19318
QI792	235.133	3.83			11892	12138	12202	13418	15006	13775	11966	12116	12627	11190	12885	11843
QI793	257.211	3.83			18696	24297	20270	20620	24446	21952	21465	20360	18554	15784	26728	18593
QI794	265.179	3.83			16839	20152	18273	18046	22174	20935	17551	16973	18735	17437	21565	18417
QI795	325.143	3.83			7615	7450	7161	6306	9088	8181	7917	7139	8330	6922	7593	7508
QI796	437.193	3.83			11494166	3505768	4535333	10019418	4869616	4785148	5574296	12111765	6429416	8161566	7555539	5650712
QI797	439.199	3.83			407599	112378	154047	354756	164136	164496	192036	425363	223051	282724	263243	196899
QI798	453.167	3.83			959283	353033	466900	900322	490689	465553	560409	1063963	626098	709397	717159	567852
QI799	620.363	3.83			16140	18471	20110	18206	22519	23325	20850	19441	20467	17355	17914	19084
QI800	667.045	3.83			14466	11966	20169	16141	16330	14866	18393	9435	14746	19675	17308	18311
QI801	669.042	3.83			30570	30368	56872	40063	37378	41282	42127	29655	40946	49747	43311	48066
QI802	671.039	3.83			33746	28569	56073	39003	35948	38238	41834	25432	43401	45594	49629	44271
QI803	288.289	3.84			15864	17656	18369	17730	19972	18068	17197	17531	17251	14644	15962	16905
QI804	365.136	3.84			42328	68186	63499	53690	75721	67887	54324	43768	61005	46568	52487	57573
QI805	367.246	3.84			15860	70981	19101	31855	22991	17563	16012	15092	16038	35975	16791	14871
QI806	779.341	3.84			21613	3953	4403	22273	12054	7567	8628	25209	14584	12081	15284	11658
QI807	230.248	3.84			6146	9786	6457	6272	7257	6712	5901	8250	5444	5766	6160	5295
QI808	311.221	3.84			26625	28112	28234	30097	32556	31514	27791	26950	29188	23657	27700	26383
QI809	355.154	3.84			87395	93181	94350	101634	107196	100503	90651	92532	93306	89207	91425	95309
QI810	377.136	3.84			19437	37699	35072	30660	42932	37576	32133	24328	33587	27181	27901	32468
QI811	378.321	3.84			16998	19189	19315	20523	19230	18967	18516	14415	18629	16433	16923	16773
QI812	413.207	3.84			12637	12819	11342	12639	16020	13881	13290	12215	14289	10109	10842	13627
QI813	460.233	3.84			12686	12971	12683	15205	15596	14603	12555	11833	14168	12701	12029	13539
QI814	884.748	3.84			7459	14528	19669	9347	22853	16423	16476	5347	16221	7725	13758	13214
QI815	220.934	3.85			6864	7630	8003	8307	9384	8271	7639	7561	7793	7062	7840	7575
QI816	225.127	3.85			12467	12058	12893	13754	14851	13548	11632	11577	13314	11369	12167	12949
QI817	267.195	3.85			34291	37331	38032	40669	42510	41249	36680	33711	36373	34440	39131	35293
QI818	271.19	3.85			8152	9505	8215	8613	9372	9502	8120	8523	9086	8192	8683	8555
QI819	301.285	3.85			20598	62539	20202	14103	16914	15283	14034	64103	13797	19872	82946	74220
QI820	307.188	3.85			3582	5267	4617	5032	6556	5655	4251	3681	4786	4155	4701	4880
QI821	309.148	3.85			65752	73706	69652	75780	82679	75586	68307	67640	69598	65989	68994	72109
QI822	329.153	3.85			2876	2896	3013	2811	3633	3042	2823	2567	2651	4392	2549	4000
QI823	363.157	3.85			7602	15063	14584	10751	15482	14084	10906	8003	12760	9611	10045	12602
QI824	365.172	3.85			21059	43418	39230	34770	49627	43355	35757	24884	37568	29024	33516	37539
QI825	372.18	3.85			66600	72766	73761	76594	85385	77000	69345	72545	73139	63262	70098	70838
QI826	428.891	3.85			557407	593740	715346	716618	713121	686225	645460	615700	647992	583383	677825	615285
QI827	430.888	3.85			1104859	1162095	1381577	1409418	1404295	1359890	1268431	1200479	1253358	1133154	1336800	1218651
QI828	432.885	3.85			882583	927117	1108583	1108443	1112933	1060316	996644	936522	1005548	906609	1050571	951004
QI829	434.882	3.85			354770	374124	452121	458889	460477	440779	415008	389427	407575	368898	438725	397687
QI830	436.879	3.85			52853	58695	79986	74898	73610	68477	63004	63312	65231	57551	70685	62243
QI831	445.918	3.85			258961	283081	340786	335908	341265	314691	304670	287218	310880	266519	324019	282636
QI832	447.915	3.85			549027	584797	708080	711227	696866	657435	637243	588627	636221	545182	674556	594840
QI833	449.911	3.85			275074	284963	389046	384330	353010	348761	328472	316894	328136	285703	344448	304575
QI834	450.873	3.85			75288	125793	161958	135111	156616	153058	126781	93228	128453	95413	120557	121043
QI835	451.909	3.85			111150	121442	165939	155346	147740	142493	132660	129934	138918	117462	145419	126915
QI836	452.87	3.85			282551	443317	496157	439271	537757	492888	427235	325209	433435	325486	432073	410625
QI837	453.905	3.85			24030	28054	36108	35294	32438	30857	31866	28254	29263	25781	32330	30806
QI838	454.867	3.85			221254	356825	389658	353255	424227	388203	339028	253903	345587	255490	343442	324724
QI839	455.275	3.85			116361	129259	129410	133996	153089	132817	124096	120826	128599	112031	125738	126975
QI840	456.864	3.85			52076	93816	118149	95457	123023	111003	95877	67290	96604	69667	91635	92456
QI841	665.952	3.85			49496	105481	133757	109446	135150	121717	100595	63797	102641	71727	88015	95213
QI842	667.949	3.85			37729	84563	107139	82139	109642	95186	83924	51761	82227	55874	74268	75751
QI843	669.946	3.85			12852	40843	50518	35931	48410	40298	34619	15558	37979	22569	29608	33627
QI844	249.112	3.85			14864	16589	13786	15665	16820	15460	15358	13465	14738	14122	15342	16490
QI845	353.138	3.85			12145	13145	11129	11744	15539	12644	11682	10075	11364	10494	12542	12836
QI846	386.29	3.85			10880	12473	11904	12156	14950	12614	11525	12769	12328	10435	12625	12451
QI847	391.151	3.85			51981	88072	81713	76235	100434	91416	73698	59205	79341	62183	65710	78708
QI848	407.183	3.85			12274	25290	24568	16740	29154	25890	21017	14232	21473	14653	16410	19937
QI849	468.344	3.85			4232	4634	4714	3774	5578	5648	5039	4272	3343	5011	4268	4703
QI850	663.955	3.85			18081	50515	65342	46854	64664	53875	50770	25926	49466	32702	40897	43923
QI851	221.117	3.86			134626	112214	101905	111874	141682	109550	137833	127196	78490	74602	189583	84952
QI852	255.196	3.86			8236	8611	8057	8284	8723	8890	8718	8095	8182	7459	8399	8310
QI853	279.193	3.86			11711	16699	15226	16348	18169	17685	14960	14898	14549	13695	15609	15781
QI854	294.206	3.86			385005	285031	229665	249782	340333	241710	397094	328219	149562	144541	484818	184532
QI855	335.232	3.86			54043	46472	38524	38714	53584	42293	59297	46259	29386	25887	60879	31618
QI856	343.295	3.86			110795	124966	130880	137850	151281	137249	115330	125944	127491	599086	116684	121431
QI857	365.277	3.86			20085	38015	40224	32215	42592	42577	32070	22326	32852	147697	29393	32754
QI858	402.227	3.86			41911	46293	39937	45123	53185	44427	44298	39218	45364	37794	41566	45919
QI859	344.279	3.86			6978	6739	8192	10256	10892	10051	5913	7002	6906	5832	7610	7385
QI860	410.29	3.86			58179	59922	59461	68072	69129	64531	57366	55454	63234	56170	60837	59801
QI861	295.189	3.87			13921	16676	17044	16799	20738	18173	15192	14306	16193	14340	16604	17662
QI862	327.078	3.87			42900	49338	43329	54168	54332	51402	46965	48902	48733	44475	47108	46707
QI863	447.17	3.87			40192	43408	40737	45856	50704	44869	39693	38442	43583	38672	41201	42286
QI864	464.196	3.87			77043	87545	88995	91061	99481	94019	79432	82084	86564	80017	82699	86767
QI865	554.405	3.87			8270	8133	7873	7968	10158	9810	8288	6711	7285	6113	6913	7939
QI866	239.128	3.87			2382	2275	2291	2734	5857	2452	2177	2254	2237	2044	7405	2258
QI867	251.143	3.87			5489	5962	7031	7635	7134	7227	5772	6329	6646	6759	6162	5931
QI868	297.242	3.87			240064	256039	249500	276381	290998	277929	247600	257149	252942	237147	260638	244533
QI869	469.151	3.87			3591	7270	7147	5252	7852	7628	5533	2568	6239	4391	4231	5999
QI870	491.288	3.87			14796	19124	18502	17335	20422	19018	16313	17371	16770	14569	16106	16638
QI871	241.18	3.87			3788	3984	3924	4452	4544	4289	3937	3764	3563	3368	3973	4045
QI872	296.222	3.87			190394	197180	205661	245674	248795	230094	193083	221893	211070	186642	196335	205515
QI873	301.177	3.87			19526	25780	24047	27016	31809	27677	23788	23665	23445	22148	23637	26423
QI874	336.216	3.87			27567	34103	29476	31726	35541	32269	28823	26344	32055	27346	31297	31307
QI875	339.159	3.87			13561	17107	12593	14691	16060	16081	13421	13651	14091	14602	13804	14203
QI876	487.301	3.87			7326	10128	8805	7323	10398	8968	6681	7393	9210	8696	8907	9783
QI877	650.275	3.87			403246	83298	122970	321462	122797	139457	161238	427890	199621	237341	213403	155948
QI878	765.336	3.87			9026	29920	19470	13103	29381	22203	19661	10321	19092	13727	18885	21942
QI879	846.442	3.87			60014	451	1088	10569				54306		11360	7002
QI880	851.397	3.87			4902811	311713	540786	2698426	559205	605909	958299	4858849	1139074	2246572	1874655	965137
QI881	237.148	3.88			3266	3032	3420	3648	4059	3380	3336	3205	3156	3037	2768	3265
QI882	255.159	3.88			201140	211664	208788	226557	246147	223822	200060	212589	216173	200805	206455	209393
QI883	279.232	3.88			10941	11760	10327	12166	13520	12624	11151	11221	11598	10512	11291	11426
QI884	297.205	3.88			259654	286484	276199	307851	331395	302741	263966	283850	282340	259041	272667	274812
QI885	314.232	3.88			385454	417484	413298	449617	474916	436998	387836	410066	418207	377404	400571	401401
QI886	330.264	3.88			22986	24667	23503	26013	26436	26408	22855	22720	25210	21280	23479	22748
QI887	331.13	3.88			21209	23015	22084	23528	29172	23647	21851	22518	22726	18997	21520	22907
QI888	354.285	3.88			6274	7923	4860	5344	7208	5410	5800	3469	6611	6362	7088	6549
QI889	355.259	3.88			68432	73999	74723	77175	88825	79237	69904	71572	72255	68713	69264	71060
QI890	387.193	3.88			2140241	2079527	2112986	2304350	2434745	2272086	1968863	2305490	2097639	2031479	2082370	2079343
QI891	389.199	3.88			58146	55544	55442	61112	67897	63861	53322	61089	56790	55537	55822	58254
QI892	404.219	3.88			611893	582754	585137	643619	678053	642916	561251	645805	592250	565265	583108	598668
QI893	409.175	3.88			724055	1108436	1039669	952962	1283797	1170827	933267	798822	984292	799245	887392	983637
QI894	425.148	3.88			40522	98627	90100	60192	108698	98610	80657	47499	81115	53967	64288	81186
QI895	445.246	3.88			509972	464667	463930	517948	585177	530174	466882	555077	477916	476076	478246	480849
QI896	622.257	3.88			74026	151343	141216	110919	172266	161833	112213	85075	125733	90530	101338	128093
QI897	795.36	3.88			149169	242914	211467	167206	299743	270228	193725	162224	200942	159988	173195	222160
QI898	818.423	3.88			67150	5874	9289	36091	6230	10070	17772	65708	18671	38510	30205	16837
QI899	823.377	3.88			1842238	581283	745802	1507199	866374	871465	948671	1930183	1030670	1328913	1255582	1006729
QI900	238.18	3.88			4953	5482	5448	5778	6296	5523	5353	4580	5398	5491	5282	5255
QI901	285.242	3.88			4059	3549	3876	3956	3977	3978	3143	3919	3920	3904	3864	3266
QI902	287.221	3.88			6043	5596	6708	7453	7075	6475	6279	6940	5542	4827	5616	5548
QI903	442.267	3.88			17577	17262	17311	20608	23995	19666	21243	17589	19108	18019	20101	20982
QI904	459.294	3.88			39307	48875	46986	51883	58437	54656	44889	44140	48660	40573	46761	50935
QI905	505.181	3.88			93465	9590	15609	59125	17589	18628	26182	88555	29611	50689	41580	27576
QI906	221.154	3.89			7282	8622	6987	7465	9263	7544	7789	6855	7316	7337	7912	8033
QI907	223.169	3.89			15842	14648	15078	15796	17051	16661	16408	14886	15562	14462	15179	15877
QI908	310.201	3.89			32565	35534	29576	29620	45316	36119	34026	29847	28480	25636	66511	29676
QI909	235.169	3.89			188974	197273	194194	218731	228624	210450	195880	197029	202382	178149	193362	197669
QI910	309.242	3.89			10084	12659	10739	13418	12182	12388	10626	11825	11069	10315	10585	10388
QI911	265.179	3.9			6522	7405	6818	7059	8758	8626	6694	6061	6669	6612	9843	7048
QI912	277.216	3.9			11626	12513	12314	12669	13696	15760	10636	11494	13763	15816	14644	13739
QI913	370.295	3.9			4188	4820	4063	5354	5021	5708	4833	3208	4416	4091	6006	4287
QI914	436.879	3.9			26715	29213	30759	32001	35807	31821	31847	25227	32635	25816	31816	28590
QI915	451.877	3.9			2981	3706	4325	3443	5238	4249	4710	2561	4670	3162	4050	3322
QI916	456.864	3.9			43464	73220	68791	64765	81502	73931	66259	50245	68354	49759	69158	62700
QI917	663.955	3.9			15904	32063	30767	26847	39155	33816	30216	21501	28155	20279	26569	28784
QI918	667.949	3.9			37310	66833	60396	55087	72892	64154	58906	40149	58451	40879	50691	57965
QI919	313.201	3.9			35848	40428	38659	42134	45743	41308	38265	37235	40053	38037	39162	39546
QI920	490.28	3.9			81191	86513	80453	93132	101640	90730	82839	86075	88153	76988	82621	86173
QI921	669.947	3.9			15033	24325	24973	22583	26102	23968	20377	15391	22116	14969	18923	21488
QI922	373.177	3.91			25112	28267	26041	28340	32285	28627	26741	25886	27251	25490	27221	28058
QI923	249.184	3.91			274036	275733	279701	285777	300806	316644	266934	254407	292185	275437	281232	313353
QI924	287.2	3.91			1803	2007	2341	3018	3790	9067	563	1068	8572	7145	6069	6183
QI925	302.248	3.91			722	962	4734	1602	1	640	1370	1721	4040	473	1430	1141
QI926	304.3	3.91			34510	35969	32149	27215	25944	25503	22945	27171	24423	20363	21366	20036
QI927	332.279	3.91			11896	13605	13077	14158	14605	13591	13431	12167	14075	11524	12131	12619
QI928	365.136	3.91			7699	9366	8908	7968	10808	9666	8326	6716	9257	8437	7707	8436
QI929	395.159	3.91			7082	10542	10087	9055	12638	10921	9268	6910	10204	7478	8571	9756
QI930	400.305	3.91			51090	35501	43654	53789	51330	48260	50047	44764	44022	42669	43715	51051
QI931	413.23	3.91			22759	17662	20033	26465	24208	20108	21678	28616	22561	24189	24248	21069
QI932	470.348	3.91			15167	16819	15260	17736	19492	17791	17592	17249	17723	15008	13574	16720
QI933	470.841	3.91			1944	3868	5249	2951	5298	5013	4471	1379	3115	2508	2326	3092
QI934	534.228	3.91			10372	16366	15132	14631	20934	13874	14235	11356	15182	11160	10955	14124
QI935	534.306	3.91			31547	32056	30846	34062	39167	38784	31710	31567	33168	32793	29043	33951
QI936	338.267	3.91			3814	4751	6685	5066	5267	8076	3525	3746	5268	5274	9586	4809
QI937	343.154	3.91			93223	97907	95103	106146	119391	110344	94207	97033	100296	91049	97105	98938
QI938	360.18	3.91			52180	59546	56681	62948	68434	59386	56694	55255	58898	51920	56281	56777
QI939	391.208	3.91			1105	2163	1694	2258	2215	1926	1606	1709	2680	1407	1543	1578
QI940	401.207	3.91			12978	15904	14145	15883	18416	17159	13433	14449	16478	14295	12915	14008
QI941	462.264	3.91			17277	26326	23557	22787	23112	26162	22139	17641	24540	18261	19542	29645
QI942	495.235	3.91			3873	6452	4213	3956	5333	5812	5420	4189	4684	6695	4300	5357
QI943	735.35	3.91			20391	376	2161	11477	4346	3718	6928	18419	5070	9204	7580	6529
QI944	240.232	3.92			6992	9521	8295	8242	7835	8436	7201	8616	7618	82648	9359	9217
QI945	255.195	3.92			20378	22165	20659	21908	24128	22625	21534	20717	22579	20325	21191	22292
QI946	293.174	3.92			5403	4356	3600	4052	6395	6116	4182	3927	3907	4344	10974	3672
QI947	320.243	3.92			39638	40656	41118	40357	42241	44491	38155	36892	41388	45990	44429	49800
QI948	345.302	3.92			1371	1653	1863	1718	2747	2216	1854	1918	2485	21297	1227	1695
QI949	478.212	3.92			7553	7793	7221	8987	10886	8556	8195	7446	10194	7783	8236	9150
QI950	223.206	3.92			28750	28788	29808	30259	31315	31788	28922	29767	29022	28155	29708	29343
QI951	299.258	3.92			11569	11208	10817	13428	13036	12392	10889	11295	12787	10424	11605	11637
QI952	302.938	3.92			6416	7107	7067	7940	8991	8624	7078	7141	7661	6738	7302	7581
QI953	343.295	3.92			54006	71901	72745	59774	68154	66235	59491	59471	58166	1121527	55735	53741
QI954	365.277	3.92			17188	27398	29710	25188	26993	26902	22479	21358	23103	349730	17614	21649
QI955	378.321	3.92			4233	3697	5569	6948	5806	5638	5308	4117	5700	4099	3922	4685
QI956	387.18	3.92			52481	61152	47389	53459	64998	56915	47758	49578	47821	43112	56026	56174
QI957	487.301	3.92			13289	12485	10194	11412	12994	11001	11322	10810	11703	11624	11260	12160
QI958	724.439	3.92			44064	2575	5721	32926	5207	11051	11417	41064	15643	24912	20246	11477
QI959	805.368	3.92			73246	9399	14774	53969	20885	20571	27789	73454	33121	48942	39810	28788
QI960	223.064	3.93			5651	5632	5788	6811	6878	5456	5543	7569	6290	5879	5643	7005
QI961	279.193	3.93			11601	15759	13513	15213	16822	8621	15950	15557	10198	7830	10417	8727
QI962	301.177	3.93			16757	20180	17802	20765	24726	19539	18758	18675	19185	15735	18940	19084
QI963	310.235	3.93			51165	65833	64584	70202	76998	70360	62537	60799	67152	52416	54592	60340
QI964	360.751	3.93			9353	12399	17434	10481	10619	13542	10947	17257	19842	13112	11600	16251
QI965	365.173	3.93			6089	9225	8957	8926	11434	9141	9622	7264	9100	6798	8138	8476
QI966	538.244	3.93			116000	129519	126495	136184	152104	137017	122339	127483	127552	120170	126026	127517
QI967	251.143	3.93			9073	9235	9355	10479	10837	9598	9212	8180	9066	8980	8473	9146
QI968	281.154	3.93			5193	5312	4820	5207	5762	5070	5671	4706	5000	5024	5329	4972
QI969	288.253	3.93			96446	101593	106049	123701	125245	116878	100406	112899	110254	101030	104908	102486
QI970	313.12	3.93			4537	4743	5097	5290	5593	5691	5139	3882	5051	4980	4801	5361
QI971	321.146	3.93			46719	66654	61536	60497	75690	65459	58113	50484	61728	47719	52673	57985
QI972	337.235	3.93			18203	21849	21423	23516	25971	20196	20902	20684	22313	18730	19651	21623
QI973	361.252	3.93			17027	25440	26656	20842	23203	21917	19505	24370	24069	20705	19402	23507
QI974	369.182	3.93			302697	314633	306057	340404	365459	342371	300702	315099	311190	293389	307642	311747
QI975	386.209	3.93			265256	271508	272614	297411	318574	287513	262648	268995	274227	252324	270018	273910
QI976	391.164	3.93			99904	134884	127372	123659	150257	137639	118712	107296	130449	102078	111271	124090
QI977	427.236	3.93			166010	166011	166391	189165	202625	188771	165504	172960	177801	160340	162712	171995
QI978	523.318	3.93			12138	14008	15352	14626	20749	16364	15143	13141	17517	13013	10501	14936
QI979	604.247	3.93			10595	12933	12173	12896	17688	13220	12887	8410	13356	9789	10235	13594
QI980	233.117	3.94			2833	3104	2195	2457	2333	2397	2436	1870	2062	1983	2130	2164
QI981	257.211	3.94			11418	12432	11602	12213	13200	12397	12147	11602	11730	10055	13278	11304
QI982	265.216	3.94			18882	20724	19469	20360	20100	23282	17097	17397	20823	23910	22670	23174
QI983	283.189	3.94			18226	20435	19367	20164	22465	21295	19080	19286	20536	18108	18578	19732
QI984	289.177	3.94			6215	8673	9718	10348	14894	17388	5069	6644	15692	14614	20077	19625
QI985	323.22	3.94			20130	23451	23414	26731	26660	31374	21627	22466	27179	22999	24533	24471
QI986	402.227	3.94			75124	81997	80805	93711	98306	86832	80225	81750	82721	73224	82771	79121
QI987	407.183	3.94			69024	83752	88176	93738	102290	88705	84368	85608	89573	76177	72533	80690
QI988	438.265	3.94			23888	46506	30381	34358	31835	28432	28052	24612	34031	26862	21278	29843
QI989	221.154	3.94			3438	3941	3706	3788	4269	4099	3485	3359	3946	3367	3540	3717
QI990	317.269	3.94			26557	31526	29290	32627	35605	31586	28528	29024	29709	25758	29767	27974
QI991	401.159	3.94			30498	33234	30792	35210	37401	34975	31069	31642	33642	31281	32436	32952
QI992	454.316	3.94			23867	26789	22613	25102	29588	24879	23791	21782	24861	21736	24158	24503
QI993	543.199	3.94			307156	369942	363740	389064	441662	400106	348665	346521	360235	318433	323909	355329
QI994	225.148	3.95			25508	26813	27705	29581	30589	28867	25576	26495	26789	23962	27039	26198
QI995	238.144	3.95			62016	57844	53334	52608	90807	59063	52866	53789	34408	40259	155934	38669
QI996	255.232	3.95			63606	62165	65348	71459	69231	69850	62548	66587	61996	61969	61797	63226
QI997	277.18	3.95			339790	320333	296251	293270	479998	318786	296097	300153	200229	223892	790183	221899
QI998	299.162	3.95			262932	277482	251220	236148	426599	264248	245241	238246	166860	171398	637577	185121
QI999	350.173	3.95			469753	508998	499013	548949	584844	538020	479072	508782	512923	459522	496180	491633
QI1000	350.254	3.95			397205	452943	443225	493326	501844	453194	414386	431539	459643	388160	421145	417491
QI1001	352.17	3.95			152642	166364	160623	175812	186481	169463	152962	159852	162275	146037	157848	155232
QI1002	372.155	3.95			74689	95379	85224	89931	102721	93715	83620	79208	90415	71746	77331	82318
QI1003	374.151	3.95			19512	25257	22075	24779	28320	23645	23008	22254	23901	19372	20061	23038
QI1004	451.209	3.95			22892	19446	20298	26173	24231	23600	20506	25076	22417	20407	19341	20349
QI1005	521.217	3.95			12430	12107	13137	12350	16067	14223	11685	11932	12372	11794	12274	13455
QI1006	221.117	3.95			105591	98818	87008	86862	146597	94864	90145	87326	59596	67032	244218	67264
QI1007	303.253	3.95			9156	9997	12361	12734	13377	12139	9881	11073	11844	10066	9732	9673
QI1008	356.157	3.95			115	451		731	441	917	577	560	591	552	237	1008
QI1009	401.3	3.95			19965	4772	9120	11826	9929	11812	21692	8470	12382	11516	11825	16801
QI1010	512.245	3.95			29373	35224	27160	25255	52726	27854	28240	24680	15721	15197	70507	18821
QI1011	536.316	3.95			13850	13855	14072	15596	17060	15220	16121	13895	15566	13802	10955	13030
QI1012	536.818	3.95			5469	4304	6671	7247	6840	3712	6573	5346	6596	5397	4427	5063
QI1013	585.237	3.95			8427	11062	9572	9138	13717	8333	9757	8064	11872	7428	6092	11291
QI1014	261.184	3.95			7139	7222	6564	7089	8307	7520	6573	6446	7458	7128	7933	7686
QI1015	272.258	3.95			5380	6146	6166	4573	4560	4525	4911	4567	5302	4567	4631	5082
QI1016	345.264	3.95			5131	12494	4003	5957	5227	3557	4969	4696	3899	8320	4901	4635
QI1017	715.345	3.95			38397	719	2827	18095	413	7738	1526	26761	11497	31107	17285	14318
QI1018	243.138	3.96			1908	2049	2649	2726	2979	2835	2179	2449	2480	2552	2274	2413
QI1019	277.237	3.96			10445	10784	12042	12136	11924	11404	10575	10422	12414	11349	11758	10926
QI1020	294.264	3.96			15071	16977	19001	19414	18610	17838	16462	16518	17192	15538	16082	15241
QI1021	338.267	3.96			7445	7369	6917	5086	6390	5093	6002	4621	6308	6429	6624	7051
QI1022	367.246	3.96			23050	58356	23564	37194	27775	24561	21398	24124	24581	40746	22275	22674
QI1023	508.223	3.96			21432	24569	20917	22034	26828	23272	23486	19872	23136	21484	21111	21357
QI1024	227.2	3.96			69793	68341	70062	73618	75193	72230	70305	68813	68814	64115	65303	66971
QI1025	283.226	3.96			34137	39368	43993	48911	58670	63605	31429	36824	55789	55765	74327	62985
QI1026	338.29	3.96			13219	13580	14168	15076	15135	13654	13868	13360	13315	12530	13973	15034
QI1027	409.162	3.96			19667	24274	19831	22242	25098	21312	20817	18949	21146	16673	17803	22246
QI1028	414.321	3.96			30630	32884	33412	37041	38784	33787	30931	33576	35473	28609	29808	31418
QI1029	510.238	3.96			16271	16617	14592	15646	19718	15009	14222	14762	17449	13837	14839	15044
QI1030	266.209	3.97			80	468	306	1177	637	993	657	1122	706	10041	195	273
QI1031	335.125	3.97			20934	26355	17666	18712	17717	25114	30603	27792	18542	13033	14925	20234
QI1032	335.162	3.97			28923	35265	34401	35115	41843	37652	31678	32350	33867	27162	29133	32086
QI1033	369.17	3.97			8587	9397	7050	8655	9809	8198	8808	6309	8071	7235	8758	8691
QI1034	241.144	3.97			3235	3497	3274	3577	4594	3714	3325	3097	3936	3210	3606	3457
QI1035	269.211	3.97			90412	104742	97972	106651	116775	110040	95278	95603	98895	90340	100965	96847
QI1036	286.238	3.97			77625	82005	80346	87149	93601	88396	74263	81597	81256	73939	80204	80679
QI1037	291.193	3.97			4793	5711	5914	6080	7158	5751	5180	5232	5751	5071	5423	5950
QI1038	309.242	3.97			9912	11188	10385	11591	12243	11694	10452	11711	10773	10419	10518	10544
QI1039	313.143	3.97			76420	89263	58814	71782	62092	85840	109724	106296	61145	45541	58940	70529
QI1040	438.225	3.97			51531	59310	58222	60247	72954	60070	55626	55777	58633	50713	56135	61182
QI1041	447.206	3.97			30841	31451	32431	35064	39796	36411	32224	30363	32708	28422	31344	34766
QI1042	460.207	3.97			55982	60856	61179	63566	75852	61052	63230	60342	61137	51502	49917	60721
QI1043	530.275	3.97			20465	20743	22351	24257	26596	25600	20644	20867	23080	19195	19272	20136
QI1044	535.231	3.97			32188	34056	32945	37062	39708	37622	32125	37932	33017	30312	29596	32658
QI1045	225.184	3.98			95933	97195	94925	102566	108797	102937	98743	96925	97612	89227	93341	98217
QI1046	230.212	3.98			5171	5776	5039	5556	6439	5473	5293	4866	5558	4689	5407	5128
QI1047	266.214	3.98			328	238	0	3	12	49	24		277	1230	250	62
QI1048	276.196	3.98			4948	5206	4201	5471	5751	5567	5128	4386	5122	4443	4567	3976
QI1049	290.233	3.98			8666	8572	8956	10090	10161	10652	8456	8821	9568	8839	8938	9057
QI1050	330.227	3.98			19056	20581	20065	21343	23922	20349	18619	20482	20126	18251	17834	21094
QI1051	335.219	3.98			10787	12914	12068	12774	13771	13706	11123	12202	12710	10927	10965	12296
QI1052	405.159	3.98			10461	8477	8494	9134	10752	8587	8577	8512	10908	8228	8106	10257
QI1053	464.232	3.98			14005	13586	13869	15383	16829	14158	13988	11917	13775	12275	14454	14612
QI1054	223.064	3.98			10724	9117	8807	11486	12505	9175	12440	12473	10942	8902	12366	11001
QI1055	258.279	3.98			19407	23563	21967	23211	26052	22673	21452	22062	23491	20081	20726	19806
QI1056	259.19	3.98			81516	82138	81741	92034	90402	97351	83349	76892	85067	81249	88565	93117
QI1057	295.189	3.98			18973	20341	19448	20330	23699	20334	20394	19905	19978	16850	19528	19246
QI1058	297.082	3.98			7244	6236	6954	8414	10575	6504	8972	9317	8241	6496	8108	7894
QI1059	337.075	3.98			9757	6872	8329	11435	11637	7254	10951	11251	9829	7202	10041	11963
QI1060	358.295	3.98			21838	21037	20451	24206	25997	23114	21000	22113	22781	19829	20635	22006
QI1061	413.23	3.98			12270	12267	15572	17222	14272	16123	12516	14908	12678	13221	12463	13401
QI1062	422.187	3.98			9189	8394	8131	8733	10564	8647	8980	8714	8818	8890	8854	9829
QI1063	301.237	3.99			7372	7808	8446	9025	9777	8865	7351	8405	8183	7456	7758	7585
QI1064	353.151	3.99			28369	27429	30331	29039	39391	25722	33801	19664	27667	37831	26426	27937
QI1065	384.311	3.99			6283	6012	5584	7968	6333	5970	5758	5629	5615	8991	5890	6187
QI1066	523.318	3.99			5454	5798	6588	5202	7933	3834	6712	6192	6289	4354	4773	4805
QI1067	288.253	3.99			87045	94243	88474	98449	106013	94442	91642	89624	91235	82906	93930	90956
QI1068	310.235	3.99			36394	41574	38178	44140	46857	40302	40291	38698	39426	34980	35582	36807
QI1069	485.286	3.99			37405	41269	41035	46258	47061	44885	37218	43739	40420	37802	37528	41841
QI1070	505.223	3.99			20182	23399	17875	21124	25255	22834	17575	18969	20333	19511	20297	23500
QI1071	522.25	3.99			327844	369059	370530	392154	429471	403280	346155	359968	373277	336910	347975	365814
QI1072	563.276	3.99			90942	104381	102523	111439	122030	108425	104257	103724	102799	91895	91056	95623
QI1073	279.147	3.99			184	1530	667	366		1003	525		562	1550	547	210
QI1074	328.248	3.99			59325	65074	63564	68091	74220	68003	59092	63194	64631	58905	63570	62634
QI1075	329.316	3.99			7912	13738	7533	6833	8692	6692	7183	12805	7025	6554	12942	13036
QI1076	339.252	3.99			31403	35239	32742	36291	37663	36347	33217	34491	35443	29500	32782	33371
QI1077	471.27	3.99			62989	67187	66659	72202	79167	72251	62045	64934	67579	61919	64406	70475
QI1078	532.287	3.99			173412	175819	178860	199713	220250	196023	171899	184468	189665	167355	174458	186308
QI1079	223.096	4			25286	27636	23111	26199	28790	50205	22606	19314	32089	37317	40209	42507
QI1080	279.159	4			3568196	4050297	3708589	3890540	4320050	6581586	2958058	2920005	4858496	5467496	5802366	5879272
QI1081	281.165	4			56002	63597	59462	60654	70553	102295	46099	44453	77134	87059	93567	96827
QI1082	292.248	4			13921	14875	14128	14167	16421	14423	13547	14355	12892	11236	14213	13552
QI1083	301.141	4			691009	809826	760126	791048	891498	1271157	595003	597782	983191	1035337	1088556	1145095
QI1084	311.164	4			74988	84321	82203	89464	93149	85328	74793	78870	82789	72521	77226	78185
QI1085	311.221	4			44516	47736	46900	50965	54272	52159	43886	47233	47866	44519	45239	44715
QI1086	317.115	4			33719	41418	40690	36211	46389	65394	29798	27681	53038	49194	55426	63910
QI1087	333.146	4			57663	65164	65762	69905	76801	66742	61275	63897	65199	53559	57093	58999
QI1088	337.212	4			216522	241597	234358	249456	266705	360289	202706	191513	283541	282793	310464	305499
QI1089	341.269	4			26242	27259	27040	29922	32749	28033	26827	29570	26998	26674	25836	27617
QI1090	369.217	4			21329	22245	22234	24186	26095	21464	23266	21255	22773	15056	16876	18437
QI1091	401.159	4			13427	15486	12624	13977	17224	16558	13863	13554	14233	13995	13365	14972
QI1092	460.269	4			7547	8746	6648	7112	8356	6848	6637	5079	7652	6838	8039	7844
QI1093	514.224	4			122636	152343	138837	141831	166705	224204	108098	102984	185409	181629	189179	205665
QI1094	571.36	4			8141	9060	7033	7399	9807	16270	6568	4944	10574	12228	13652	13791
QI1095	574.319	4			26482	29055	34277	38346	38040	36228	32256	35783	30619	27221	25691	28571
QI1096	574.336	4			6748	7843	5527	4989	7859	29501	3879	3619	14850	22440	25876	26837
QI1097	579.293	4			112233	134495	114926	110476	147267	339260	74162	69182	194837	257436	282628	314397
QI1098	627.293	4			14996	15419	12930	13706	19694	28303	11850	8977	21766	20882	22788	28827
QI1099	304.19	4			67941	72702	75125	80545	83936	76787	68879	73197	74102	66690	71200	72517
QI1100	325.236	4			45679	49599	49049	54413	59920	53998	47417	51134	51249	45590	47542	48964
QI1101	327.159	4			38696	39873	43760	48036	47752	51108	38886	44879	42869	41279	40124	41414
QI1102	349.141	4			233220	280000	270976	291068	312994	285208	253564	264954	266692	234428	244917	254214
QI1103	402.252	4				421	323		191		313			21992
QI1104	524.322	4			6629	7732	6812	7546	8014	9568	7665	7589	6801	5500	7410	7891
QI1105	639.386	4			13754	15277	15455	12227	17685	28397	9095	10181	21783	22726	23609	25538
QI1106	342.17	4.01			40879	43453	43785	47753	52942	48395	41778	43458	46250	39520	39918	43148
QI1107	347.125	4.01			35610	40760	40044	41912	46650	40592	38801	39788	39220	32244	33689	35350
QI1108	399.193	4.01			121081	126759	128262	134253	150361	141785	121418	127778	129832	121331	124036	125311
QI1109	417.223	4.01			22272	23345	20540	25420	25872	24046	21435	21626	22215	21416	23033	25488
QI1110	421.175	4.01			31404	37545	31785	37073	41195	33968	34224	33357	34352	29020	33801	33494
QI1111	457.245	4.01			69396	67167	74704	83162	86558	76851	73754	72648	71318	66137	65128	67223
QI1112	223.169	4.02			7725	7670	6975	7993	8410	7228	7825	6809	8064	6842	7568	8246
QI1113	271.205	4.02			426	173	841	1578	2024	3334	71	380	2293	1694	2878	2418
QI1114	289.216	4.02			11539	10210	15701	22385	30444	50242	6363	10458	34251	33235	51318	41303
QI1115	294.264	4.02			4580	4572	5445	5721	4828	5821	4843	4899	4638	4341	4425	4587
QI1116	314.269	4.02			14978	13761	14130	15286	16681	15364	14784	15046	14677	12891	16309	13681
QI1117	385.165	4.02			5922	7414	7502	7648	8311	7592	6604	7247	5971	7357	6282	6548
QI1118	446.278	4.02			952	1668	1645	2285	1975	798	882	1236	1564	60725	368	1330
QI1119	244.227	4.03			16723	18380	17294	20789	18428	18186	16494	17735	17454	269553	16845	17094
QI1120	266.209	4.03			404	1306	666	1338	559	976	860	1001	255	66993	528	792
QI1121	277.237	4.03			4575	4875	4632	5012	5195	5480	4839	4020	5131	4445	4791	5157
QI1122	280.263	4.03			14031	12752	14300	13762	13540	17305	11856	11650	14985	14701	22146	15911
QI1123	292.23	4.03			15253	20298	21020	15213	23164	29872	8145	15383	33335	38675	31322	29350
QI1124	298.274	4.03			26109	27400	25895	19257	19468	20319	19618	20006	19251	21032	23222	22441
QI1125	320.256	4.03			35467	36890	35260	32448	33604	34173	28467	29803	32477	29691	40166	37220
QI1126	327.3	4.03			7825	7580	6271	6630	7266	7615	8102	5725	7067	6659	7402	6710
QI1127	225.148	4.03			4745	4997	4743	5033	5671	5038	4890	4563	5189	4626	4938	4986
QI1128	251.2	4.03			120410	123240	129436	127249	145177	158590	109819	116180	148495	153824	152406	160030
QI1129	269.247	4.03			256919	242571	248179	267383	263398	281007	244501	252406	237745	240453	255458	250608
QI1130	285.206	4.03			11405	12001	10919	12901	14421	12469	11282	11512	11636	10683	12450	11379
QI1131	286.274	4.03			26034	25760	25758	24477	24912	24711	23898	23799	24302	22540	25246	24332
QI1132	307.188	4.03			14631	16096	15277	17635	20430	18609	15463	17150	15448	13444	15593	16805
QI1133	338.29	4.03			7017	5595	6096	7713	6743	7428	6121	6822	7072	6579	6368	7311
QI1134	353.268	4.03			15158	16996	16247	18659	18913	18312	16123	17171	17930	15082	15415	16532
QI1135	527.206	4.03			21558	22491	23310	26365	30374	24871	22918	25367	24674	21011	19911	20849
QI1136	268.228	4.03			4146	4924	3859	3087	5224	5966	2767	2645	6967	7306	7950	8207
QI1137	279.193	4.03			15277	16416	16881	19753	19931	17514	16893	17121	16632	15405	15731	15240
QI1138	281.154	4.03			8881	9559	8213	9410	10934	8734	9460	8443	8886	7686	8701	9090
QI1139	310.282	4.03			898	526	569	510	866	431	576	882	747	384	401	828
QI1140	323.22	4.03			13345	15137	13388	13956	14721	16840	12678	11737	16603	14572	17276	16378
QI1141	330.264	4.03			16311	17739	17948	19457	19149	17696	17576	17640	17821	17688	18024	18915
QI1142	393.18	4.03			11678	11357	11948	12315	14604	11716	12963	11573	12482	10331	11090	12316
QI1143	490.304	4.03			2651	3640	4411	4318	3875	2786	3057	3163	3681	99625	2161	2299
QI1144	233.19	4.04			4743	4207	4859	4711	5334	6233	3685	4095	6210	7108	7020	6809
QI1145	282.206	4.04			141	199	174	152	167	103	205	120	122	147	163	208
QI1146	307.225	4.04			21709	23510	22404	27084	27452	26542	22044	23538	23708	23657	23909	24455
QI1147	339.172	4.04			125311	136938	136969	149291	159907	144804	128816	139725	139615	129254	134307	138358
QI1148	356.198	4.04			42961	47452	47954	54497	54333	49744	45840	49097	47284	41393	46281	47075
QI1149	371.198	4.04			33040	34736	34010	36077	39798	36271	36430	37005	33965	31123	30241	34408
QI1150	397.225	4.04			42196	48193	45737	48153	50026	49728	47704	45332	46061	44320	43509	46577
QI1151	410.347	4.04			677	466	335	1141	294	886			222	29843	548	319
QI1152	428.892	4.04			7278	7122	7651	8366	9395	7481	8168	6936	7802	7318	7947	7070
QI1153	222.182	4.04			4463	6771	8788	8108	5770	4002	3743	3418	4630	5962	11798	7431
QI1154	337.235	4.04			7533	7656	7846	8894	9863	8412	8262	8046	8043	7244	8265	8223
QI1155	355.224	4.04			29815	27338	33745	35171	34684	33879	31839	29980	30999	30035	32862	30561
QI1156	361.235	4.04			218277	244445	240384	267738	286535	254090	230854	246586	242052	207547	224846	231217
QI1157	371.28	4.04			6669	5262	5210	5686	6399	5948	7011	5827	6869	4999	4795	5612
QI1158	397.306	4.04			15059	17804	14633	16244	18876	15915	17002	14008	16089	14886	15439	15044
QI1159	435.264	4.04			7746	13933	16601	16056	10912	6048	6014	5724	8699	10043	23241	11903
QI1160	522.237	4.04			19322	22480	16776	18223	22289	19965	19889	16855	20326	17998	20538	19653
QI1161	534.331	4.04			1634	1381	1026	1394	446	2494	1245	1786	783	89533		2050
QI1162	574.318	4.04			35491	44344	35398	38528	46462	38749	39152	34726	37558	31133	36932	37274
QI1163	267.193	4.05			25356	28531	28037	31427	33098	31189	27017	29389	28338	26113	27741	29037
QI1164	296.258	4.05			3097	3414	4427	6125	3972	8869	3376	2262	5783	7523	12072	4969
QI1165	335.219	4.05			5688	6313	6024	6394	6789	6309	5978	5522	6072	5501	6788	6866
QI1166	414.321	4.05			24795	24731	22955	26820	27032	24509	25568	24391	25328	21145	23803	24077
QI1167	454.374	4.05			1322	1499	297	824	1398	209	934	518	247	74877	1279
QI1168	474.281	4.05			1679640	1840901	1817108	1979124	2092417	1956949	1722465	1827427	1828464	1728970	1749232	1780271
QI1169	515.309	4.05			208084	235383	224291	247171	269407	250844	228654	237183	238018	215599	213819	222991
QI1170	258.279	4.05			17352	22589	18467	20612	21107	19213	19126	19811	19111	20829	17868	16426
QI1171	344.186	4.05			300510	331891	322885	361334	372868	344759	305230	329950	324667	297087	318197	322429
QI1172	457.255	4.05			14123	15044	12035	13249	14992	14381	13222	9608	12313	12688	13439	12206
QI1173	464.281	4.05			16034	16205	16607	18802	18392	18284	17771	17701	17817	14923	17736	14916
QI1174	479.237	4.05			27904	30690	25816	30852	32782	30696	28800	25303	30178	25468	28664	27799
QI1175	498.4	4.05			9323	11989	10676	13732	13322	10364	10521	11053	11169	61619	10494	11772
QI1176	788.446	4.05			82407	89118	81784	98322	108138	94044	84270	87358	86709	83240	78298	85269
QI1177	225.221	4.06			18140	18472	17877	20661	21812	20915	18691	19499	18198	17137	19255	18480
QI1178	271.227	4.06			244406	278260	256536	281638	296212	278955	253553	262147	253749	234158	273853	248676
QI1179	273.221	4.06			2417	321	1938	4489	3656	13674	208	88	7340	6335	5895	7444
QI1180	285.242	4.06			472005	521968	496444	559825	589085	556519	486294	506502	514677	487565	512037	518668
QI1181	293.209	4.06			194785	210990	194631	221132	239692	220890	201059	207817	201668	191848	214670	205517
QI1182	309.242	4.06			10371	11111	11340	12425	13242	12323	10627	11844	11191	10247	10728	11134
QI1183	334.295	4.06			7083	8606	6533	3294	3565	3028	4243	3130	4249	4587	5234	5236
QI1184	578.357	4.06			221		251			288	274		315	74733		318
QI1185	255.084	4.06			7483	7715	7343	8152	8987	7361	7300	6636	7033	6960	7675	7840
QI1186	267.172	4.06			376459	366625	379867	350925	401325	420319	332038	360761	396505	473575	554327	498056
QI1187	281.209	4.06			105217	111965	107943	124499	127895	119638	105274	113423	110111	101856	109684	110714
QI1188	287.222	4.06			3846	4168	3812	4355	4431	4467	3914	3888	3991	3669	4286	3969
QI1189	325.225	4.06			96621	93191	93488	83540	100941	104791	87828	90112	99300	116744	133850	125373
QI1190	622.383	4.06				190								53357
QI1191	253.216	4.07			247092	250172	251458	273169	283592	276538	247328	250706	251738	248252	264622	260499
QI1192	271.19	4.07			5897	7326	6763	6568	4611	6064	5667	4288	6616	7968	5856	6074
QI1193	273.206	4.07			17990	19049	20663	23338	22513	20888	18480	20114	19787	17738	18752	18859
QI1194	288.217	4.07			3696	4142	3101	3412	1867	3471	3804	2996	3313	4330	3497	3767
QI1195	329.316	4.07			10998	25349	10866	8459	8527	7516	7851	24258	8122	9382	30225	26764
QI1196	369.206	4.07			4950	796	82	111	94	201	562	60	266	67	515	254
QI1197	428.337	4.07			26010	27822	27670	31442	33369	29402	26919	28867	27686	25844	25815	29205
QI1198	257.211	4.07			2191	2323	2167	2477	3028	2627	2279	2300	2498	2510	2132	2539
QI1199	290.233	4.07			10437	10301	10721	10854	11760	11685	10278	10342	11087	10627	11775	11655
QI1200	299.162	4.07			16553	17502	18240	20529	21580	18080	18185	17417	16430	15234	25651	16417
QI1201	341.269	4.07			42520	47229	44978	52148	53152	49299	44867	46010	46100	43533	45794	46959
QI1202	369.182	4.07			6676	6449	7335	7254	7626	7841	7699	6338	7679	7730	6212	7362
QI1203	372.311	4.07			29779	32452	30834	52250	51435	49415	32598	32662	34042	30508	34614	35692
QI1204	399.251	4.07			2324048	2279946	2705270	2973335	2768746	2881579	2430383	2573542	2469726	2391937	2581396	2470939
QI1205	401.256	4.07			61714	61659	72506	79921	74074	74139	63664	69850	65683	62138	68181	65160
QI1206	421.233	4.07			46648	44933	57555	59972	56402	58293	48410	51564	50613	45721	53473	50673
QI1207	457.304	4.07			340570	341798	384439	419256	401086	440176	360212	382030	372617	346811	369114	357298
QI1208	538.244	4.07			15020	17539	14599	13262	20005	14932	15065	13903	16982	14311	13583	15242
QI1209	226.216	4.07			13832	14300	13993	16071	16188	15361	14045	14359	14709	15201	14735	13799
QI1210	265.216	4.07			14022	13949	13722	15425	15417	15821	13661	13968	14481	13753	14867	14427
QI1211	323.258	4.07			20770	23324	21379	24065	27252	23278	22884	22480	23272	21296	21346	22736
QI1212	330.21	4.07			23398	27847	26480	27077	28387	26851	22746	22438	24623	22279	22560	24714
QI1213	340.215	4.07			32845	36256	35497	44411	44193	41212	36085	38945	37218	34841	34664	36374
QI1214	273.185	4.08			25279	23946	25569	37993	31669	45350	20219	23502	58042	61447	35094	98910
QI1215	335.165	4.08			7034	8464	7247	7780	9032	8095	6751	7096	7344	6751	6966	7618
QI1216	357.147	4.08			16731	17977	16457	18379	20982	18467	16746	15115	16241	14970	14859	17342
QI1217	508.27	4.08			10212	13245	10182	10134	13594	10449	11094	10300	12507	8851	10112	10331
QI1218	522.25	4.08			9295	9751	9153	10561	10165	10940	8083	9160	10466	9352	8057	10592
QI1219	325.274	4.08			32227	35997	35560	39581	41308	39906	34241	36569	35457	32911	35634	35846
QI1220	337.273	4.08			24946	25882	25224	28385	31089	29343	25519	26841	26175	24709	25993	25068
QI1221	316.284	4.09			7645	7086	8263	8319	8809	8117	7942	8074	7391	7198	7648	7811
QI1222	323.219	4.09			6904	7884	7009	8094	8587	8507	6870	7429	8318	7536	7193	7973
QI1223	515.296	4.09			61681	80322	62246	67377	77947	64865	64165	59173	66473	61641	67760	66260
QI1224	527.205	4.09			56729	59088	55780	62469	71984	64831	57343	59775	61388	54115	57614	58395
QI1225	233.19	4.09			4598	3798	4188	4374	4362	4800	3722	3833	4493	4510	4673	4597
QI1226	283.226	4.09			32894	35061	33499	38763	39680	38121	32385	35727	35700	35531	35035	36005
QI1227	310.237	4.09			66468	71908	71304	80536	82115	78622	68245	72661	71717	68557	69076	71938
QI1228	355.284	4.09			11258	12263	12458	15124	14187	13604	12024	13008	13198	11829	12964	12553
QI1229	221.19	4.1			29882	23584	25174	27584	26577	28582	28190	25813	25964	25736	26386	26633
QI1230	293.175	4.1			70215	94144	90885	92737	96765	90912	73948	76881	102850	85375	93919	93775
QI1231	315.156	4.1			15190	21024	20803	21690	22883	19783	16794	17971	23238	18516	20518	21327
QI1232	330.264	4.1			6742	7197	6438	8575	9110	8001	6944	7531	7812	7412	7789	7275
QI1233	366.285	4.1			28195	32292	30836	33374	36794	33704	30773	31269	31654	35063	30324	31818
QI1234	239.201	4.1			216215	217193	220191	238194	244472	236372	216316	216191	218931	209921	223828	222003
QI1235	271.205	4.1			660	262	1435	1211	2750	4863		782	4616	4480	3582	5171
QI1236	313.12	4.1			4003	4363	3937	4300	5252	4897	4145	3658	4416	4397	4166	4880
QI1237	395.316	4.1			3944	2532	3833	3680	4051	2837	3734	3965	3233	6034	3344	2815
QI1238	301.237	4.11			11576	11472	10205	11290	12724	11003	10692	11175	9930	10773	11948	11104
QI1239	311.219	4.11			8134	8665	8706	9468	9597	8933	8179	8291	8154	7868	8334	8188
QI1240	315.253	4.11			6297	6461	6951	7625	8013	7716	6358	6947	6537	6323	6592	7120
QI1241	317.262	4.11			3230	3760	3644	4546	5825	7622	2843	3882	5711	5797	9317	6153
QI1242	339.251	4.11			16205	16735	16417	18256	19044	18648	15634	15886	17643	15041	16413	17520
QI1243	355.224	4.11			15204	16473	15314	17341	18754	16880	15737	15355	15608	15089	14433	15928
QI1244	386.209	4.11			79950	87231	86181	95295	102441	93375	81083	86654	87600	83732	84041	86165
QI1245	391.164	4.11			24800	28266	25891	30100	33476	29789	26770	26701	27512	24878	26503	27032
QI1246	410.311	4.11			32793	35486	32142	36907	41146	35950	32197	32999	34359	35374	33596	32057
QI1247	427.236	4.11			10956	12107	11666	12521	14311	12678	10478	11568	12288	10895	12179	11412
QI1248	277.12	4.11			29651	33042	32247	34967	38231	34949	30583	32392	31678	28670	30577	32331
QI1249	325.236	4.11			20647	21570	20195	22942	24015	22569	21421	21143	21852	21027	21061	21765
QI1250	327.159	4.11			84209	91077	84377	92793	98059	92183	84419	83133	86028	81013	85613	88028
QI1251	393.309	4.11			20460	24066	25557	24976	27472	26429	21455	24728	23407	114395	21374	23049
QI1252	454.338	4.11			20505	22538	20398	23233	25294	25075	21915	18941	23182	21541	22304	23399
QI1253	293.245	4.12			13183	14235	14426	15661	15937	16597	12854	13530	15623	13517	13757	14417
QI1254	371.327	4.12			46768	52836	56582	57271	58917	56972	47666	54084	51125	247553	48942	48423
QI1255	498.365	4.12			22023	24972	21240	24639	25494	25398	22680	22897	22969	24813	23329	25093
QI1256	277.214	4.12			4237	4229	4373	4823	4572	5602	4087	3950	4483	4635	5332	4773
QI1257	301.177	4.12			7302	7819	7687	9119	9618	8182	7466	7100	8182	7103	7542	7831
QI1258	349.306	4.12			8088	8913	8769	9156	10137	9664	7777	9245	8648	10039	7656	9046
QI1259	353.231	4.12			15409	17097	14527	16995	19001	16773	16708	15716	16369	14791	15656	16787
QI1260	261.185	4.12			10472	11846	10202	11073	12313	11106	10146	9546	11039	10468	10741	11630
QI1261	332.331	4.12			20776	15418	9648	10073	10457	11065	9787	18397	7464	8769	7095	8376
QI1262	536.254	4.12			18943	20035	19738	19682	25278	21210	18540	18166	19686	19397	20263	22329
QI1263	283.19	4.13			9019	9238	8539	8430	10292	10333	7394	7534	10442	10970	10775	11183
QI1264	299.162	4.13			6236	6295	6302	7021	8373	7559	6739	6404	6643	6263	9776	6293
QI1265	356.279	4.13			13752	12746	18140	16157	16054	16832	15215	13892	15265	14272	17441	14718
QI1266	400.305	4.13			16315	17067	23543	20826	20361	20865	17772	17778	18195	18050	20988	17742
QI1267	253.252	4.13			14010	15143	14825	17116	16917	16701	13933	15442	14632	13827	14538	14493
QI1268	297.164	4.13			4281	3884	4356	3912	5254	4571	4074	2664	3919	6719	3965	4547
QI1269	302.938	4.13			8988	8935	8913	9911	11378	10807	8531	9417	9289	9104	9025	9713
QI1270	450.248	4.13			12461	12370	12592	13715	14886	13689	11601	11075	11886	11926	12891	12637
QI1271	503.288	4.13			12573	13918	15183	13541	15523	15145	13631	12460	14211	11026	11468	12780
QI1272	235.206	4.14			58909	59859	57152	62618	65873	63743	58458	59966	57450	58906	60632	59783
QI1273	252.196	4.14			88953	97824	97596	108549	109829	101783	93168	102185	98067	89814	93870	92512
QI1274	279.231	4.14			92755	98259	96814	104878	110331	112584	91606	94734	101508	102366	109616	103694
QI1275	369.125	4.14			11484	13350	11787	13033	13675	15001	11967	12062	13056	12171	12565	12925
QI1276	385.212	4.14			3488	4680	4665	4401	5943	4325	4101	3952	5163	4446	4526	4959
QI1277	399.251	4.14			1458567	1684497	1517753	1737097	1791011	1778169	1524578	1577925	1547091	1489193	1678148	1588875
QI1278	401.256	4.14			31969	38296	33168	38320	39015	40123	31380	35911	33609	33343	38254	34877
QI1279	421.233	4.14			23788	27995	27305	29354	29853	30925	25029	28715	27971	24086	28588	25101
QI1280	438.265	4.14			14824	15692	14939	17297	16737	16004	13724	13839	16110	13336	15778	15785
QI1281	457.304	4.14			178520	211028	195921	219625	230487	239108	192630	211682	192153	201591	227138	213150
QI1282	225.183	4.14			16083	17792	16025	17800	20251	18269	16828	16520	16824	15338	17291	17113
QI1283	355.203	4.14			5991	5608	7150	6620	7845	7885	6289	6745	7073	6783	6602	7091
QI1284	365.267	4.14			10255	10839	11077	12435	14008	11764	10333	11993	10949	11163	10514	11401
QI1285	269.21	4.16			92429	101435	99500	107310	116619	110961	93314	98910	103671	98720	102512	104322
QI1286	315.157	4.16			5239	9411	8007	7934	8145	6726	6976	7020	9128	5058	8530	7941
QI1287	335.165	4.16			9402	10750	10015	10009	10979	9726	7710	6690	9012	8760	9171	9706
QI1288	460.294	4.16			4802	6880	5382	4212	6314	5193	6409	4319	4966	42923	4279	5245
QI1289	237.221	4.16			53640	53613	54887	58829	60440	60518	52630	56004	54704	53154	57801	54600
QI1290	247.227	4.16			261957	276965	275980	300283	310124	299980	256456	279190	277003	260380	271202	270057
QI1291	255.232	4.16			207852	216486	212623	232678	237625	228899	206102	213109	214052	209794	217291	217594
QI1292	264.253	4.16			49898	55120	52074	56098	60388	55852	49575	52068	54120	49862	53034	50538
QI1293	307.25	4.16			85	1966	2450	207	4595	8631			9518	11048	8636	7584
QI1294	318.264	4.16			4477	3555	4802	5250	5345	5093	4507	5203	5249	4997	4394	5002
QI1295	330.21	4.16			20702	23441	21813	23385	23193	22793	17226	17436	18299	19491	17807	21352
QI1296	357.147	4.16			14759	14359	14590	15448	15694	16813	12217	11243	12474	13090	12123	14607
QI1297	318.3	4.16			49585	55833	54364	36206	34862	36116	33869	33685	35241	37660	41791	41934
QI1298	357.262	4.16			5298	4673	4966	5166	5761	5872	5251	4906	5771	4553	4988	5325
QI1299	424.363	4.16			881	2222	1705	1148	161	972	1467	1086	316	19278	892	540
QI1300	489.227	4.16			236532	267292	256524	288971	301167	284375	242541	261028	261420	251457	250676	262480
QI1301	506.254	4.16			366408	394363	389254	425432	451396	424993	367911	394734	394675	371845	379721	391329
QI1302	547.281	4.16			173361	192696	191941	204031	225065	209645	172614	193240	193437	180011	183413	192830
QI1303	263.237	4.17			8715	9689	9424	10299	10740	11136	8999	8801	10452	9897	10729	10069
QI1304	291.253	4.17			365798	385411	391927	427301	448373	429720	367698	397121	389384	380401	384873	395266
QI1305	308.279	4.17			447404	485972	491432	533139	543870	519151	453045	487853	487079	455657	473102	482528
QI1306	313.274	4.17			16448	18647	18083	21911	20585	20643	17142	18920	18134	18216	18014	18427
QI1307	321.24	4.17			22828	25375	23903	26404	29187	29082	23807	26300	24705	23708	24955	23585
QI1308	335.279	4.17			212431	230289	228139	249581	268033	256326	216304	237912	234621	222161	234037	234454
QI1309	347.273	4.17			2555	3622	4152	2481	6022	11034	901	1697	12402	12980	12198	11033
QI1310	349.306	4.17			13270	15138	13478	16077	15819	14517	14626	14598	15649	14738	14810	15833
QI1311	468.309	4.17			11193	11515	11531	10186	10132	10841	10644	10743	11574	10653	11819	11557
QI1312	504.32	4.17			4350	6317	4912	4589	4360	5124	5349	4845	3337	68893	3372	4134
QI1313	529.312	4.17			38075	41351	36429	41138	46765	40082	39556	40949	41856	38539	39879	41044
QI1314	660.489	4.17			58912	57492	50434	57028	61436	59853	51115	99294	48576	48123	60375	52704
QI1315	241.216	4.17			173017	181482	181990	198508	200472	191357	175679	179214	182922	174182	180614	182505
QI1316	281.248	4.17			60430	63092	62663	71212	71723	72722	60193	65480	62699	63480	64674	62985
QI1317	327.253	4.17			9327	10215	10191	11345	11850	10689	10207	10771	10569	10661	10807	10478
QI1318	352.306	4.17			616615	656092	656682	711773	750101	714337	611414	683522	654062	625807	662029	651167
QI1319	379.305	4.17			32258	34874	35636	38641	42910	39000	31824	35511	36158	35579	33451	34476
QI1320	396.332	4.17			562789	607291	592109	658245	694945	652066	564748	627389	599681	565599	621404	600552
QI1321	423.332	4.17			6378	9083	6626	8876	9507	10735	5474	9743	9403	8686	8308	8612
QI1322	440.358	4.17			529687	579949	563966	616492	644838	608862	525483	606490	567997	530355	566195	557343
QI1323	484.385	4.17			420450	454491	441363	479695	497251	491741	406503	505222	438578	419562	437101	441480
QI1324	528.411	4.17			319312	330784	317465	345492	362786	349720	304078	388563	314581	295152	314123	314975
QI1325	572.437	4.17			202362	209207	205227	216645	230538	226220	191375	281089	197807	183497	204556	203173
QI1326	616.463	4.17			122752	121132	121160	128215	136001	133149	115903	178714	114156	105726	123775	117920
QI1327	261.242	4.18			8592	6926	7338	6750	6773	7181	7759	6807	6986	8297	9267	7631
QI1328	315.174	4.18			409191	399561	483533	430427	485792	451323	406209	320376	381223	598864	418429	464106
QI1329	337.156	4.18			71644	74331	89307	80241	95330	83399	74702	59335	72247	113851	75197	84762
QI1330	339.289	4.18			29829	32723	28642	31660	35362	32163	28766	29280	30674	27367	31044	31878
QI1331	353.13	4.18			4271	3527	4759	3877	5391	5020	4654	2774	3987	5979	3689	5221
QI1332	468.389	4.18			1285	2972	1279	848	940	988	1937	634	1692	48380	1273	1475
QI1333	550.239	4.18			12391	14997	14501	11775	16417	14005	14683	7499	12661	19173	13183	15301
QI1334	656.311	4.18			14595	16567	13918	17425	22182	17743	17630	16216	17631	14465	17395	16887
QI1335	263.198	4.18			6719	6886	7393	7974	8738	8074	7549	7648	7472	6849	7574	7173
QI1336	267.193	4.18			21134	21917	21586	24613	26523	24405	21200	22348	21849	20493	22170	22360
QI1337	284.295	4.18			4737	4399	5354	4921	4915	5041	2433	2819	3476	3200	3872	4505
QI1338	306.264	4.18			8852	12834	13246	15513	15464	14748	9508	12772	13113	9784	11927	9841
QI1339	548.346	4.18			1073	4221	2071	1586	2310	1161	2178	1047	2381	63616	1562	1226
QI1340	268.263	4.19			89	968	728	491	578	312	299	511	356	12808	144	242
QI1341	273.206	4.19			29916	69824	88629	74477	33423	39408	27295	28251	71231	79679	33208	31006
QI1342	412.378	4.19			9415	9719	10376	10274	11645	10787	9069	8379	10657	8955	8934	9162
QI1343	512.415	4.19			171	428	914	430	560	752	1184	503	329	34757	514	377
QI1344	255.211	4.19			89		92	174	924	4482		104	3509	2373	1054	4437
QI1345	295.188	4.19			8697	16288	18708	16740	10615	10537	9166	8111	15329	16421	10128	8950
QI1346	301.216	4.19			15798	6138	18073	20416	37209	105616	5656	9642	76132	58364	31998	89792
QI1347	311.219	4.19			6908	7287	8796	8594	9231	9152	7339	8283	8068	7737	8329	8526
QI1348	371.327	4.19			31689	42132	41261	37354	38864	39913	35466	35920	34313	378562	31988	32707
QI1349	393.309	4.19			12606	18834	22186	19210	20322	17642	15249	18415	16020	197403	14634	15026
QI1350	592.372	4.19			240	989	1285		273	1259	770		531	47274	558
QI1351	323.198	4.2			103	158	384	877	2090	7753			5042	3544	1881	6431
QI1352	356.279	4.2			9642	8476	9986	10956	10906	12143	9399	9573	10271	9437	9213	9725
QI1353	535.354	4.2			50810	53862	51638	27896	29675	34244	33804	35291	31458	37428	39573	40999
QI1354	228.232	4.2			8323	6937	8166	7830	7113	7771	8451	8429	7848	8225	8080	8032
QI1355	282.279	4.2			124842	137102	135406	82919	80004	86043	82621	92661	89166	90141	100968	100517
QI1356	322.272	4.2			464025	449744	472048	296272	289359	335655	299293	348616	308744	347075	370207	387897
QI1357	337.235	4.2			10310	11449	10850	12661	14169	12585	10673	10849	11571	10805	11835	11162
QI1358	400.305	4.2			6750	7322	8479	8537	9007	8922	7274	8668	7100	7479	7994	8505
QI1359	276.253	4.2			14390	14822	14132	15135	17867	15290	13618	14285	15826	13533	14362	14457
QI1360	307.225	4.2			14707	15589	14776	17150	18985	17569	14600	15625	17519	16672	16283	17796
QI1361	466.297	4.2			45568	47847	49047	57081	59788	52693	48920	53433	53283	48804	47385	49233
QI1362	304.387	4.21			1048	90	695	342	225	539	1256	295	260	902	533	1170
QI1363	325.177	4.21			12116	6714	9488	7753	7721	8078	12363	8039	9991	10003	8865	13335
QI1364	341.269	4.21			21343	22135	21190	24635	25859	23270	20640	22838	23482	20734	21273	21932
QI1365	287.222	4.21			1182103	613458	873660	758596	760937	849063	965884	776063	836750	1030061	820895	1091539
QI1366	289.228	4.21			18372	10515	13153	12205	12760	13784	15051	11839	14568	16201	13670	17974
QI1367	304.248	4.21			3354268	1852269	2625883	2278153	2290105	2461789	2829963	2253033	2538581	2942647	2444014	3120964
QI1368	309.203	4.21			429961	243018	332792	302271	302427	326902	368869	296916	329533	380063	309581	410780
QI1369	332.28	4.21			6466	4734	5668	5361	5491	5095	6418	4952	5684	5570	5522	6019
QI1370	338.267	4.21			13837	19614	17162	20000	21100	15665	17705	16849	19246	13944	16044	15398
QI1371	345.275	4.21			113047	62887	87566	77463	80907	78221	97007	77855	83550	93270	83541	105106
QI1372	522.286	4.21			59391	29540	41518	37743	39877	40878	53635	39194	44720	47209	41845	54086
QI1373	223.206	4.22			76872	70189	71598	77985	77328	82737	72205	74067	74325	73307	71859	75329
QI1374	283.263	4.22			67632	66585	66403	73471	72983	75632	64728	68917	69894	70150	69325	70250
QI1375	316.284	4.22			27782	30813	33112	36270	35382	32047	28017	31070	33401	27709	29337	28406
QI1376	358.238	4.22			29793	28732	30567	36243	37055	35792	28292	34425	31983	29574	29844	30412
QI1377	363.193	4.22			17060	16354	18275	21019	25205	22325	17849	22249	19057	17346	17979	19898
QI1378	228.196	4.22			1145	1106	986	1946	1317	1268	989	1453	1023	1852	1396	817
QI1379	323.257	4.22			10380	11316	10960	12031	12584	12068	10626	10567	11282	10927	11301	10780
QI1380	325.235	4.22			14720	17812	16607	18519	19435	18812	16043	17747	17180	17716	16494	18219
QI1381	291.135	4.23			5546	5826	5224	6617	7262	5880	5511	5744	5866	5226	5852	5746
QI1382	403.233	4.23			59379	63733	102584	164747	82660	217406	57912	62407	113443	117046	244281	103493
QI1383	461.286	4.23			5489	5244	10845	19193	7852	26709	4351	5477	11280	10705	35833	10511
QI1384	228.204	4.24			650	367	786	155	717	761	615	622	1063	651	788	870
QI1385	372.347	4.24			14784	9764	10963	15125	6591	22295	27276	12101	11322	27244	20316	10992
QI1386	394.329	4.24			25911	14374	17326	24206	11762	39566	46632	20271	17612	44825	33372	20093
QI1387	425.214	4.24			37276	36467	62141	109090	54336	145884	35740	36893	73798	73455	164916	65705
QI1388	344.225	4.24			38424	40829	40863	44047	45433	43902	36923	37672	39567	36084	38837	40424
QI1389	349.181	4.24			13732	14415	15016	15778	16709	15934	12688	12802	13565	13642	13036	15342
QI1390	355.284	4.24			22720	24356	25783	29372	29519	28567	23696	25800	25550	23509	24510	24919
QI1391	371.163	4.24			20980	20138	20896	24493	24763	24586	19485	21421	21400	20115	20099	22818
QI1392	311.256	4.24			13202	14845	13359	14944	15801	14348	13854	12906	14284	13538	13859	13680
QI1393	359.219	4.24			11429	13780	13259	13202	15545	13712	11832	11434	13261	9550	13531	11836
QI1394	424.327	4.24			13371	13941	13599	15374	17557	15662	14997	14761	16328	13844	13655	14453
QI1395	271.205	4.25			1216	1034	1576	919	2229	4487	578	876	4688	5263	2851	5751
QI1396	336.274	4.25			51038	57391	52722	58807	63523	57647	51650	50881	54518	49098	53471	54656
QI1397	380.301	4.25			18085	20499	17835	20354	21909	20105	17914	18192	19052	16974	18580	18982
QI1398	389.112	4.25			7505	7689	9496	12140	12837	8472	7741	20133	10251	7646	12003	11445
QI1399	297.083	4.25			6846	6044	6452	8900	9356	6334	7615	11021	7492	6269	7931	8339
QI1400	225.148	4.26			3983	4415	4100	4352	4721	3927	4052	3575	4192	3797	4224	4314
QI1401	267.215	4.26			1148	1067	1309	1079	1507	1192	1245	1173	1089	989	1256	1076
QI1402	292.248	4.26			38173	41809	40203	42765	46837	45522	37979	39746	41221	39630	42893	44252
QI1403	319.224	4.26			20171	20997	19304	22624	24591	22408	20466	20731	22362	19223	21718	20648
QI1404	233.153	4.26			2922	3305	3297	2161	4677	11033	1646	2451	6712	7914	7131	7733
QI1405	275.222	4.26			6395	6735	6513	6472	7184	6618	6212	6024	6803	6236	6574	6489
QI1406	284.331	4.26			15991	18984	19447	10743	8811	9553	64152	9177	8735	7970	6048	5581
QI1407	314.269	4.26			68628	71879	72349	78580	84167	78337	67960	73945	73200	68305	72573	71579
QI1408	321.206	4.26			4607	5607	5452	4450	8473	16803	3588	4570	10450	11969	11116	12029
QI1409	338.232	4.26			6549	7848	8378	5055	11285	28304	3508	5554	17664	20835	19647	20108
QI1410	289.237	4.27			17875	13736	14996	14051	10412	16796	29221	20166	11106	12918	16413	17796
QI1411	306.264	4.27			19511	18732	18333	19289	19513	21450	23177	20766	17854	18425	19176	20221
QI1412	307.19	4.27			2116	2385	2870	2396	3897	5196	1683	2176	5146	5121	5095	6135
QI1413	261.243	4.28			6936	6605	6826	7015	6689	7391	6646	6641	6419	7046	7391	6976
QI1414	283.225	4.28			5595	5079	5192	6077	6417	6092	4987	5354	5202	5198	5561	5202
QI1415	305.268	4.28			18135	16955	23260	23542	22411	23526	20338	19742	20600	21105	25015	20197
QI1416	330.243	4.28			50324	52689	52664	61944	63140	62262	52209	56541	54620	54388	52532	56592
QI1417	335.198	4.28			11052	9802	11448	13187	14489	14478	11468	12682	12039	11899	10931	12738
QI1418	363.193	4.28			16324	16383	16478	18394	20933	19200	17001	17068	17182	16836	16969	17106
QI1419	425.288	4.28			6419	79978	7578	29499	9298	6832	6512	6130	7077	17663	6996	6911
QI1420	322.295	4.28			35467	35423	43527	43342	44249	43751	38238	39076	38517	39823	43257	39202
QI1421	358.238	4.28			25124	25912	24374	27934	29168	27255	26087	25441	25686	24114	26108	27207
QI1422	263.2	4.28			7068	7778	6870	7900	7957	7708	7114	6564	7413	6912	7698	7541
QI1423	294.241	4.28			2456	2731	2988	3317	3072	2936	2434	2968	2808	21640	2548	2665
QI1424	366.322	4.28			29650	27070	37390	34243	34483	36094	31597	31946	30690	38448	36193	31666
QI1425	392.313	4.28			16536	9550	7973	25921	1379	5288	18378	4378	4985	52158	11290	4122
QI1426	225.221	4.29			8984	8941	9119	9890	10020	9508	8866	8795	9483	9080	9738	9197
QI1427	338.267	4.29			9987	10975	12736	12920	13391	11876	11626	11893	12323	11060	11255	10432
QI1428	370.332	4.29			7731	4691	5032	9960	3192	3407	8007	3386	4065	20813	5404	3473
QI1429	670.327	4.29			112984	118635	123579	126368	135476	132100	111340	121824	121982	114734	120194	125642
QI1430	316.284	4.29			69356	74800	74184	80125	83566	79106	72446	72453	73039	70473	73861	73773
QI1431	526.394	4.29			8739	6740	7521	7256	7143	7953	6838	18455	5757	5658	8361	6109
QI1432	675.282	4.29			26947	25298	27058	26505	30455	28195	24955	25553	26733	25275	25882	28178
QI1433	253.252	4.3			7964	8537	7839	8370	8205	7775	7535	7902	7572	8619	8425	8233
QI1434	324.287	4.3			43064	39148	39570	31582	31493	34941	30553	30917	28526	36544	34952	35332
QI1435	466.35	4.3			19459	7448	4133	8357	227	35635	54876	16432	15676	38988	19085	33017
QI1436	265.214	4.31			61344	64729	62880	69825	71607	69586	63100	64590	63392	61851	65184	65609
QI1437	302.305	4.31			51720	56315	55346	39157	37910	41195	37777	38444	36883	38389	43675	43343
QI1438	426.357	4.31			14512	8948	8492	10021	3431	24645	36706	13708	13996	27506	16070	24132
QI1439	223.064	4.32			2809	2169	2211	2833	2967	2025	2579	2514	2652	1688	3401	2720
QI1440	297.279	4.32			59548	59930	59504	65141	68609	65374	57459	59535	60435	57592	59395	60290
QI1441	371.101	4.32			7151	4756	5392	7327	7160	4487	5768	7009	6033	3694	7426	6106
QI1442	389.112	4.32			35637	25200	25628	35011	38094	22686	33410	39293	31162	16415	42098	36874
QI1443	297.082	4.32			9558	7056	7268	10035	11202	7067	9325	10692	8225	5111	11715	9582
QI1444	379.282	4.32			12493	13072	12099	14030	15134	13716	11812	12728	13005	11935	12332	12256
QI1445	458.348	4.32			13842	14894	16388	15490	16483	15563	14382	15285	14079	15896	15439	15007
QI1446	512.395	4.32			68366	74901	71570	75936	83768	76497	67270	69312	72078	69828	70464	72071
QI1447	344.225	4.33			38167	41819	37848	41318	42389	41977	33361	31565	34942	35980	36448	37567
QI1448	349.181	4.33			15660	16651	14829	17060	17207	17682	13065	13176	14327	15374	14567	15523
QI1449	371.163	4.33			21111	20211	19904	22628	23546	23035	17917	17707	18536	19528	19558	22105
QI1450	439.151	4.33			12150	11026	12042	14551	14898	14179	10706	10979	11760	11940	10888	13042
QI1451	335.198	4.33			6356	6404	6208	7787	8831	8415	7308	7145	7415	7022	7431	7667
QI1452	414.321	4.33			12398	11295	12744	12850	14649	13999	12631	11926	12311	12430	13230	13622
QI1453	353.267	4.34			19292	69132	20264	36337	22949	20261	18111	20804	19414	29372	20160	17860
QI1454	294.241	4.34			4661	5758	5193	5678	5678	5518	4903	4701	5054	43975	5457	4892
QI1455	261.242	4.35			11113	10853	10568	11794	10966	12325	11556	11917	10531	10484	11247	10783
QI1456	454.374	4.35			6477	8928	6868	7470	7408	6913	6419	6452	6169	16056	7863	6330
QI1457	267.23	4.36			288058	283261	290766	316259	314909	311471	284768	294461	288716	286126	295031	302125
QI1458	272.258	4.36			15533	17718	17757	19400	18710	18140	16419	17393	16868	132543	16120	16212
QI1459	480.312	4.36			161245	168584	172703	192251	195758	190729	166503	180790	179482	161681	168647	174283
QI1460	410.348	4.36			11104	13577	12258	13763	14227	13084	11015	12631	11116	23991	14253	12430
QI1461	302.938	4.36			20169	19791	19517	23429	25010	25004	20121	21836	21078	20179	20225	22290
QI1462	305.268	4.36			16003	16120	16089	19085	19556	19920	17182	17271	16469	19373	16878	16895
QI1463	322.295	4.36			35300	37326	36746	41945	44562	41603	37947	38741	38430	39794	38513	38651
QI1464	366.321	4.36			31907	34679	33762	38277	38245	38363	32779	34612	33152	43237	35753	34313
QI1465	563.273	4.37			10357	12141	10248	11107	13253	11415	10465	10030	9944	9863	10706	11907
QI1466	220.934	4.37			7749	8004	8265	9430	9388	8826	7896	8449	8389	7870	7790	8526
QI1467	352.245	4.37			2807	755	5814	9132	6561	33463	747	641	13899	13985	22261	7639
QI1468	372.347	4.37			26213	16610	15851	18388	10309	38031	47921	20386	15496	38718	37290	18707
QI1469	394.329	4.37			41466	28208	25909	30932	18591	57191	73574	30761	26545	60028	50515	31849
QI1470	299.258	4.38			261982	288580	279548	306426	319374	298980	270186	279962	275182	261405	287409	275354
QI1471	313.274	4.38			376019	427212	397288	439665	463706	430568	385118	401436	394114	377993	407877	400350
QI1472	321.24	4.38			208526	223595	221055	245704	261289	245527	212155	228511	219239	212173	227454	227791
QI1473	402.358	4.38			10012	7064	9256	6886	6068	18105	6395	14540	24299	19857	21979	7149
QI1474	253.252	4.38			10062	10859	10079	10988	11171	10576	10176	10005	10231	9475	10382	10232
QI1475	271.205	4.38			6957	6986	12356	6423	12637	25800	3713	5645	26941	35989	15563	32768
QI1476	309.279	4.38			5789	5445	5455	5616	6207	6409	5092	5181	5517	5303	5890	5547
QI1477	452.313	4.39			15853	15376	17093	4161	3412	3819	5596	5839	6425	4249	3939	4786
QI1478	427.281	4.4			10866	12398	11695	11618	13988	10869	11407	10816	10623	10549	11084	11622
QI1479	326.269	4.4			8136	9693	8769	9030	15068	10748	8591	8853	8231	7752	9972	8609
QI1480	400.342	4.4			24028	24908	25969	104768	98830	111593	40177	38137	40010	30331	33522	32736
QI1481	686.322	4.4			26913	25114	27718	30472	32136	30891	27168	29226	27204	27829	27532	28610
QI1482	305.151	4.4			39236	40737	41450	44037	48897	44344	40579	42373	41852	38411	41525	41539
QI1483	397.201	4.4			30381	34232	31600	33600	38380	34734	32088	32309	32921	30957	32365	33492
QI1484	482.406	4.4			16184	18263	18650	19720	22228	18856	17409	16795	18354	16896	18680	18164
QI1485	228.232	4.41			63872	55224	63048	70520	43677	60095	62766	59893	44868	53650	68000	54703
QI1486	235.206	4.41			2551	2266	2298	2476	2579	2303	2386	2041	2209	2151	2393	2435
QI1487	293.209	4.41			5785	5886	5974	6217	7157	6114	6014	5664	5994	5817	5958	5981
QI1488	370.295	4.42			11996	13559	13604	14071	16315	14084	12371	13096	13086	11866	14359	13397
QI1489	438.379	4.42			13146	14254	14323	14638	16022	14839	13357	13651	14696	13444	14325	14240
QI1490	634.453	4.42			15459	14143	18774	15584	19751	18889	16069	18500	15617	18780	14879	17385
QI1491	295.203	4.42			27832	26968	18902	20874	6594	12569	28518	25849	10136	11033	16398	12480
QI1492	414.321	4.42			18853	21145	21057	20923	22714	21212	18818	19531	18734	19683	21373	19982
QI1493	546.4	4.42			25695	27313	28786	28313	30794	29488	25436	28395	25220	27276	26602	25975
QI1494	590.426	4.42			23649	25700	27065	26572	28564	27922	25242	27190	24038	27575	25085	24621
QI1495	458.348	4.43			22600	27008	26994	26141	28398	26993	25036	25267	23510	25760	27598	24466
QI1496	502.374	4.43			25173	27406	26806	26587	29393	28814	26714	26473	25187	26818	27504	25371
QI1497	229.228	4.43			12160	13656	25432	35866	5963	7570	12386	8208	5802	6821	10630	2140
QI1498	339.25	4.43			20888	20443	22640	22678	24358	24316	21257	22353	21486	22026	21225	23745
QI1499	645.477	4.43			12874	14823	16494	18585	19753	19429	15331	16288	17062	14364	17706	15825
QI1500	325.235	4.44			33885	35184	35273	42473	42201	44097	33398	37315	36230	37029	36355	38457
QI1501	377.326	4.44			15978	18021	16800	17931	19367	17435	17072	16681	16436	15026	16813	16724
QI1502	645.978	4.44			9226	12914	10661	12634	14273	12141	10854	10174	11595	10086	12227	10877
QI1503	223.206	4.44			17867	18149	18511	18941	20586	19774	18125	17812	18701	18462	18625	19290
QI1504	263.198	4.44			10012	10782	10643	11594	12980	11443	10646	10089	11034	10338	11260	11413
QI1505	372.253	4.44			10561	10326	10741	12539	12387	12005	10537	10219	10979	10213	10897	11121
QI1506	482.325	4.44			5971	5975	5280	11799	10572	10400	11564	10879	13077	10868	13184	12555
QI1507	241.216	4.44			39697	41133	41785	44759	46710	45489	39117	40707	41344	41778	42179	43199
QI1508	258.243	4.44			18258	19595	18912	20054	22077	19889	19021	18195	20308	18182	20160	20765
QI1509	336.594	4.44			3393	3715	4117	4150	5254	4336	3445	3631	4455	3400	3892	3583
QI1510	384.26	4.45			41269	43104	42706	47414	55001	56392	45526	50877	42647	44986	44892	50962
QI1511	300.23	4.45			1754	1763	3229	5771	2047	4387	1988	727	3088	5142	8216	2633
QI1512	336.26	4.45			8220	8585	8499	10165	9895	9522	7715	8717	8392	7917	8427	7904
QI1513	503.887	4.45			106331	110422	112612	123666	131160	122645	104646	112054	110834	105568	111467	114752
QI1514	504.389	4.45			57973	59021	59511	69933	73340	66098	59138	62199	60945	58231	61458	61809
QI1515	544.34	4.46			24054	19935	20026	23413	22143	24050	26862	24664	23413	23509	25098	24839
QI1516	278.248	4.46			7238	8076	9851	20685	8225	14953	12715	2899	9185	24594	32432	9971
QI1517	389.215	4.46			13428	12686	11446	13193	16110	16840	13642	15377	12704	14420	13904	15994
QI1518	251.047	4.47			10087	10756	10760	12084	12306	10478	10562	9867	10803	10337	11252	10543
QI1519	261.222	4.47			1597	1460	1949	1840	2369	3434	1176	1190	3128	4206	3409	4035
QI1520	311.294	4.47			180175	169136	173140	184281	193732	197053	165525	176922	170008	167237	173743	171324
QI1521	369.348	4.47			10473	9120	9892	10071	11010	11257	9826	8880	9085	8626	10333	10015
QI1522	328.321	4.48			20149	17609	17417	18312	19193	19633	17132	17986	16244	17593	18525	18777
QI1523	344.243	4.48			7084	7628	7283	8387	8556	7689	7510	6791	7642	7077	7481	7428
QI1524	302.938	4.48			9995	10077	10121	12119	13273	12443	10183	11073	10746	10639	10399	11466
QI1525	242.248	4.5			3425	2978	3634	3705	1854	3237	3682	3409	1931	2389	4273	2398
QI1526	481.874	4.5			8290	7298	7409	10639	10724	8763	9824	8123	7746	7961	8956	9326
QI1527	482.376	4.5			3377	3350	3212	4799	4814	4102	3863	3974	3349	3082	3896	4391
QI1528	619.077	4.5			10487	8992	28023	29848	23334	10415	21350	14297	17023	15035	15378	38669
QI1529	372.254	4.51			4908	4119	4926	6242	6503	5550	5097	5487	5503	4868	5067	5154
QI1530	677.13	4.51			57413	58334	162200	169813	146575	65961	117987	93776	100277	80347	86398	210995
QI1531	290.248	4.51			15214	12056	13609	11200	17010	18229	9093	10498	18918	20923	22409	21573
QI1532	636.104	4.51			383552	395277	964300	1047783	884587	437475	728684	589600	614753	529096	558418	1255462
QI1533	292.284	4.52			6184	6820	6385	6338	6373	6290	6659	5964	6006	4969	7249	6091
QI1534	297.242	4.52			14498	15484	15170	16961	16825	16845	14943	15269	16044	14652	16988	15612
QI1535	319.284	4.52			20331	20706	21710	22530	23240	23022	20254	21225	20493	22307	21018	21126
QI1536	336.311	4.52			58517	59371	66117	68388	66857	66743	59510	64494	61009	64340	62691	60413
QI1537	527.25	4.52			110827	120065	118972	133300	140356	130628	115692	123603	120009	105721	117681	118772
QI1538	641.059	4.52			21088	23369	61941	64557	57712	22930	47339	33443	37931	30756	34920	80117
QI1539	275.258	4.52			45015	43988	47363	46114	41984	53142	45487	45894	44546	46429	59524	48484
QI1540	505.268	4.52			936891	978565	1002595	1090906	1137448	1072141	944100	1003200	989840	941418	984071	990652
QI1541	531.274	4.52			757707	184638	215415	456930	232357	247721	239091	605547	264803	379966	330188	244704
QI1542	548.301	4.52			1450845	376816	433529	907692	474946	485084	484490	1168584	525805	756463	659598	479488
QI1543	563.321	4.52			108167	109058	112633	121091	124433	123055	110256	115991	109040	108816	106606	112466
QI1544	589.327	4.52			669094	159136	187693	407238	210655	220356	214019	543788	231767	334736	290951	210039
QI1545	325.235	4.53			24632	27668	24492	29610	30734	30110	24883	25507	26516	25569	26601	27975
QI1546	480.312	4.53			13573	10133	13342	13434	10474	13616	10444	13299	11659	12195	11668	12456
QI1547	273.221	4.53			13957	11289	18154	10742	24221	41800	6702	10030	40953	48555	29547	49939
QI1548	316.284	4.53			7713	8972	8158	9359	9876	8332	8523	7528	7954	7476	8949	8085
QI1549	485.356	4.53			8743	12289	12375	11325	9972	10755	7598	9619	7470	9443	9215	10455
QI1550	485.858	4.53			4763	5419	6107	6519	3912	5524	4570	4862	3525	4309	4167	4850
QI1551	362.799	4.54			66816	73014	73104	77237	81524	79773	67306	72640	70562	68274	72458	70459
QI1552	379.238	4.54			10018	7004	5673	3203	2558	2394	7263	13461	865	2907	2893	2516
QI1553	668.311	4.54			29745	31899	31982	32733	35331	30236	30711	28494	30581	27780	29315	30516
QI1554	723.588	4.54			281657	293202	286027	319798	336559	317409	282453	304488	291058	282522	292497	297236
QI1555	237.221	4.54			113413	110972	111233	120847	125986	125646	109481	115759	111567	113398	116476	119397
QI1556	255.232	4.54			184962	192440	196635	213912	219740	208381	183187	194084	193799	187171	197920	196928
QI1557	277.214	4.54			49918	51711	51823	56928	59476	57836	49097	53049	50486	49947	52894	54708
QI1558	362.298	4.54			161915	175985	180817	195239	202538	189133	165417	177588	179352	163679	169201	172821
QI1559	488.325	4.54			1739	2881	2367	1413	2387	1593	1753	1701	1111	66641	1000	1274
QI1560	490.296	4.54			51635	57228	55555	61253	63954	58781	52931	54913	55662	51689	58458	56598
QI1561	673.266	4.54			17071	20240	18079	17343	20874	16988	19854	15395	18356	15418	18362	17017
QI1562	318.3	4.55			10029	10006	10252	11797	12282	10953	9042	10981	9859	9846	10379	10296
QI1563	463.844	4.55			4408	7100	6192	6961	4724	5340	3936	4765	4515	5421	5761	5667
QI1564	265.253	4.55			22825	24013	22774	25495	27298	25910	22572	23065	23686	22331	24308	24653
QI1565	283.263	4.55			169881	169205	174685	193365	196781	199374	166635	177446	181185	175561	176279	187627
QI1566	323.256	4.55			102736	106139	106394	120360	123364	116546	101718	109583	105198	103194	107626	108274
QI1567	358.241	4.55			17896	17464	17574	18282	18253	18810	12994	12138	12675	16482	14492	16545
QI1568	385.178	4.55			5938	4604	5473	5628	6289	7322	4235	4181	4029	5914	4429	6005
QI1569	441.33	4.55			11078	12647	13797	13703	11600	12279	9765	11111	9154	12000	12248	12679
QI1570	463.342	4.55			13711	16313	18033	18394	15601	16299	14225	16230	11541	15136	15212	14166
QI1571	271.205	4.56			5698	4813	7297	5578	10328	20319	3972	4243	22328	25815	10079	30579
QI1572	309.278	4.56			6615	7644	6998	7805	8406	9451	7445	7753	7718	7268	7841	8137
QI1573	419.316	4.56			20327	24786	22901	26090	21767	23647	19505	21318	19041	21137	21932	21480
QI1574	419.818	4.56			5771	5026	6369	6282	5680	5744	4456	5200	3953	4786	4981	6286
QI1575	441.831	4.56			4672	5561	5838	6446	4840	4986	4829	4739	3686	5078	5316	5092
QI1576	293.245	4.56			49033	51794	53050	57407	58974	57800	49606	53821	52053	50374	52388	53203
QI1577	397.805	4.56			2969	2974	3031	3393	3059	3290	2317	2917	2149	3190	3309	3231
QI1578	426.358	4.56			10916	8869	10045	70218	62818	71535	16754	14270	15004	11419	13493	12636
QI1579	596.335	4.56			29806	36355	38180	29642	26362	32404	30145	28284	29443	21732	30361	31589
QI1580	397.303	4.57			9507	9172	9666	12002	10514	11300	7766	10039	7847	8933	8611	10240
QI1581	506.328	4.57			19955	20687	20857	23099	24981	21393	19671	21221	20949	18154	21463	21514
QI1582	532.352	4.57			1988	3517	1943	1547	2249	2682	1578	2407	1892	99618	2656	1012
QI1583	776.573	4.57			41912	37785	45682	50857	46135	48386	35893	46113	30773	43208	43282	43160
QI1584	253.213	4.57			9181	9306	7561	8388	7749	9449	8407	7186	7879	8484	10015	8509
QI1585	253.252	4.57			13074	14234	15169	21233	16863	16726	16853	15190	14840	16128	20308	15703
QI1586	732.547	4.57			89691	83554	88149	100675	82157	91916	73789	89255	71005	86827	88467	86827
QI1587	465.345	4.57			10700	12597	12033	947	826	1140	3949	2911	3241	2291	3320	2946
QI1588	688.521	4.57			183487	172355	176959	198991	169597	192993	153935	195110	141318	181618	182404	178892
QI1589	644.495	4.58			156632	158991	156599	177833	153490	168869	141968	164698	127420	156337	164649	161340
QI1590	309.24	4.58			30524	32147	30948	35655	36376	34080	29840	33021	32499	31016	31589	33019
QI1591	496.421	4.58			803	1904	1465	264	834	1064	528	669	1308	75035	999	188
QI1592	554.288	4.58			116326	134075	147950	39871	57481	52268	63493	60946	65238	46296	59088	64494
QI1593	572.335	4.58			35547	44477	44889	33358	36468	36165	39316	36461	40616	25344	36054	36292
QI1594	556.442	4.59			232601	233674	244967	269582	234653	251952	207215	245530	199840	255886	245391	241134
QI1595	600.468	4.59			231733	233962	243167	273800	234426	254304	206052	248423	194899	247377	246693	243654
QI1596	275.258	4.59			18150	24755	16929	18677	18311	19512	19722	18403	16982	16339	25451	17435
QI1597	292.284	4.59			7667	11095	7411	8495	7937	7763	8574	7933	7522	6910	11108	7352
QI1598	297.242	4.59			6050	7110	6741	7319	7149	7232	6367	6591	6657	6380	7773	6672
QI1599	512.416	4.59			210287	218427	227134	239113	214505	230990	193433	217600	186467	235780	225021	220202
QI1600	320.28	4.6			9891	11671	11090	12296	13070	12822	11249	11184	11139	12009	11245	11686
QI1601	363.31	4.6			8525	7993	9496	8718	8715	8523	7569	8934	8074	12407	8070	8694
QI1602	442.416	4.6			64616	69253	68928	76027	83330	73418	68054	71348	69490	65499	69796	70980
QI1603	528.309	4.6			10500	11109	8813	6666	7494	5646	11141	6455	8847	6296	8306	6000
QI1604	335.291	4.6			5947	6034	6332	7523	7479	7311	6073	7009	6516	6611	6387	6952
QI1605	424.363	4.6			133857	144803	148553	151765	142321	146580	130054	138676	127690	167535	139922	136275
QI1606	440.41	4.6			1915149	2069863	2074452	2260487	2339774	2208244	1944567	2071177	2065833	1963355	2012037	2044644
QI1607	468.39	4.6			176440	187636	195874	198718	177850	191002	162386	181979	162902	208787	186834	180961
QI1608	540.447	4.6			296	277	433		332	321		150	134	49067	166	306
QI1609	620.404	4.6			600	1138	66	1188	462	522	1114	370	317	84920		151
QI1610	319.284	4.61			16495	19633	17918	18085	18115	16523	17029	16368	16233	20761	17381	16361
QI1611	336.311	4.61			35498	42120	37808	38811	38894	35982	35783	34139	35490	40068	37206	34616
QI1612	380.337	4.61			128973	135424	145020	146170	142821	142135	126985	137586	128736	158144	135016	133362
QI1613	530.288	4.61			64871	87598	90756	22237	33721	27768	42333	34686	41623	26577	38833	41227
QI1614	269.248	4.61			167181	175039	174683	196889	194334	190521	165802	174787	183179	182746	177446	189708
QI1615	289.252	4.61			16709	17688	26893	22967	52154	89420	6287	13632	81025	86413	64758	85584
QI1616	329.245	4.61			12330	12097	19542	16292	39053	66357	5401	10321	60202	63115	49466	63267
QI1617	340.284	4.61			32301	33093	30384	33218	37028	34413	32026	32312	30889	30808	32424	32883
QI1618	340.786	4.61			11494	12425	10450	12268	13997	13297	10845	11918	11291	10621	11320	11846
QI1619	508.341	4.61			15220	15428	15357	13494	12398	14164	16565	18183	17969	14563	16961	17497
QI1620	553.895	4.61			17329	14576	15994	19322	18441	18165	17378	18535	16424	15296	19695	15988
QI1621	554.396	4.61			9143	9668	9213	8769	12621	10076	10172	10769	10946	10105	11337	9883
QI1622	664.43	4.61			215	173	523							62471
QI1623	247.206	4.62			15796	16167	16099	17551	18771	17120	15839	15991	16543	15697	16238	16705
QI1624	320.281	4.62			1055	851	921	1011	1260	1165	918	1135	914	990	958	917
QI1625	466.329	4.62			136132	137423	140220	37849	35144	41071	56853	57416	57973	40593	47515	47529
QI1626	614.484	4.62			90660	84915	84777	102775	80978	91247	73638	90734	68445	91552	91130	87504
QI1627	658.511	4.62			71454	62033	61172	77944	62056	65561	57415	78228	53590	70561	72173	68908
QI1628	289.274	4.62			37159	39032	45824	50556	45316	70504	31582	37296	59646	63642	85532	65819
QI1629	291.229	4.62			19606	21258	21431	23294	24318	22523	20498	21987	21527	19923	21734	21706
QI1630	399.358	4.63			20971	26167	28001	24400	25682	27533	22400	24410	22068	270342	21042	21351
QI1631	402.216	4.63			25891	25496	23000	27248	30471	29787	25635	29471	24321	27413	26189	29704
QI1632	570.458	4.63			92386	88814	89358	106848	85026	95746	75629	90658	74680	92749	91245	92862
QI1633	251.237	4.64			34344	33092	34442	35910	38041	38364	33076	35864	35043	34422	35396	35734
QI1634	286.274	4.64			24143	26626	25936	28000	29787	27130	24501	25545	26533	23949	26104	25730
QI1635	394.353	4.64			13946	13828	15922	15844	13557	15098	14441	14477	13688	13649	15896	15678
QI1636	281.247	4.65			224382	233273	230504	253590	257324	256259	224384	231330	237894	233864	241304	238784
QI1637	306.3	4.65			27652	30522	36685	39652	37283	58282	24591	27482	49341	51210	74259	54585
QI1638	321.278	4.65			2225	2273	2486	2765	2596	2377	2302	2242	2687	2341	2333	2406
QI1639	350.326	4.65			21047	20557	22156	24960	21396	25462	20781	21336	20716	21403	22741	22879
QI1640	482.406	4.65			70533	74410	71778	80249	69801	75424	64577	73085	59916	71872	74343	74139
QI1641	526.431	4.65			89542	90975	90883	105806	87230	93393	78266	91558	78362	89196	94639	96434
QI1642	480.312	4.65			52091	48075	49506	47984	39064	40846	47972	42630	40161	46776	47200	48738
QI1643	438.379	4.66			30343	31727	31921	33247	27958	33449	27887	30062	26486	30248	31713	33737
QI1644	432.324	4.66			26740	26251	28653	6239	5457	6516	9691	10035	10701	10591	7799	8136
QI1645	287.237	4.67			8272	6128	15016	8205	23110	46468	3669	6260	44994	50371	22979	54338
QI1646	352.321	4.67			120325	62471	56745	190889	28841	59576	154101	36994	51670	363569	91563	43976
QI1647	374.303	4.67			61636	33074	29281	96970	15452	34738	81822	20262	35295	177513	52715	26682
QI1648	410.374	4.67			16737	6829	5578	26969	2546	7305	23428	3776	6267	54999	13465	4930
QI1649	570.356	4.68			16346	10374	11567	18016	17254	16597	18387	16604	14718	17335	16317	16462
QI1650	412.306	4.69			80562	88049	86912	88268	98469	88907	83314	83670	84820	77654	84182	82957
QI1651	424.415	4.69			22050	23994	22769	25013	26642	22315	23568	22186	23057	20248	23562	23434
QI1652	412.808	4.69			35088	36637	37520	40079	41829	38089	34788	37123	37171	32994	34980	36911
QI1653	823.604	4.69			157087	165848	154447	167270	190111	176565	159997	162527	153835	154382	158057	162534
QI1654	586.31	4.7			28712	27097	26994	28318	29527	32325	33744	36605	36046	32592	38878	40054
QI1655	237.221	4.7			61378	63938	62878	68494	72089	68606	60628	62282	64546	63050	64620	66799
QI1656	255.232	4.7			166520	179509	178648	195268	204683	189376	170213	176343	183033	177041	181118	184403
QI1657	266.248	4.7			7580	8775	7270	4446	3966	3910	7269	7106	6395	3874	4276	3938
QI1658	272.258	4.7			178523	191896	191443	209283	216097	201643	177929	191139	192480	185336	188978	194723
QI1659	277.214	4.7			99974	104256	105635	116313	125344	116022	100409	106978	107320	100856	105741	109811
QI1660	461.359	4.7			22968	22245	25382	26189	26159	24927	23549	22832	22475	20155	23120	21785
QI1661	490.296	4.7			80349	87518	85747	92141	106196	93435	81874	85118	88733	80668	83752	88552
QI1662	231.21	4.71			4099	4281	3849	2420	2400	2223	3593	3559	3648	2222	2401	2383
QI1663	420.332	4.71			182336	179938	217505	234037	223061	217029	196106	204749	202236	185409	211736	193371
QI1664	323.294	4.71			12049	12827	11256	13068	14411	13435	11823	12163	12293	12063	12512	12490
QI1665	449.325	4.71			11635	12972	10096	13475	14136	12308	11506	11700	11154	9404	12129	11199
QI1666	449.826	4.71			3841	4483	3968	4654	4863	3548	4536	3881	3198	3911	3843	4157
QI1667	598.351	4.71			18081	21965	25105	19529	18009	19781	21349	17093	21645	15131	17081	18386
QI1668	381.336	4.72			4194	4348	4851	5232	5287	5481	4547	5208	4091	4508	4727	4448
QI1669	491.361	4.73			134129	142584	141083	44008	37274	42217	62495	62496	64363	43835	51273	53954
QI1670	524.336	4.73			36280	47656	50131	15663	18960	19152	26187	23172	25841	20810	27295	29688
QI1671	556.304	4.73			54620	65528	73913	23761	34444	30797	40078	36115	39759	22586	28812	32463
QI1672	525.094	4.73			72518	83594	82277	91285	90654	82621	76782	80061	83791	72790	77740	76443
QI1673	285.221	4.74			2942	1656	2644	2270	5046	10278	1541	1445	11592	10417	4062	16670
QI1674	315.253	4.74			5139	5030	5356	6461	6486	10733	4582	5328	8396	7263	5581	10074
QI1675	263.237	4.74			5632	5934	8279	13630	7370	11922	5906	5228	9280	10303	19161	8741
QI1676	280.263	4.74			31647	48046	100294	221658	61836	151826	47554	29568	95147	125794	288531	86730
QI1677	464.358	4.74			8417	8269	8632	10510	9956	7999	8359	7182	8261	7484	9008	9227
QI1678	483.315	4.74			3072	3725	3411	3410	3165	2537	3594	2873	3077	2495	3100	2938
QI1679	253.252	4.75			4036	4393	4578	4810	5025	4661	4377	4658	4352	4347	4607	4658
QI1680	302.245	4.75			24337	32750	70305	156453	45218	105822	33179	20796	67609	85081	202910	64287
QI1681	313.274	4.75			20890	21891	21058	22967	22659	21887	20650	21343	21258	21347	21434	23140
QI1682	335.222	4.75			129540	136440	138330	153115	127845	137431	125044	129045	115989	148559	144611	158719
QI1683	357.204	4.75			53314	56423	57643	60624	54089	55751	50192	52512	46993	57077	57738	64562
QI1684	393.274	4.75			12014	13100	11907	13204	11055	11091	10769	10190	10498	11753	12810	13386
QI1685	392.313	4.76			50579	22308	17081	106250	7246	8672	58034	9414	10192	216197	26706	6256
QI1686	639.322	4.77			23322	26226	23126	23720	26270	21547	23684	18567	23715	21645	23123	23670
QI1687	309.24	4.77			46535	49133	49280	53289	56793	53621	46613	48877	50298	46484	47255	51507
QI1688	509.849	4.77			8075	8446	7069	9076	9514	8344	7568	8306	7789	6569	7539	7027
QI1689	636.104	4.77			142142	121877	355547	319493	321321	159766	284839	217254	209549	209274	218768	454431
QI1690	641.059	4.77			27642	24682	74055	62913	70099	32207	61383	42248	39364	40318	44880	99758
QI1691	656.348	4.77			130153	144033	137746	150019	156088	141908	135485	137106	137750	128573	137899	143741
QI1692	661.303	4.77			31518	36423	32447	35816	38508	34630	35163	29972	34410	27932	34535	32317
QI1693	307.261	4.78			40084	40947	41134	45793	48093	46928	39652	41392	42887	41464	44432	44420
QI1694	619.077	4.78			14154	10483	36151	30832	35222	14600	29929	20956	21182	20071	23038	48962
QI1695	297.243	4.78			32744	33758	33902	37010	38111	37457	32190	33257	33912	32438	32942	34208
QI1696	387.229	4.78			18867	22131	19073	21534	24573	20807	20560	19863	21177	17428	19922	20678
QI1697	223.064	4.79			8919	4552	5528	6076	6364	6328	6547	6945	4987	6822	5831	7205
QI1698	333.3	4.79			9862	10651	10162	12624	11407	12447	10637	10768	10678	12755	10850	10304
QI1699	403.306	4.79			11715	11389	11360	13318	12741	11116	11253	10764	12156	10493	11866	10903
QI1700	422.399	4.79			24495	23843	22830	23388	26685	26473	24602	22618	21930	20730	22252	24352
QI1701	524.91	4.79			39764	42373	40205	46303	47212	47557	38532	40418	42022	40178	42469	40251
QI1702	702.537	4.79			43852	21716	22468	37159	23977	25646	24188	54232	26292	31490	33472	23491
QI1703	336.326	4.79			124903	66677	47045	131874	30541	71310	208226	36395	69273	329666	120562	62928
QI1704	420.332	4.79			388817	443319	421467	467869	477224	444713	429275	418976	430225	370266	416531	405396
QI1705	425.287	4.79			24358	16697	16061	18325	19140	19142	16925	17191	17019	13591	17138	15574
QI1706	461.359	4.79			39841	45982	45005	45020	50295	45713	46774	43863	45122	38714	43704	41499
QI1707	374.303	4.8			10743	5588	5043	19795	953	7306	15632	2688	5530	34607	9671	3653
QI1708	376.319	4.8			135421	74462	54795	133625	42061	88947	229469	44917	84042	336755	141526	75690
QI1709	295.261	4.8			87192	88115	88973	96424	102576	101102	88628	90221	95293	90840	89671	98119
QI1710	508.344	4.8			59364	62309	62719	66549	73536	71856	65441	64327	70708	64212	62106	70231
QI1711	614.483	4.8			75047	52481	61358	76145	63796	60877	57379	87550	60710	62970	64182	54331
QI1712	658.511	4.8			60136	33104	33959	53377	38540	36159	39287	69221	40088	47794	47241	34253
QI1713	570.457	4.81			59262	46154	43019	61620	52302	49302	53361	63596	49032	54417	54870	46997
QI1714	408.324	4.81			118664	126854	126597	31106	28212	33057	43809	46888	46464	30828	34738	37651
QI1715	502.341	4.81			321	421	216	510				48		43104	269
QI1716	302.938	4.82			5232	5248	5142	6286	6282	6322	5273	5899	5837	5383	5709	5295
QI1717	482.405	4.82			32349	30723	29907	37296	33484	32712	32596	34259	28932	31806	32105	29322
QI1718	526.431	4.82			50455	44560	43271	55632	49615	46456	45728	51610	44201	47546	49365	44106
QI1719	394.353	4.82			8489	9151	6917	8526	8508	7758	8710	7582	8348	7893	9109	7304
QI1720	438.379	4.82			19146	18837	18797	21842	19832	18514	19009	19579	18927	18116	20066	18117
QI1721	543.435	4.83			50351	52334	49200	52084	61090	54744	50265	50958	48935	46988	49559	51203
QI1722	715.311	4.83			16130	20510	15725	14823	18745	13191	20104	10255	17933	13099	18065	16651
QI1723	287.237	4.83			6454	4399	7542	5589	10046	16070	3438	4606	16907	19017	10472	21356
QI1724	318.3	4.83			8368	8924	7962	8556	10473	9472	8724	9039	8730	7967	9013	9112
QI1725	323.256	4.83			46145	49564	48257	53353	56910	53588	46806	49118	48193	44880	49080	49307
QI1726	540.426	4.83			7733608	8252548	8214505	8291920	9372155	8468061	7928852	8155734	8309765	7390382	7754059	8058791
QI1727	546.367	4.83			753	618	888	394	599	254	1068	1273	582	57904	1068	1357
QI1728	563.411	4.83			4801	3658	3552	4250	4656	4044	4228	3178	4542	3671	4314	4195
QI1729	540.392	4.84			3609	321		2948	4392	3469	2130	3633	391	2485	3180	4274
QI1730	590.393	4.85			160		123		211	157		200		63827		166
QI1731	265.253	4.85			45841	44701	45424	49700	50534	51897	43706	47038	46614	45720	46283	48759
QI1732	283.263	4.85			148264	156847	156591	174100	177716	171101	150596	157287	161235	150633	157530	162308
QI1733	325.31	4.85			31534	32178	31774	33719	34785	34728	30828	32299	31438	30344	32162	32227
QI1734	305.245	4.86			21174	22362	22237	24165	26324	24160	21361	22289	22908	19805	22501	23511
QI1735	425.267	4.86			14576	12065	12716	18517	18255	19274	15704	15841	13560	16276	16528	18068
QI1736	544.337	4.86			162644	150705	152906	126094	118086	137789	154176	163688	154242	158375	171833	187987
QI1737	614.463	4.86			182242	195872	179665	201918	208424	197258	183069	181634	182033	177098	182537	184285
QI1738	353.303	4.88			14702	15239	15231	15487	17659	15499	14681	14792	15280	13766	15325	15550
QI1739	365.211	4.88			7937	7558	8069	8646	9356	8269	7978	7621	8648	7453	7857	7944
QI1740	560.903	4.88			61922	69726	66404	70369	77055	68002	63408	64504	68176	62010	63509	64066
QI1741	530.324	4.88			12978	10798	11222	8036	8601	6849	13369	9230	11572	7732	8418	8515
QI1742	561.405	4.88			52602	56410	54664	54040	60948	57680	50563	52805	54082	51018	52139	56409
QI1743	239.237	4.89			20850	20224	21338	23310	23687	22666	20338	21261	21634	20562	22011	22058
QI1744	333.3	4.89			1619	2311	1302	1674	1380	1283	1474	1217	1249	1352	1564	1245
QI1745	401.266	4.89			11453	9731	8675	20225	20046	22157	15292	13832	12113	17290	17448	17714
QI1746	452.394	4.89			18741	20078	18929	20328	21672	19278	19285	17693	19883	18087	19277	19869
QI1747	430.39	4.89			19157	16900	16564	14759	15607	34823	14366	30042	29612	30027	43512	16955
QI1748	346.295	4.9			17839	18404	18344	20766	21024	20557	18704	18958	18597	18193	18723	18966
QI1749	351.25	4.9			11262	11421	11403	12854	13573	12439	11216	11867	12267	11668	11395	12640
QI1750	550.351	4.9			71158	89393	96848	54641	51273	56849	53894	54059	60257	54327	71258	75480
QI1751	765.635	4.9			84394	86087	79878	89136	99665	95991	80702	85377	83782	86071	84161	88414
QI1752	383.823	4.9			19312	21341	20368	22525	23128	22767	21265	20851	20918	20220	19978	20993
QI1753	524.893	4.9			27710	31112	29057	34494	36180	31678	27247	28734	29558	28404	29945	29907
QI1754	491.328	4.91			15549	15027	8433	17623	11789	15107	26812	6511	10610	26588	33404	11494
QI1755	256.263	4.91			86706	79169	56782	98770	65211	96456	124450	50186	66729	140393	157063	68162
QI1756	278.245	4.91			14578	12417	8469	16404	10675	16125	22762	7172	10660	24146	28795	10660
QI1757	298.282	4.92			1309	1200	1293	1788	1582	1745	1428	1637	1204	1474	1210	1481
QI1758	428.373	4.92			23348	24571	24877	103756	96005	107342	43634	40788	43925	22239	24795	26054
QI1759	583.324	4.92			22754	18158	13743	26776	26268	16000	33611	20386	22483	22008	17569	20742
QI1760	223.063	4.92			2392	1494	1948	2492	2987	1801	2101	2772	2033	1333	2638	2480
QI1761	383.321	4.92			42533	45761	46085	49575	52846	49107	43336	45101	47708	42349	44601	46126
QI1762	397.293	4.92			65055	55747	53216	61223	67824	61241	55968	64375	57235	52781	57152	58655
QI1763	297.082	4.93			2830	1507	1963	2450	3238	1351	2204	2284	2024	745	3203	2506
QI1764	371.101	4.93			27631	20939	21339	26639	32920	17157	23831	33460	24161	12727	32768	28522
QI1765	408.368	4.93			20851	23903	20631	23527	25519	21658	21511	20009	22274	19356	22034	22020
QI1766	445.12	4.93			12998	9260	9122	11573	16917	5261	10820	14651	10501	1427	17012	13394
QI1767	463.131	4.93			87690	54933	61917	80523	108159	45715	65287	122711	67422	20584	110886	91203
QI1768	375.311	4.93			8426	6701	7238	7298	7886	7082	7024	7018	7156	6501	7179	7157
QI1769	480.157	4.93			75640	43735	50906	66804	91666	35961	55035	109285	55028	15197	98665	76701
QI1770	329.194	4.94			11050	11775	11904	14508	16481	16373	12409	15642	11740	13851	11885	15411
QI1771	339.326	4.94			19908	19865	20377	22298	25065	23095	19777	20333	20622	17999	19095	21404
QI1772	299.258	4.95			10898	12304	10777	12899	13355	12073	12263	11055	11570	10542	12354	11525
QI1773	419.313	4.95			65035	72481	71514	75351	78971	69114	65026	68738	71878	56205	66130	65934
QI1774	419.815	4.95			26610	30659	28449	30085	35096	24311	27241	29113	29559	24926	27698	26117
QI1775	837.619	4.95			101345	104997	101022	113094	121310	113808	97233	109522	103266	94755	105046	108870
QI1776	583.385	4.96			211114	47378	59684	88743	64420	81699	59212	154278	64054	78220	77502	62646
QI1777	364.342	4.96			25244	28016	24995	27198	32107	27275	26907	26157	28110	24490	26312	26443
QI1778	480.345	4.96			555720	571760	584422	243345	226855	255597	303634	324252	334650	246463	273564	282844
QI1779	502.327	4.96			16625	17009	16616	3656	4466	4063	8317	6027	7722	4440	6269	6006
QI1780	517.885	4.96			57872	89673	89379	95290	85754	62054	73857	78991	86795	49218	73407	62164
QI1781	383.303	4.97			28289	32695	29420	31281	33605	28361	27022	26929	31224	22410	27998	27461
QI1782	463.34	4.97			12542	16748	12615	15069	18108	14303	14080	14478	15758	11565	15365	13550
QI1783	463.842	4.97			4681	6315	7066	6902	6114	4622	5794	6293	7300	5239	5480	5859
QI1784	270.279	4.97			75680	66997	51147	59382	29163	51561	88484	70004	38903	36140	53701	48399
QI1785	383.805	4.97			10559	13333	11291	13444	14957	12558	12222	13043	12325	8561	12401	10254
QI1786	434.339	4.97			582761	594528	620002	183804	161987	192950	245209	263941	258629	185159	211609	221319
QI1787	531.274	4.97			374370	119196	141037	226482	147977	168501	155847	244396	168206	196158	188982	151491
QI1788	553.256	4.97			37622	9844	12942	20443	14371	14935	13626	22718	18537	16396	19950	13558
QI1789	765.599	4.97			50628	46503	44891	52937	58765	52692	51375	51833	48970	42660	52836	47905
QI1790	251.237	4.98			4346	3934	4108	4427	5109	5078	4067	4182	4584	3766	4161	4847
QI1791	269.247	4.98			41105	43211	44171	45403	50370	46886	41635	42354	44846	40830	44347	44129
QI1792	286.274	4.98			34890	38925	37782	41656	44675	41063	35512	38033	39962	35488	37672	38052
QI1793	331.284	4.99			12929	12268	13811	16461	14875	15687	15322	13614	15117	13973	16148	15440
QI1794	353.266	4.99			57287	58888	56608	72442	63988	67143	60374	67215	65818	64937	67643	64284
QI1795	675.26	5			743730	814755	859057	941489	943184	931410	768212	812881	848134	793026	743867	802028
QI1796	309.277	5.02			52997	53433	55596	65533	66785	68391	53903	59671	59752	58374	55303	59189
QI1797	422.339	5.02			21789	24053	21023	3032	1544	2398	5064	4988	4768	1955	2847	2358
QI1798	517.902	5.02			59221	75654	72562	84796	84124	77136	73303	71376	76888	57977	78183	65490
QI1799	558.318	5.02			66617	85712	87271	17989	36260	30377	46542	38615	48045	19449	35326	36029
QI1800	737.1	5.02			838		11316	12499	3694	886	7827	1888	6197	3944	6362	20883
QI1801	872.369	5.02			4692464	5095405	5230444	5771709	5894469	5559455	4703612	5221613	5228345	4778350	4733709	4973384
QI1802	376.295	5.02			31832	39577	33357	40828	44003	37093	31904	38580	35491	29886	31854	37642
QI1803	438.298	5.02			89921	100477	93953	48917	50718	56399	53212	57886	59018	64308	76809	80356
QI1804	482.361	5.02			84381	93053	86852	94608	94483	106999	113089	125095	127921	118042	135147	141685
QI1805	751.584	5.03			104816	125452	126440	137444	142035	119487	103764	120836	132548	107649	117417	100883
QI1806	766.328	5.03			18430	14748	19161	24693	24105	18798	17743	12878	16420	19541	16872	18331
QI1807	376.797	5.03			6569	14840	16692	16552	15090	12067	14481	12283	14000	12401	12888	10699
QI1808	763.35	5.03			12871	12400	12556	10297	11155	9912	16991	11472	19846	13134	6618	16538
QI1809	765.827	5.03			88062	83398	100812	108554	127005	120275	98898	106785	106310	81862	82317	90029
QI1810	688.294	5.04			2232	4649	1461	7776	7588	8211	3659	7011	3782	4046	6491	1683
QI1811	724.766	5.04			8716	10274	4964	13373	15790	19341	13905	10711	16175	7155	10930	19199
QI1812	763.851	5.04			9202	8468	14062	15626	10868	4764	13402	11740	20099	9644	5757	4329
QI1813	654.287	5.04			28755	36661	49517	57140	54472	33504	37014	38770	45758	30051	48047	33122
QI1814	668.348	5.04			130497	145516	152563	162687	176229	154903	128234	145208	146057	134914	144431	138663
QI1815	721.257	5.04			26236	21440	31487	27366	38645	29303	25815	24639	25228	24353	33076	32185
QI1816	724.265	5.04			18730	19661	20014	25831	20151	20180	29655	30068	24370	20687	27560	28947
QI1817	727.273	5.04			274463	249116	277999	297383	332606	316597	253778	283139	283592	268634	259632	285620
QI1818	727.774	5.04			10519	5149	8677	6475	2155	4666	2932	6376	1182	9749	8738	3216
QI1819	758.258	5.04			15470	5123	8010	12344	11414	18032	12305	5311	13174	13407	14159	14101
QI1820	834.483	5.04			20813	18413	21557	24226	34853	20118	24172	17540	24843	21789	20105	18683
QI1821	657.31	5.05			1364358	1355222	1349155	1476181	1607454	1574024	1313884	1401976	1347870	1257506	1292893	1368546
QI1822	659.788	5.05			820379	831976	845471	915217	1010160	968649	783765	848578	833470	797817	781857	852981
QI1823	682.363	5.05			113520	125195	122531	137181	139426	116857	120137	119665	124142	113151	123162	104809
QI1824	687.794	5.05			14637	7651	15748	13337	14634	15940	11866	6263	9282	12686	4986	17649
QI1825	690.27	5.05			20968	24707	18304	23818	28012	16097	23368	12879	23435	21062	26912	24645
QI1826	695.358	5.05			7987163	8413179	8433589	9145579	9671630	9408396	7697984	8524911	8340188	7870743	7923504	8261669
QI1827	710.394	5.05			147186	173495	164385	166587	183931	168709	150818	161641	163573	156450	149761	163774
QI1828	867.413	5.05			231986	262089	269648	297325	302577	280806	237124	256236	260059	249966	263971	249666
QI1829	918.577	5.05			4760	8530	108157	230677	37532	269124	4353	2129	127793	175611	487033	101825
QI1830	972.982	5.05			4207358	4159752	4019925	4175141	5002746	4540062	4002986	4031564	3992132	3689673	3895008	4241322
QI1831	1011.43	5.05			4236	2885	9203	11913	10955	13590	5489	6977	7420	3947	9410	2700
QI1832	1011.93	5.05			3438		7616	3314	12806	11487		3534	8799	3611	8179	4265
QI1833	581.241	5.05			85431	84654	87605	87928	111585	90092	69577	82482	86476	82737	73934	78932
QI1834	637.262	5.05				2165	3829	1065	2174		3031		4685		1724
QI1835	637.305	5.05			21917283	22900938	22948633	24773949	26364790	25110944	21191697	22799246	22590385	21238809	21527252	22476760
QI1836	645.819	5.05			89820	97925	90327	97491	114496	104631	96334	96034	91595	84329	84305	102229
QI1837	646.322	5.05			62289	54895	60226	61100	62981	63574	56399	51951	59543	55241	58668	55764
QI1838	654.332	5.05			76102115	79160125	79368553	85525036	91180699	86548965	73849529	78817660	78215391	73779932	75555395	78252768
QI1839	654.833	5.05			3583854	3620810	3536883	3729306	4176090	3887179	3413027	3537345	3543476	3250055	3384725	3589715
QI1840	656.809	5.05			2128209	2166770	2134092	2330958	2536092	2397293	2028121	2165801	2073539	2012639	1961483	2182501
QI1841	659.286	5.05			11184003	11610783	11842742	13196259	13677222	13142742	10866734	11987303	11769080	11285876	11162608	11768278
QI1842	972.48	5.05			5333743	5345713	5118261	5277175	6152497	5747017	5024304	5073839	5042856	4635407	4954877	5273605
QI1843	974.957	5.05			1979589	1920704	1874340	1981651	2363136	2219863	1847399	1955558	1837196	1827402	1845325	2023325
QI1844	975.459	5.05			1595980	1547961	1497763	1604619	1911791	1792472	1486890	1589897	1483757	1442522	1477940	1589190
QI1845	977.435	5.05			2806326	2736614	2687844	2957655	3432883	3174396	2672162	2832610	2678545	2563914	2560743	2829939
QI1846	977.937	5.05			2282516	2189213	2178997	2320440	2773247	2567817	2120543	2250292	2138279	2008405	2053258	2249708
QI1847	690.773	5.06			15550	17402	9751	12529	6925	9942	17468	8185	14980	14079	3766	21908
QI1848	336.326	5.06			27958	10664	12137	47199	407	27359	38224	12149	16534	84960	25242	18346
QI1849	354.336	5.06			135216	59489	52474	205753	19992	123915	187395	55714	66607	323264	120687	70850
QI1850	1012.61	5.06			2300			22323		10538	24534	1369	3453	51887	8361
QI1851	412.389	5.06			7491	2305	419	17365		12308	10588	1556	3402	26462	5864	1757
QI1852	331.284	5.07			16921	17350	14392	21732	20017	19710	18634	16502	17682	17354	20909	19258
QI1853	989.564	5.07			45250	38346	24690	48166	47134	41201	43366	43795	43761	35785	36457	57238
QI1854	460.342	5.08			14069	17898	9903	13155	16551	11125	14843	12735	14321	11193	15103	13190
QI1855	677.263	5.08			8818	16645	9740	10916	13971	11983	11665	9281	12340	8252	9803	9548
QI1856	940.558	5.08			12239	17597	119321	242254	51853	251866	20575	11180	129852	179352	464476	104097
QI1857	566.349	5.09			14118	11408	13470	14727	15144	12810	16745	12176	17357	13061	11801	16678
QI1858	313.274	5.09			7015	6762	7546	9399	8508	8205	7190	7328	8125	6947	7911	7505
QI1859	346.295	5.09			13877	28896	10875	13867	12321	16375	12144	12831	14318	13844	14158	17057
QI1860	309.278	5.1			107765	118617	112670	119357	132631	123880	106628	111331	117552	106729	109873	116246
QI1861	376.815	5.1			52260	47658	45082	49586	61008	62173	51080	50287	47448	54459	47536	56723
QI1862	282.279	5.1			134307	207480	500402	904422	323478	919757	185710	104263	568191	670257	1579517	461815
QI1863	283.282	5.1			18952	32838	76574	136769	48804	143727	28438	13913	90223	103128	268073	71141
QI1864	304.261	5.1			35246	56535	149017	286049	92653	280193	52759	27138	175251	199592	486052	141640
QI1865	320.235	5.1			984	663	4408	6308	2215	6588	977	1199	4560	4623	9892	3367
QI1866	376.313	5.1			119944	127491	118328	149343	150670	149224	131924	132121	121585	159254	125193	133958
QI1867	495.362	5.1			8074	9491	29289	48022	15138	48375	8241	6530	31552	35376	88227	24375
QI1868	585.533	5.1					1262	7398		7954			2651	3784	38165	704
QI1869	736.097	5.1			157501	138838	321989	282275	287846	181514	282723	209283	239148	215896	224600	387788
QI1870	751.619	5.1			208944	210289	201862	226183	260872	251739	209978	223045	215726	211843	211867	223628
QI1871	265.253	5.1			26710	31218	30628	36449	35595	40075	29151	28025	33305	31992	43039	31621
QI1872	283.263	5.1			154567	164511	168758	184137	191348	182110	157784	164809	167095	154436	167061	167726
QI1873	351.25	5.1			2688	5639	2917	2984	3296	3747	2994	2810	3443	3188	3825	3960
QI1874	517.344	5.1			17169	29947	73692	132805	45671	130254	26408	16203	86364	91502	221267	67373
QI1875	777.123	5.1			13294	12026	30147	27102	26695	17377	27214	18356	25828	18651	18346	40155
QI1876	284.295	5.11			209155	296384	120586	176639	57954	138844	209891	204345	79716	79694	188624	64438
QI1877	305.245	5.11			23900	23839	24826	25920	28908	28441	23238	26131	25691	22426	24258	25174
QI1878	342.348	5.11			12858	20140	6136	9223	2490	7081	13094	11811	3642	3387	10441	2855
QI1879	518.328	5.11			19738	19616	20221	20677	27737	18993	20431	21671	18987	15096	15055	20942
QI1880	301.252	5.11			11550	12885	11601	7653	7338	7514	10366	10370	9433	8786	8744	10092
QI1881	318.279	5.11			109254	121543	119539	75368	71058	75635	95332	105755	96186	88157	90171	94057
QI1882	323.235	5.11			21407	22191	20634	15077	12730	13793	18454	19967	18266	16605	17030	17761
QI1883	554.442	5.12			307624	329592	329053	358057	382908	362712	319495	332731	330518	316758	320089	340502
QI1884	716.552	5.12			35472	30541	27943	39691	34390	37672	28503	41903	26534	37023	39380	35189
QI1885	506.361	5.12			147003	158771	156950	68831	69658	72121	96991	98146	99801	72854	82095	84337
QI1886	269.248	5.13			3165	3874	3602	3984	4435	4068	3431	3378	3281	3660	3803	3838
QI1887	493.376	5.13			79644	84247	81107	20387	18618	21877	35538	37938	37726	20739	24920	27051
QI1888	536.372	5.13			12585	12981	14158	10301	9248	10406	16411	17274	17043	15099	14029	16478
QI1889	672.525	5.13			50551	46128	45855	59074	44427	58463	40865	56896	40932	58050	61493	55109
QI1890	323.255	5.13			7607	8487	7729	9300	10123	9374	8096	9103	9158	7811	8162	8712
QI1891	650.44	5.13			48985	62082	68226	27514	30463	29752	20038	21770	25023	32089	41439	47428
QI1892	237.221	5.14			12630	13141	12607	14647	16050	14435	12936	12950	13465	12359	12957	13365
QI1893	255.232	5.14			36643	40854	38802	42347	48975	43032	38276	39909	40060	36203	39146	40170
QI1894	297.279	5.14			179762	193388	188592	205557	223467	208404	184458	188425	192179	183189	190245	190260
QI1895	305.211	5.14			3863	4191	4885	5018	5457	5349	4251	4289	4586	3893	4261	4993
QI1896	315.289	5.14			61727	71406	65368	73825	80855	71879	66430	69070	67342	59449	68588	66799
QI1897	337.271	5.14			169034	181840	178398	195014	213386	193151	172957	182461	185324	165168	169281	178991
QI1898	628.499	5.14			69108	60047	57568	74817	61080	68908	54981	69908	54599	76227	71244	65029
QI1899	321.206	5.14			15946	18632	17980	17548	20828	18157	17690	16998	18052	15313	16926	17352
QI1900	343.188	5.14			6987	7022	6791	6781	9071	6834	6744	6674	6859	6054	6949	7192
QI1901	550.354	5.14			63463	74347	67621	73372	82848	69225	69700	69139	70678	57466	61172	68262
QI1902	584.473	5.14			69387	71106	63516	74558	70423	72978	61593	70574	61442	79716	79391	66323
QI1903	311.295	5.14			44579	46758	46532	51559	54144	51691	45437	47958	48367	46141	44456	50415
QI1904	468.441	5.14			1687993	1868910	1813204	1989865	2118312	2010086	1745012	1841956	1837252	1708156	1784302	1835640
QI1905	642.494	5.14			190335	213969	202310	221963	243539	234267	195584	210380	208830	193533	204211	208361
QI1906	294.279	5.15			40155	44808	42579	25957	23955	25411	33843	36861	32968	31921	30421	33614
QI1907	411.394	5.15			7242	5090	5507	5366	6302	7771	5332	5949	5620	5230	5316	5133
QI1908	470.448	5.15			55672	61035	57543	61487	66291	61076	56745	57449	59578	51881	57877	60570
QI1909	540.447	5.15			75442	79418	69518	83380	79153	79116	66167	73368	65863	94393	83833	75396
QI1910	277.252	5.15			3809	3775	3499	2083	2333	1987	3279	2835	2935	2774	2794	3042
QI1911	302.938	5.16			6802	6393	6549	7662	8535	8101	6397	7068	6975	6670	7072	7368
QI1912	354.802	5.16			9632	10776	9894	12032	12534	11391	10262	10575	10114	8873	9915	10899
QI1913	370.368	5.16			31568	25349	25292	27664	31252	31345	26460	28357	26541	23346	27057	26471
QI1914	496.421	5.16			53924	58130	52154	57478	55171	58732	49239	52676	48122	77608	60360	55306
QI1915	314.305	5.16			19413	20708	20600	22147	25165	22067	19667	20602	21894	18660	20282	21256
QI1916	348.282	5.16			19149	21746	18026	21960	25390	23991	20820	20791	20130	18367	21976	20107
QI1917	348.784	5.16			8853	8806	8099	8735	10631	9417	8803	9312	8472	8471	8549	8503
QI1918	353.341	5.16			85092	74539	69873	76945	86988	87115	72908	76762	71285	67782	73454	71195
QI1919	452.395	5.16			37642	45261	38646	40432	35904	38426	35112	36660	33346	71477	44493	39559
QI1920	354.3	5.17			24409	26145	24499	27222	30054	28766	24552	26338	26337	24037	27737	26546
QI1921	408.368	5.17			25678	28657	25872	26686	23642	23778	22389	24641	22657	58225	27952	23802
QI1922	364.342	5.18			9345	12736	9521	9256	8113	8251	8077	9041	7525	31021	8692	6733
QI1923	464.314	5.18			30372	34673	30389	18495	18577	18577	19920	19889	20469	20587	23539	27072
QI1924	695.557	5.18			19437	21519	14570	21061	25508	25189	21219	22647	17113	19294	22986	20448
QI1925	508.377	5.18			39474	44050	40630	34242	34499	38511	45276	45652	45566	41402	48461	51413
QI1926	427.389	5.18			5197	6090	8726	5268	5516	6581	4253	5044	4302	244692	3871	4307
QI1927	494.361	5.18			82069	87308	86188	38603	35256	40149	48885	49174	54314	39065	51986	46394
QI1928	449.372	5.19			1693	2519	3418	1157	678	1940	372	1406	766	131556	433	389
QI1929	621.311	5.19			661676	728937	711325	779026	834222	782093	674900	718316	716929	684925	698604	730197
QI1930	638.337	5.2			133028	143205	150177	155915	173617	165159	138210	152093	149492	140639	142692	149256
QI1931	643.293	5.2			149136	162175	161289	176279	191970	175378	149411	162778	166803	153253	153727	165921
QI1932	679.364	5.2			48233	53140	47409	53429	64360	56460	50396	50515	52779	48213	53138	56805
QI1933	856.379	5.2			79399	92809	83103	86704	105668	94234	85879	83045	88566	74775	82085	88892
QI1934	567.912	5.2			15504	15436	15498	15806	19308	14864	14535	15962	14635	13537	16628	15532
QI1935	568.413	5.21			8535	8466	7734	10125	11178	10832	8044	8333	8211	7848	9340	7599
QI1936	253.252	5.21			22506	22602	23468	25374	26049	25941	22778	24623	23020	22915	23898	25167
QI1937	302.938	5.22			16657	16542	16355	19260	21540	19096	17013	18352	17023	17191	17492	17292
QI1938	357.243	5.23			2541	2530	2061	2804	2913	2324	1790	2331	2634	1955	2407	2694
QI1939	367.282	5.23			16685	19393	17299	20291	20394	20200	16574	19654	16549	26589	16620	18611
QI1940	452.447	5.24			19433	20920	20432	21793	24589	21211	19067	19745	21105	19049	21177	20603
QI1941	640.324	5.24			6982	9364	6829	7150	8781	7430	7650	7044	7835	6992	7923	7412
QI1942	379.282	5.24			40602	44497	36893	55995	51100	52210	47015	51118	44870	55074	52633	52067
QI1943	657.35	5.24			6451	8936	6907	6947	7856	5549	7064	5956	7178	6037	8012	6730
QI1944	363.253	5.25			188180	273055	212191	225849	231290	241909	193068	219807	213356	187289	197080	197409
QI1945	385.235	5.25			74342	109116	81914	87258	93190	94816	75427	88564	79467	68966	75775	74818
QI1946	421.306	5.25			13663	21546	14022	15749	17698	18744	14546	16020	15457	13503	14268	15434
QI1947	341.305	5.26			25435	28304	26949	28727	31110	27729	25247	26996	26510	25058	24866	27374
QI1948	546.353	5.26			260807	258691	263744	321117	297949	346244	363042	429102	395611	323762	353411	370841
QI1949	614.341	5.26			39087	40737	36878	43175	44025	49477	56150	64112	58858	45456	54075	56250
QI1950	553.281	5.26			14474	16643	15332	15882	18029	13271	13990	14581	16371	14381	16291	14943
QI1951	308.295	5.27			24885	18302	7104	12179	8992	13476	43855	742	10534	74597	38060	8273
QI1952	330.277	5.27			11678	8843	3389	5564	3916	6867	20097	521	4597	34182	18956	4335
QI1953	851.636	5.27			135070	138620	135797	141632	166694	155206	133292	145351	143054	135135	137915	146347
QI1954	265.253	5.28			34575	35874	36391	40391	42043	42517	33801	36433	37882	38401	40427	37999
QI1955	426.322	5.28			74497	82309	81614	85139	95622	84034	75177	81363	82962	72951	76725	79671
QI1956	426.823	5.28			35216	38087	38587	38266	44751	37603	35842	35443	36163	34044	34924	35943
QI1957	504.306	5.28			46478	49105	46316	17102	18090	20047	40689	43559	43352	35506	40783	42154
QI1958	518.328	5.28			82842	90546	90338	94953	105696	93730	84911	88998	90626	82738	92853	88489
QI1959	526.289	5.28			22470	21466	23163	7888	8183	8525	19360	22042	21301	17420	19259	21504
QI1960	539.256	5.28			62740	65221	64674	67187	76169	67008	62883	62285	66932	61059	62582	65836
QI1961	556.283	5.28			28882	27389	30209	30993	36578	33060	29168	30351	31711	29076	29159	31215
QI1962	561.238	5.28			30978	36686	33093	33372	40531	32393	31723	31427	34639	29004	33825	33230
QI1963	597.309	5.28			38450	46043	39797	45003	48015	45627	38782	42589	40475	38631	39170	41969
QI1964	283.263	5.28			131597	137049	138099	150210	161892	156927	130582	138528	139609	143703	143940	141029
QI1965	300.29	5.28			274482	293854	296708	321605	337218	325543	273126	292998	300322	279940	306829	292910
QI1966	305.245	5.28			110551	115540	115811	127180	139414	134412	108675	118944	117382	112188	118426	118377
QI1967	295.299	5.3			20129	20633	20379	22230	23509	22486	19077	20859	20194	20050	19658	20358
QI1968	335.292	5.3			48023	51440	50227	54132	60748	55899	48497	52925	50571	46467	48110	51175
QI1969	463.34	5.3			10594	11980	9585	10929	12844	12064	11193	11347	9683	12316	10462	11511
QI1970	463.842	5.31			3915	4908	2899	3667	4209	4791	3618	4755	3053	4003	3761	4008
QI1971	518.369	5.31			83043	2080	9999	7701	6526	295884	13017	40050	19647	7651	9315	370
QI1972	523.324	5.31			20987	532	2242	1965	1214	80126	3348	10298	5063	1056	2211	216
QI1973	302.938	5.31			12874	13456	13195	14568	16408	15341	13731	14077	13777	13349	13253	13663
QI1974	323.256	5.31			11823	12301	11790	13185	13469	14013	11233	12344	12089	62831	12193	12252
QI1975	643.292	5.32			24889	24821	23638	25994	33446	28261	24845	24255	24877	23172	23408	27447
QI1976	638.337	5.33			154384	169901	166701	177165	186297	177244	150989	162042	158337	166564	162376	161207
QI1977	408.308	5.33			218522	173954	120858	276052	100441	207387	210584	96591	133400	513698	320507	93763
QI1978	695.358	5.33			40479	30786	40280	36284	34185	44464	31063	32338	26337	30013	36699	25316
QI1979	679.363	5.34			24420	25633	27671	28950	24711	24886	21558	23531	22290	24727	26930	24151
QI1980	226.18	5.34			4944	3997	3667	6424	2867	4974	4509	2935	3203	11344	7455	2430
QI1981	228.196	5.34			156106	138882	93455	206894	75609	138519	151578	66767	97848	373714	267344	63239
QI1982	242.211	5.34			16163	11631	8886	21279	5960	14728	14822	6551	8747	42011	25145	6021
QI1983	243.196	5.34			1597	1356	999	2235	666	1362	1664	534	1018	3471	2645	680
QI1984	444.38	5.34			118996	93015	70598	162709	47200	118049	111518	49379	69503	302406	177781	46311
QI1985	333.276	5.35			15850	16917	17018	17920	19126	18345	15574	16862	16689	14670	15696	16036
QI1986	337.346	5.35			4611	4487	5021	5516	5786	6010	4584	5394	4755	5255	5135	5203
QI1987	566.349	5.35			75155	80697	81508	86814	91490	86188	79545	80427	81648	73382	77079	78223
QI1988	383.221	5.35			22248	23623	24395	24418	27339	24887	23212	23786	23333	22816	24138	23164
QI1989	450.43	5.35			18764	18018	16470	16233	19339	19533	17230	15479	15830	13812	17675	16993
QI1990	341.305	5.36			20398	22225	22425	23548	24469	23529	19117	21571	22145	20872	21557	21808
QI1991	367.282	5.36			17795	19213	19058	21456	22414	21570	17253	19740	19315	40873	18917	18818
QI1992	359.315	5.36			11249	11705	13060	13760	14471	13994	11997	11496	11911	11293	11700	11883
QI1993	546.352	5.36			37401	36713	38761	47614	42229	50135	50916	60944	56207	49961	50356	51872
QI1994	356.279	5.37			26543	15248	21901	21118	23790	25621	28379	22589	27790	30966	23206	35779
QI1995	499.156	5.37			102623	97433	106351	124115	121550	122909	100055	111911	106985	109563	104747	107924
QI1996	345.278	5.38			9986	9343	10308	12064	12976	12433	11371	11486	10286	9814	10660	11060
QI1997	431.169	5.38			113433	110436	117933	135869	137537	132757	115232	121902	118625	116372	115452	120862
[truncated: 3,281 more rows]
