# Supplementary material for: A GPX4-dependent cancer cell state underlies the clear-cell morphology and confers sensitivity to ferroptosis
Source: Nat Commun. 2019 Apr 8;10:1617. doi: 10.1038/s41467-019-09277-9 (PMC6453886; doi:10.1038/s41467-019-09277-9)
Supplement: Supplementary file 11 — Supplementary Data 8 [file 41467_2019_9277_MOESM11_ESM.xlsx]

## Sheet: Table S8.qPCR primers
Supplementary Data 8	qRT-PCR primer sequences used for gene expression analysis
Name	Forward primer	Reverse primer	Species
B2M	CTCCGTGGCCTTAGCTGTG	TTTGGAGTACGCTGGATAGCCT	Human
CCND1	CCGTCCATGCGGAAGATC	ATGGCCAGCGGGAAGAC	Human
G0S2	ACCACAAGCATCCACCAA	GCATTTATCCTTCCTCCCTA	Human
GAPDH	AACGGGAAGCTTGTCATCAATGGAAA	GCATCAGCAGAGGGGGCAGAG	Human
HILPDA	AAG CAT GTG TTG AAC CTC TAC C	TGT GTT GGC TAG TTG GCT TCT	Human
NDRG1	CTCCTGCAAGAGTTTGATGTCC	TCATGCCGATGTCATGGTAGG	Human
PLIN2	ATGGCATCCGTTGCAGTTGAT	GGACATGAGGTCATACGTGGAG	Human
SLC2A1	ATCGTGGCCATCTTTGGCTTTGTG	CTGGAAGCACATGCCCACAATGAA	Human
VEGFA	CGAAACCATGAACTTTCTGC	CCTGAGTGGGCACACACTCC	Human
