# Supplementary material for: A GPX4-dependent cancer cell state underlies the clear-cell morphology and confers sensitivity to ferroptosis
Source: Nat Commun. 2019 Apr 8;10:1617. doi: 10.1038/s41467-019-09277-9 (PMC6453886; doi:10.1038/s41467-019-09277-9)
Supplement: Supplementary file 12 — Supplementary Data 9 [file 41467_2019_9277_MOESM12_ESM.xlsx]

## Sheet: Table S9.sgRNA
Supplementary Data 9	sgRNA sequences used in CRISPR/Cas9-mediated genome editing
For Tet-On inducible vector	Target DNA sequence
ACSL4-sg1	GCATCATCACTCCCTTAGGT
ACSL4-sg2	GTGTGTCTGAGGAGATAGCG
EPAS1-sg1	TGTTCTCGGAGTCTAGCGCA
EPAS1-sg2	TTGACACACATGATGCACTG
EPAS1-sg3	ACTGGCACCCTATATCCCCA
EPAS1-sg4	CCTATTCACCAAGCTAAAGG
KEAP1-sg1	ACAACCCCATGACCAATCAG
KEAP1-sg2	CAGCACCGTTCATGACGTGG
HIF1A-sg1	AAGTGTACCCTAACTAGCCG
HIF1A-sg2	ACTTTGTCTAGTGCTTCCAT
GPX4-sg1	TTAACCTGGACAAGTACCGG
GPX4-sg2	CTTGGCGGAAAACTCGTGCA
GPX4-sg3	GAGCTGAGTGTAGTTTACTT
CITED1-sg1	AACTTAATAGCCAGTATCAG
CITED1-sg2	CGTGGCCTACTCCAACCTTG
EP300-sg1	GGTACGACTAGGTACAGGCG
EP300-sg2	CCTGACCCAAGTATGATCCG
EP300-sg3	GGTCAAAAGCCCAATGACAC
EP300-sg4	GGAAGAAATGAACACTATCG
FOSL1-sg1	TCACCCCCAGATCAGCCCGG
FOSL1-sg2	CGCCTCCAGGGGTACGTCGA
FOSL1-sg3	CTTCGACGTACCCCTGGAGG
G0S2-sg	GCCGAGCACCACGCCGAAGA
