# Supplementary material for: A GPX4-dependent cancer cell state underlies the clear-cell morphology and confers sensitivity to ferroptosis
Source: Nat Commun. 2019 Apr 8;10:1617. doi: 10.1038/s41467-019-09277-9 (PMC6453886; doi:10.1038/s41467-019-09277-9)
Supplement: Supplementary file 13 — Supplementary Data 10 [file 41467_2019_9277_MOESM13_ESM.xlsx]

## Sheet: Table S10.shRNA
Supplementary Data 10	shRNA sequences used in gene knockdown
Public ID	Vector Name	Transcript	Symbol	NCBI Gene ID	Taxon ID	Region	Target Seq
TRCN0000045542	pLKO.1	NM_004458.1	ACSL4	2182	9606	CDS	CCTCAAAGACATTGAACGAAT
TRCN0000045540	pLKO.1	NM_004458.1	ACSL4	2182	9606	CDS	GCAGGAGAGTATGTATCTCTT
TRCN0000045539	pLKO.1	NM_004458.1	ACSL4	2182	9606	CDS	CCAGTGTTGAACTTCTGGAAA
TRCN0000045541	pLKO.1	NM_004458.1	ACSL4	2182	9606	CDS	GCAGTAGTTCATGGGCTAAAT
TRCN0000018511	pLKO.1	NM_004143.2	CITED1	4435	9606	CDS	GCAGAATCACTCTCTCCTTCT
TRCN0000278024	pLKO_TRC005	NM_004143.2	CITED1	4435	9606	CDS	GCTAGTATGCAGCTGCAGAAA
TRCN0000018508	pLKO.1	NM_004143.2	CITED1	4435	9606	CDS	GCAGAAACTTAATAGCCAGTA
TRCN0000297063	pLKO_TRC005	NM_004143.2	CITED1	4435	9606	CDS	AGAGCCCTGCTATCATCGATT
TRCN0000039884	pLKO.1	NM_001429.1	EP300	2033	9606	CDS	CCAGCCTCAAACTACAATAAA
TRCN0000231133	pLKO_TRC005	NM_001429.3	EP300	2033	9606	CDS	TAACCAATGGTGGTGATATTA
TRCN0000231134	pLKO_TRC005	NM_001429.3	EP300	2033	9606	CDS	ATACTCAGCCGGAGGATATTT
TRCN0000039886	pLKO.1	NM_001429.1	EP300	2033	9606	CDS	CCCGGTGAACTCTCCTATAAT
TRCN0000352630	pLKO_TRC005	NM_001430.3	EPAS1	2034	9606	CDS	CCATGAGGAGATTCGTGAGAA
TRCN0000003804	pLKO.1	NM_001430.1	EPAS1	2034	9606	CDS	CGACCTGAAGATTGAAGTGAT
TRCN0000342501	pLKO_TRC005	NM_001430.3	EPAS1	2034	9606	CDS	CAGTACCCAGACGGATTTCAA
TRCN0000003805	pLKO.1	NM_001430.1	EPAS1	2034	9606	CDS	GCGCAAATGTACCCAATGATA
TRCN0000019542	pLKO.1	NM_005438.2	FOSL1	8061	9606	CDS	AGTGGATGGTACAGCCTCATT
TRCN0000019541	pLKO.1	NM_005438.2	FOSL1	8061	9606	CDS	CCTCAGCTCATCGCAAGAGTA
TRCN0000019539	pLKO.1	NM_005438.2	FOSL1	8061	9606	CDS	CTGTACCTTGTATCTCCCTTT
TRCN0000438241	pLKO_TRC005	NM_005438.3	FOSL1	8061	9606	CDS	GTACGTCGAAGGCCTTGTGAA
TRCN0000415453	pLKO_TRC005	NM_015714.3	G0S2	50486	9606	3UTR	TTTGGACTTAACTTCAGAGAA
TRCN0000147462	pLKO.1	NM_015714.2	G0S2	50486	9606	3UTR	CATTTCCAACACTGTGTGAAT
TRCN0000431873	pLKO_TRC005	NM_015714.3	G0S2	50486	9606	3UTR	AGCATCCACCAAAGGAGTTTG
TRCN0000183858	pLKO.1	NM_015714.2	G0S2	50486	9606	3UTR	CACTGCATTGTCATGACATTT
TRCN0000046251	pLKO.1	NM_002085.1	GPX4	2879	9606	CDS	GTGGATGAAGATCCAACCCAA
TRCN0000046252	pLKO.1	NM_002085.1	GPX4	2879	9606	CDS	GCACATGGTTAACCTGGACAA
TRCN0000304074	pLKO_TRC005	NM_002085.3	GPX4	2879	9606	CDS	CTACAACGTCAAATTCGATAT
TRCN0000046249	pLKO.1	NM_002085.1	GPX4	2879	9606	CDS	GTGAGGCAAGACCGAAGTAAA
TRCN0000278903	pLKO_TRC005	NM_013332.3	HILPDA	29923	9606	CDS	CCATCCAGAAGCATGTGATAA
TRCN0000162508	pLKO.1	NM_013332.1	HILPDA	29923	9606	3UTR	CCGTTGTAACCAGAGAACTAT
TRCN0000278975	pLKO_TRC005	NM_013332.3	HILPDA	29923	9606	3UTR	GATAGGTTGATCTCGCCCTTA
TRCN0000158583	pLKO.1	NM_013332.1	HILPDA	29923	9606	3UTR	CCTTTAGTCTTGAATGTCTTA
TRCN0000154656	pLKO.1	NM_012289.3	KEAP1	9817	9606	CDS	GCCTTAATTCAGCTGAGTGTT
TRCN0000280616	pLKO_TRC005	NM_012289.3	KEAP1	9817	9606	CDS	CGGGAGTACATCTACATGCAT
TRCN0000280682	pLKO_TRC005	NM_012289.3	KEAP1	9817	9606	3UTR	GCACTGCAAATAACCCATCTT
TRCN0000156676	pLKO.1	NM_012289.3	KEAP1	9817	9606	CDS	GTGGCGAATGATCACAGCAAT
TRCN0000072209	pLKO.1	rfp.1	RFP	RFP	CONTROL	CDS	CTCAGTTCCAGTACGGCTCCA
TRCN0000231782	pLKO_TRC021	empty vector
TRCN0000208001	pLKO.1	empty vector
